# Supplementary material for: Decoding chromosomal instability insights in CRC by integrating omics and patient-derived organoids
Source: J Exp Clin Cancer Res. 2025 Feb 28;44:77. doi: 10.1186/s13046-025-03308-8 (PMC11869439; doi:10.1186/s13046-025-03308-8)
Supplement: Supplementary file 3 — Supplementary Material 3. Additional File S2. Excel file containing organoids gene signature deriving from transcriptomic analysis used to classify TCGA tissues and differential gene expression analysis. [file 13046_2025_3308_MOESM3_ESM.xlsx]

## Sheet: Organoids Expression Signature
gene signature organoids
TSPAN6
HM13
SCAP
D2HGDH
NSMCE2
OAF
KCNE3
GPR160
TOP1MT
OXER1
NR5A2
IGF1R
FGD1
AS3MT
ABCC6P1
RECK
NSUN7
HSD11B1.AS1
FREM1
DOC2A
ABCC6P2
NPHP4
CHST13
EPM2AIP1
RGN
ICOSLG
GRIN2D
HCAR1
CRACR2A
WNT3A
PLA2G4E
PRKG2
PNMT
SP9
ITGA10
ZNF134
BMS1P14
ZNF354C
RIMBP2
NR3C1
ZNF177
ZNF596
NUAK1
BMP1
ZNF461
EPHA10
LINC00663
TUBBP5
DMRTA2
USP18
MKRN2OS
EPHB6
TRIB2
SLC2A6
TTI2
ZNF559
HOXA5
FGFR2
ZNF239
KCNS3
SPATC1L
CERS4
ARHGEF19
TXNRD2
MAP7D2
MGAM2
SLC19A3
CERCAM
EPB41L1
GUCY2C
FABP6
CGREF1
FZD7
TRAPPC9
CREB3L2
PIK3R3
POMZP3
AP4B1
CRYBB2P1
RABGAP1L
PCM1
NEIL2
BAG1
NDRG2
FAM241B
RAB12
SLC37A1
ATF5
SRA1
CHMP7
LPIN1
HSP90B1
MYL12A
ANXA1
TGIF1
GTF3C6
ACAT2
NDUFV2

## Sheet: DE genes for integration 
DE_genes_for integrative analysis
Gene	Entrez_ID	baseMean	log2FoldChange	lfcSE	stat	pvalue	padj
LY75	4065	1233.81721415464	3.38967713580747	0.210022250636299	16.139609615352	1.34388611078527e-58	1.89340114148537e-54
ZNF814	730051	161.230128230432	-3.47075559767464	0.229379719222434	-15.1310482436722	1.01072511714505e-51	1.42401061754567e-47
PARD3	56288	783.225389167803	3.1136605834435	0.213798650525037	14.563518412287	4.79262680553491e-48	6.75233190631813e-44
ZNF354A	6940	576.703913608373	-2.36106376337889	0.172818911272716	-13.6620682655096	1.71055353873254e-42	2.40999888072028e-38
BEX3	27018	2055.59520345886	7.61336102801684	0.56331323473679	13.5153242610645	1.26994906393339e-41	1.78923123617576e-37
CCDC9B	388115	164.57247617269	4.12861038701594	0.311852931412154	13.2389660995665	5.22633318199769e-40	7.36338082011654e-36
BMP7	655	2240.95654233621	6.81562266751233	0.521910263515289	13.0589933633537	5.64695325469487e-39	7.9559924405396e-35
FABP6	2172	148.560053513739	4.13801533995921	0.317819773453478	13.020005945492	9.41635758542733e-39	1.32667062021086e-34
ARHGEF40	55701	1222.79317682032	-2.8410250057996	0.219813158755241	-12.9247267173984	3.26454472630383e-38	4.59941706488947e-34
ZNF350	59348	88.0121301723824	5.61263334478119	0.43494007740645	12.9043830089178	4.25207525577739e-38	5.99074882786476e-34
QPCT	25797	895.583072324576	7.35089922954812	0.574629437577491	12.7924167277922	1.807638990618e-37	2.5467825738817e-33
MUC20	200958	2226.24706845791	5.91521183356775	0.474189958906492	12.4743506741656	1.03042744242261e-35	1.45176922362921e-31
AMH	268	54.8973996501943	-4.64689977623683	0.373755156946899	-12.4330051100727	1.73006071498802e-35	2.43748254134662e-31
LOC728485	728485	73.2469910171259	-7.97445139490689	0.647041400310378	-12.3244840145957	6.68701338755161e-35	9.42133316172146e-31
MMP24OS	101410538	1954.95897455806	2.91511226408068	0.243285167932292	11.9822851876115	4.4002464271842e-33	6.19950719125982e-29
PCDHB14	56122	240.619329528763	-4.30387716109321	0.365471879002239	-11.776219754152	5.17628834547782e-32	7.2928726499437e-28
ZNF733P	643955	42.662378641511	-7.80880929819595	0.666862030077662	-11.709782452731	1.13570643589751e-31	1.600096797536e-27
KCNS3	3790	341.216420018901	4.74094233478547	0.405722324672935	11.6851897134507	1.51740376565046e-31	2.13787016542493e-27
NEBL	10529	1090.256071972	4.72171696878327	0.405754105557901	11.6368926502691	2.67587874171314e-31	3.77004555919964e-27
TRIM29	23650	853.52408257132	5.75869034058989	0.502653481177931	11.4565810368901	2.17949601422708e-30	3.07069193444453e-26
SH3BP5	9467	443.196758022306	1.78594325846395	0.155996612202307	11.4486028462453	2.38965980444156e-30	3.36679169847771e-26
ZNF467	168544	67.8525189847278	-4.83189683604926	0.425035766860447	-11.3682123077321	6.02080716608101e-30	8.48271521629154e-26
TMEM63C	57156	226.0275514314	6.02409360881337	0.530440235561715	11.3567810376113	6.86269443215212e-30	9.66885018545912e-26
FADS1	3992	933.072595961491	5.36203849020153	0.473597600375959	11.3219291777343	1.02197818580886e-29	1.43986506598611e-25
EPB41L3	23136	456.889782620635	-7.17539206019063	0.636328494376426	-11.276238803705	1.71941178960871e-29	2.42247927037971e-25
EN2	2020	211.423273680977	-6.83535113520395	0.618393782203186	-11.0533956387001	2.11076886995226e-28	2.97386226087573e-24
DMKN	93099	565.325247283131	6.76656732640791	0.61634617168199	10.9785176533865	4.84813694734754e-28	6.83054014511795e-24
KRT75	9119	105.928527195418	-6.14941836929267	0.564753552278766	-10.8886758560082	1.30524193684427e-27	1.83895536481989e-23
ZNF432	9668	315.676771438671	-2.21663990701052	0.204043945126057	-10.8635417024558	1.71948295642035e-27	2.42257953730062e-23
IRAK2	3656	408.531733084914	3.7337877030656	0.344560198376376	10.8363871412305	2.31430997775841e-27	3.26063132766382e-23
ZNF615	284370	245.824410069709	-2.32785277041136	0.214855069727351	-10.8345256798705	2.3618621280077e-27	3.32762755215004e-23
TTC37	9652	1320.32605530633	2.39262841949898	0.221075551682419	10.8226730694132	2.6882062811307e-27	3.78741382948505e-23
ZNF559	84527	324.007872643037	-1.58920988162137	0.147327982161762	-10.786884190652	3.97022567536205e-27	5.59365095401759e-23
NDE1	54820	853.052331048023	-1.45955186487433	0.135976447108466	-10.7338579284254	7.05863339833953e-27	9.94490859492056e-23
COL9A3	1299	190.018431853475	4.18228687765037	0.395599614795703	10.5720195905908	4.01748379171032e-26	5.66023291414067e-22
JUN	3725	3262.53910025809	-1.95635415100973	0.18621268477917	-10.5060197876948	8.10420812363322e-26	1.14180188253868e-21
SCG5	6447	256.342986924392	4.73671464612671	0.450953811190625	10.5037689638783	8.29986011273646e-26	1.16936729128344e-21
L3MBTL1	26013	96.4567823455548	4.0091935980948	0.383919001979574	10.4428110549946	1.58059629087918e-25	2.22690211421968e-21
LOC283683	283683	34.670690468496	-5.90353166115118	0.565488225707234	-10.4397074824465	1.63313160792405e-25	2.3009191224042e-21
LPCAT2	54947	1213.2420261633	4.61417953143483	0.444294983067756	10.3853964309364	2.88966310779787e-25	4.07124635257642e-21
G0S2	50486	270.705311408729	6.09381335008053	0.590946007819035	10.3119629703068	6.22173319622547e-25	8.76579990016206e-21
TCEAL9	51186	1062.42023808344	2.94257809959457	0.287832701535434	10.2232237125854	1.56062760662892e-24	2.19876823497948e-20
PARVB	29780	610.149908222268	6.56006801009776	0.646383151595337	10.1488845956255	3.35172164035225e-24	4.72224061909229e-20
RAB32	10981	428.649354438423	4.9731424291248	0.491427488138113	10.1197888786537	4.51388214481586e-24	6.35960855383107e-20
SCAF1	58506	1002.54808091287	1.30553995893711	0.129303469599628	10.0967125087946	5.71251614100836e-24	8.04836399106668e-20
CREB5	9586	155.840230899947	-4.63929821795312	0.463289034799196	-10.0138312575517	1.32518900089285e-23	1.86705878335793e-19
HSP90B1	7184	33340.1672544997	1.66701726740558	0.170778087534928	9.76130656729974	1.65015385148897e-22	2.32490176136281e-18
TSPAN6	7105	3241.6058183647	1.64152835305016	0.168204424259097	9.75912708765379	1.6860011870983e-22	2.37540707250279e-18
HOXC6	3223	73.7911607409016	-6.26589637186874	0.642518805507383	-9.75208245760324	1.80722382091917e-22	2.54619764129302e-18
RTL8C	8933	970.893567493556	6.53314313048536	0.671013772252561	9.73622807852946	2.11250377791727e-22	2.97630657270765e-18
MAML2	84441	267.293273072155	3.62335355939959	0.37413470334163	9.68462301688979	3.50499191931324e-22	4.93818311512043e-18
LOC101929959	101929959	62.5023152803266	-3.19800911312888	0.330376425710823	-9.67989500536603	3.67092789336199e-22	5.17197030895771e-18
CASK	8573	2883.42034220906	1.16963495376277	0.120958968597293	9.66968359044809	4.05630224745297e-22	5.71492423643649e-18
CLCN4	1183	407.109816060268	7.03978540672626	0.730535732892706	9.63646963421048	5.60836503416057e-22	7.90162549662883e-18
ERP27	121506	374.050474651736	5.98638802192112	0.62308206879662	9.60770389923569	7.41847749122137e-22	1.04518929373818e-17
CRYZ	1429	1356.92072904406	-1.48534550058371	0.15460499484527	-9.60735778342904	7.4434499821649e-22	1.04870766798721e-17
PLTP	5360	1863.9391612788	6.95706509646763	0.725798645518179	9.58539277997781	9.21065110940306e-22	1.2976886348038e-17
HOXC5	3222	47.2110273076319	-7.11493888149234	0.74316387950672	-9.57384915722078	1.02997967020229e-21	1.45113835734801e-17
SIK1B	102724428	635.524595624842	-2.40306493719213	0.251489592516773	-9.55532558283445	1.23195938448489e-21	1.73570757680076e-17
IGF2R	3482	3302.36935248826	3.05629533487825	0.321177536240552	9.51590628240321	1.80135798716405e-21	2.53793326811542e-17
TCTN1	79600	357.033763856363	2.08064834701349	0.21966954284638	9.47171974800592	2.75273728542345e-21	3.8783315614331e-17
SNHG18	100505806	456.266875567759	2.58761050907413	0.273257028980424	9.46951124634933	2.81156122922094e-21	3.96120861584938e-17
HOXD1	3231	46.4232199426482	-4.76723263499055	0.506685414274459	-9.40866364155542	5.02484676052944e-21	7.07950660090992e-17
FUZ	80199	86.0974438836511	5.91146773928847	0.628723186751215	9.40233772804634	5.33640127128148e-21	7.51845575110847e-17
BNIP3	664	1926.49665397218	8.82064389460974	0.940225635178502	9.3814118277419	6.50951631913773e-21	9.17125754203315e-17
TPD52L1	7164	1014.14634570104	2.63945301229676	0.282982325420195	9.32727161803298	1.08631203437517e-20	1.53050502523118e-16
GMPR	2766	244.630135350886	5.1757160339856	0.555052506037254	9.3247323049438	1.11264103245156e-20	1.567599950621e-16
POU5F1B	5462	273.14972122297	3.29976853515941	0.354509633049864	9.30797988977433	1.30286658720305e-20	1.83560873471037e-16
LOC105373195	105373195	220.864514825034	-3.59451851122683	0.387342925801067	-9.27993845193628	1.69576492775311e-20	2.38916320671136e-16
OGDHL	55753	150.726551530737	5.13308096965151	0.554074795014202	9.26423835886623	1.96474518668855e-20	2.7681294935255e-16
ABCG1	9619	867.676985187569	4.13107404273516	0.446040630446377	9.26165412016607	2.01289313582613e-20	2.83596513906544e-16
EMP3	2014	353.065800109175	-4.08575468942014	0.442404775223824	-9.23533134865701	2.57487818575587e-20	3.62774587591145e-16
BEX2	84707	321.568613094701	10.3384979801997	1.1207790623737	9.22438536485847	2.85191786436061e-20	4.01806707909766e-16
LINC02432	100507639	29.6579336110176	-7.80710839966555	0.852667793349075	-9.1560962669894	5.38086551479817e-20	7.58110142379914e-16
DMD	1756	464.447624995895	5.4002834396183	0.590511994168375	9.14508679408551	5.95819994379954e-20	8.39450790081918e-16
FKBP10	60681	2166.68346087792	6.45956860291432	0.707015057230914	9.13639467342292	6.45690594033219e-20	9.09713477933402e-16
LOC105377177	105377177	30.395069766153	-6.74735904284825	0.738555970986848	-9.13588043142149	6.48766994795877e-20	9.14047818967912e-16
FAH	2184	405.889364921522	1.9332920280625	0.212504782359966	9.0976400935187	9.231583610059e-20	1.30063781482121e-15
HOXC4	3221	41.4772688343536	-6.27374524430991	0.692647037899382	-9.05763671975924	1.33307392172729e-19	1.87816784832158e-15
GPR143	4935	46.6603714679315	8.5558149301197	0.951250269721241	8.99428384144052	2.37777326640984e-19	3.35004475504482e-15
AACS	65985	2362.03523690004	1.20053664444931	0.133579811397576	8.9874108361789	2.53122960206652e-19	3.56624938635152e-15
BTN2A1	11120	282.373439665314	3.18978938343272	0.355703734458564	8.96754538798438	3.03195566263685e-19	4.27172233308906e-15
NACC2	138151	718.924082721749	-0.922016156726492	0.10295372250657	-8.95563690441257	3.37779942274119e-19	4.75898160670006e-15
GRIN2D	2906	284.629965008226	3.78879670851494	0.424114012979805	8.93343910495916	4.12966683200217e-19	5.81828759960785e-15
CALB2	794	1531.36423839302	-4.70497393356208	0.527847199040155	-8.91351501365864	4.94397086329808e-19	6.96556054930066e-15
GNG4	2786	636.21861081501	5.97115654823407	0.671947052548411	8.88634978840669	6.31493322478686e-19	8.89710942040221e-15
B4GALNT4	338707	384.007724330169	5.53804877800884	0.623751898250809	8.8786082952841	6.77020636262116e-19	9.53854374429696e-15
PCDHB13	56123	168.71598330813	-5.26724551242268	0.593794742731567	-8.87048189108642	7.28300466459761e-19	1.02610252719516e-14
NSUN7	79730	137.695341269918	1.87784942979968	0.211704421631243	8.87014742219512	7.30491313455536e-19	1.02918921152751e-14
MME	4311	3892.32215454957	8.32908634899916	0.939465590118616	8.86577053657445	7.59767999180244e-19	1.07043713404505e-14
LY6G6D	58530	229.817444138557	10.8539601383551	1.22762942346739	8.84139784439061	9.45284113449013e-19	1.33181078743831e-14
MAPK15	225689	273.385771500479	4.97080413888966	0.563318932662572	8.82413824686266	1.10305892619456e-18	1.55409972111551e-14
FABP3	2170	101.572179491779	7.8573906881456	0.892278494596055	8.80598460652437	1.29708848038714e-18	1.82746796001745e-14
CRYBB2P1	1416	243.124195659755	-1.36704142329637	0.155497660346306	-8.79139544769909	1.47713648983996e-18	2.08113760053552e-14
ZIC5	85416	76.7341075689655	-6.91247710152863	0.786502936224979	-8.78887640865884	1.51063138900531e-18	2.12832856396958e-14
DUSP27	92235	1707.35483692512	7.79638135600902	0.888391434256637	8.77584030572362	1.6963240266613e-18	2.3899509211631e-14
RASSF4	83937	420.806677937163	2.88758895067873	0.329352756066238	8.76746557450393	1.8273287752953e-18	2.57452351151355e-14
ZIC2	7546	100.077925007133	-6.14173585908513	0.700609802365159	-8.76627166555691	1.84680091828326e-18	2.60195781376928e-14
LOC441155	441155	154.415720789702	-2.16154058953307	0.246752941551989	-8.75993848720805	1.95356952210453e-18	2.75238409969307e-14
ISOC1	51015	1086.83994821545	-1.16214335182325	0.132672678503608	-8.75947757240498	1.96157364319914e-18	2.76366110590326e-14
SRGAP3	9901	177.762844742729	3.67283650914725	0.421346658206066	8.71689958283946	2.85923521111564e-18	4.02837648894083e-14
GUCY2C	2984	1239.18838706806	2.75371256282205	0.318006500188469	8.65929646466358	4.74684794038522e-18	6.68783406320873e-14
PCDHB8	56128	71.1395930473808	-6.85277923281207	0.79213779755579	-8.65099387247638	5.1052844105485e-18	7.19283520602178e-14
GAS6-AS1	650669	84.3200124066804	5.80507984008593	0.672294369043453	8.63472923080623	5.88663047069069e-18	8.29367367015611e-14
15	54622	342.587818445733	1.88782688994768	0.218686972303218	8.63255305089751	5.99975012679203e-18	8.45304795363729e-14
OLFM2	93145	509.254451026571	6.71460554068582	0.778770954988958	8.62205440209443	6.57634465732686e-18	9.26541198770781e-14
EPHX4	253152	83.9596417892505	3.39642657982096	0.394009660448176	8.62016067311044	6.68602296251608e-18	9.41993775188891e-14
C2orf27A	29798	116.364027665506	3.5292976024226	0.409751945903017	8.6132540374999	7.10154917959592e-18	1.00053726391327e-13
KRT23	25984	1280.64142054496	6.63203100671074	0.771913813189836	8.59167292175369	8.57120905370367e-18	1.20759764357631e-13
FZD7	8324	968.091623329333	2.57082657312007	0.299375492682806	8.58729801187804	8.90384678004994e-18	1.25446297284124e-13
GOLGA8B	440270	1546.01074035116	6.09184451521972	0.711062223552915	8.5672453316125	1.05989925782342e-17	1.49329206434741e-13
ZNF830	91603	521.821856147758	1.07498493580932	0.125876734957044	8.53998108686378	1.34243806544543e-17	1.89136099040606e-13
BLACAT1	101669762	117.099557791392	8.46389498816903	0.994664897849767	8.50929293520461	1.74997207462056e-17	2.46553565593291e-13
RNF43	54894	4906.14847963629	1.61718997535609	0.19020641674383	8.50228926574082	1.858879056931e-17	2.61897470331008e-13
CCZ1	51622	1410.56553091007	-1.32564196345047	0.156197052065029	-8.48698452323269	2.1206799810389e-17	2.98782602528571e-13
ZNF649	65251	185.515877143984	-2.00210482173703	0.236004347660207	-8.48333872484251	2.18822444011523e-17	3.08298941367834e-13
GALNT6	11226	2201.07795998537	3.86178487117104	0.45524774522784	8.48282042393931	2.19799757397988e-17	3.09675878198025e-13
TGFBR2	7048	2584.02342093302	2.20974438728348	0.26081389341522	8.47249492098771	2.40192151412573e-17	3.38406722125175e-13
MYO10	4651	3612.34341379704	2.526122175847	0.298268216458345	8.46929721792798	2.46877998582106e-17	3.47826412202329e-13
PRSS23	11098	3183.71681644369	2.96890246776804	0.350649542276831	8.46686537358762	2.52085171591914e-17	3.55162798255847e-13
ZNF614	80110	339.273479934728	-1.88680769963026	0.22298395059655	-8.4616300616366	2.63665786014139e-17	3.71478725915321e-13
SEC14L4	284904	120.28876719212	8.29901385208576	0.981555180387313	8.45496414048881	2.79173133811102e-17	3.93327028226462e-13
AZGP1	563	1148.67494576291	3.74056145815774	0.442937717773653	8.44489260693128	3.04325095445836e-17	4.28763626973638e-13
CDK14	5218	55.6095401824862	-3.82295673046659	0.452897170104537	-8.44111419284024	3.1432687574692e-17	4.42855135239835e-13
ZNF274	10782	187.634918947373	3.55316564475482	0.421896084888034	8.42189764737396	3.70434625034385e-17	5.21905343210946e-13
CARD14	79092	48.1703210359924	4.26693353503169	0.506874215215638	8.41813098189739	3.82537960180585e-17	5.38957732098427e-13
ZNF232	7775	390.592109264507	-2.74400602907256	0.326071163615045	-8.41535939164525	3.91692171012554e-17	5.51855099739587e-13
FAM20C	56975	243.43626424133	-5.55763135758336	0.661378477104133	-8.40310283745191	4.34833580936943e-17	6.12637032182059e-13
EMX1	2016	158.986516139673	-6.5762795340908	0.782683423389664	-8.40222155927372	4.38110240336605e-17	6.17253517610243e-13
ARHGEF19	128272	590.585008094586	1.86028502037243	0.221585474729721	8.39533828939606	4.64554764614908e-17	6.54511207865944e-13
SPIRE2	84501	1051.97770233988	1.53742441167335	0.183365009249417	8.38450268110918	5.09406598487769e-17	7.17702956609418e-13
LGALS2	3957	102.342714961123	-4.19974287349154	0.501001868679594	-8.3826890397836	5.17320148342863e-17	7.2885235700026e-13
PCSK1N	27344	515.294952049617	11.5346613500324	1.37656303408443	8.37931940959332	5.32346267868051e-17	7.50022656799297e-13
ALDH1L1	10840	154.151699949299	9.79812393344268	1.16967140813257	8.3768175107279	5.43780625033525e-17	7.66132522609733e-13
ME3	10873	426.88494073198	2.68345856306789	0.320369460501049	8.37613722253997	5.46931392827637e-17	7.70571639354857e-13
LINC01106	151009	1545.8752992402	-2.24840822721458	0.268430631143513	-8.3761239082007	5.46993237756611e-17	7.70658772675289e-13
ST3GAL4	6484	215.430986768148	3.80853318909536	0.455228858620575	8.36619453484541	5.95089184118176e-17	8.38421151504098e-13
HPS1	3257	737.263301053602	1.4668709822141	0.175906719376259	8.33891387103018	7.49759962654799e-17	1.05633681138435e-12
FAM27E4	107987001	59.6997334930942	-2.00866335437547	0.24098052041854	-8.33537644821572	7.72520076052004e-17	1.08840353514967e-12
TMEM176A	55365	2665.9594673319	2.85599884752876	0.343628155807446	8.31130627470797	9.46542743533717e-17	1.33358407136465e-12
PIFO	128344	130.607246496941	4.0969076354198	0.494215251805136	8.28972319339745	1.1351232391035e-16	1.59927513157292e-12
PCDHGC3	5098	226.003190297448	4.98494851828301	0.601605264570505	8.28607861641943	1.17043433325653e-16	1.64902493212513e-12
MANSC1	54682	1313.60325363355	1.87603804407337	0.226551809599394	8.2808345137067	1.22315067153344e-16	1.72329698112346e-12
GRK3	157	348.510902902873	2.25066671395417	0.271916891344055	8.27703899831073	1.26275878496578e-16	1.77910085213828e-12
RAB3GAP2	25782	1086.21372325804	1.65344619369966	0.200398261129078	8.25080110168549	1.57336225264053e-16	2.21671007774524e-12
EMC3	55831	956.313600061685	1.34855850782604	0.164001354828318	8.2228498004651	1.98723647851355e-16	2.79981747457775e-12
BCAP31	10134	7371.64400238327	1.12664457488114	0.137603652698259	8.18760659901717	2.66472180562358e-16	3.75432655194306e-12
EPN1	29924	1861.18779658212	1.81951386836558	0.222268923638967	8.18609204821197	2.69845372051802e-16	3.80185144683784e-12
TBC1D3D	101060389	60.1972584988049	-4.8804974288487	0.597689605013821	-8.16560533746583	3.19827310980217e-16	4.50604698440027e-12
PROSER2	254427	252.956738718854	2.37062266887772	0.290716890987145	8.15440293416779	3.50909114288579e-16	4.9439585112118e-12
SPIRE1	56907	357.430012175166	2.96689034781967	0.364099556641321	8.14856896610392	3.68256011445443e-16	5.18835894525485e-12
ITM2C	81618	3996.11963571841	1.39356795156526	0.171141984269381	8.14275911030549	3.8637048735905e-16	5.44357379640165e-12
GJB1	2705	2505.95699544816	3.88199820418549	0.478472713615574	8.113311571837	4.92585536491942e-16	6.94003762363497e-12
SLC35F5	80255	2302.28452964872	1.51785324172504	0.187405463440039	8.09930091611596	5.52759031388429e-16	7.78782199323157e-12
GJC1	10052	47.4453677289476	-4.47418730751408	0.552704811058035	-8.09507574024769	5.72287328386443e-16	8.0629561696366e-12
PTGDR	5729	56.1250059849703	-6.43073356684185	0.79509265552008	-8.08803039770934	6.0637274452731e-16	8.54318559764527e-12
FCHO1	23149	116.368826818143	3.31092713934835	0.409750332600427	8.08035253647259	6.45798066154711e-16	9.09864895405372e-12
TESC	54997	1438.99665636995	5.02666725305211	0.622512525032723	8.07480500538986	6.75845612442385e-16	9.52198883370077e-12
LINC00667	339290	758.673675605386	-2.21755812275416	0.27488784000092	-8.06713793795585	7.19652282488121e-16	1.01391810079751e-11
DLX5	1749	26.8103743362209	-5.27425024535699	0.656012735435512	-8.0398595339091	8.99415133660816e-16	1.26718598181472e-11
GALNT18	374378	645.599185669028	1.66918731087017	0.207617420778609	8.03972665015472	9.0039099775262e-16	1.26856087673367e-11
GABRE	2564	308.941473095769	5.92755299006016	0.737638694764343	8.03584875920028	9.29333197854165e-16	1.30933754245673e-11
PHLDB1	23187	275.276215882211	2.47617932940126	0.308623609015602	8.02329846799272	1.02942814827346e-15	1.45036131810248e-11
PSTPIP2	9050	223.875139360701	4.27193698260268	0.53341175803514	8.00870419193358	1.15923363760555e-15	1.63324427202246e-11
CCDC113	29070	349.137518753589	2.75068975561126	0.343554751211862	8.00655425636938	1.17967115244816e-15	1.66203868668421e-11
LOC105374816	105374816	30.3211557847497	7.93891408894844	0.992272731879012	8.0007379361468	1.23675757507254e-15	1.7424677475197e-11
PTBP2	58155	303.909415297063	-1.34355874333697	0.167974988017142	-7.99856430529923	1.25878277805336e-15	1.77349905599938e-11
FREM1	158326	443.466675536889	5.68899232120628	0.711615641465586	7.99447340630357	1.3012884182328e-15	1.8333852524482e-11
HCN1	348980	108.196360382463	-6.50340024708592	0.813509851053581	-7.99424891863735	1.3036613956579e-15	1.83672854034242e-11
DUSP4	1846	1586.37909428357	-3.34624566464734	0.419945580861002	-7.96828402810343	1.60892743765017e-15	2.26681786690532e-11
BOLA3-AS1	100507171	125.352020753896	5.09974243594613	0.640143530249741	7.96656092729164	1.6315106715462e-15	2.29863538514145e-11
LITAF	9516	1910.71839385545	2.31226298798152	0.291098684634983	7.94322719417621	1.96987656058618e-15	2.77535908620987e-11
C9orf64	84267	508.524114419601	-1.30508528678687	0.16505830082379	-7.90681401827909	2.6405966775705e-15	3.72033665902908e-11
UPK3A	7380	96.0683793109834	8.99604724510675	1.14308051188695	7.87000316386852	3.54632283124247e-15	4.99641423693751e-11
CHDH	55349	1518.62350170149	2.09177987082921	0.266297548372408	7.85504742200602	3.99620922789821e-15	5.63025918118579e-11
PIWIL1	9271	43.1197947531072	-3.96464042963947	0.505614811728315	-7.84122683448959	4.46165629198369e-15	6.28602754977582e-11
MYBPC2	4606	106.698520648769	-6.22682930922297	0.798392828632438	-7.79920496015584	6.22984107669798e-15	8.77722309295978e-11
CPVL	54504	1809.78086119348	6.40560631675876	0.821318964882054	7.79917010400295	6.23156188885107e-15	8.77964754520228e-11
ZBTB14	7541	437.04404611337	-1.21417997246951	0.155747663276963	-7.79581501849155	6.3994076092794e-15	9.01612538071374e-11
CKMT2	1160	208.804246819566	6.95524478531994	0.892722041824996	7.79105304838368	6.6453004756709e-15	9.36256384017273e-11
SUSD3	203328	229.539265361375	3.40103339047083	0.438012484988121	7.76469508754544	8.18418711917827e-15	1.15307012322103e-10
ETV1	2115	76.2615070919745	-3.17024974802376	0.408373566616149	-7.76311203071484	8.28703486257581e-15	1.16756034178831e-10
RPS4Y1	6192	2218.32517479121	10.5949253514776	1.36592164647092	7.7566128180568	8.72277143795516e-15	1.2289512678935e-10
SPIB	6689	140.386632906997	-5.7422240239961	0.74098894453026	-7.74940579934874	9.23235388791617e-15	1.30074633926851e-10
ZNF506	440515	411.779544898141	-1.35230840177335	0.17462412589897	-7.74410978329388	9.62538183353526e-15	1.35612004652678e-10
PARP2	10038	510.229711897115	-1.08187184270514	0.139726851915598	-7.74276259625919	9.72795806348075e-15	1.3705720115638e-10
EN1	2019	30.3148274511363	-6.76434317501379	0.874433647784713	-7.73568491120001	1.02847895730468e-14	1.44902400294657e-10
LOC100499489	100499489	19.2257961199875	-4.59288156533541	0.59397203370017	-7.73248790304805	1.05464844500777e-14	1.48589419417145e-10
PIPOX	51268	140.917262450552	5.55272131448926	0.718308874515114	7.73026968132276	1.0731898962864e-14	1.51201724487792e-10
LOC107986983	107986983	36.0522639865207	-6.49809294747602	0.840872616669065	-7.72779707492059	1.09423586959254e-14	1.54166891666893e-10
BZW1	9689	7256.62083654519	1.00710699177352	0.130372847574428	7.72482162130101	1.12010085229223e-14	1.57811009079452e-10
PRDM8	56978	85.3709142173261	-4.04082343063	0.523297210487129	-7.72185165456635	1.14651785502122e-14	1.61532900593939e-10
CRACR2A	84766	172.893324732948	5.24147489895685	0.679677526975373	7.71170840719406	1.24144522811905e-14	1.74907218189694e-10
FAM171A2	284069	83.5443661791117	-2.92149298678804	0.378998260484244	-7.708460147166	1.2734487303024e-14	1.79416191612305e-10
HOXC8	3224	70.5727481802461	-6.52451220521713	0.846966307552109	-7.70339049740265	1.32502654678983e-14	1.86682990177219e-10
IMMP2L	83943	409.889145246834	1.86621390217889	0.242388380141446	7.6992713144494	1.36844337634479e-14	1.92799987293218e-10
SHROOM2	357	149.864277004623	6.00928119215618	0.780541283164134	7.698864008571	1.37281173826417e-14	1.93415445804039e-10
TRIM25	7706	2514.20831877471	0.990538382914347	0.128661864324779	7.69877218951176	1.37379839264015e-14	1.93554455539071e-10
SYT7	9066	1683.24405318824	2.07717688964762	0.270326729981709	7.68394930752192	1.54257724538147e-14	2.17333708101795e-10
ARHGAP5-AS1	84837	276.35996626753	-1.86107822210732	0.242607215684788	-7.67115774711897	1.70450762556009e-14	2.40148079365161e-10
LOC105378626	105378626	217.463552893354	4.52942006971042	0.590764579078825	7.66704746715369	1.76000659166169e-14	2.47967328699216e-10
NOD2	64127	150.754810383771	4.66692312751047	0.60945289006675	7.65756173048804	1.89496271172452e-14	2.66981296454868e-10
PON3	5446	135.448163245041	3.8988695334188	0.509736079521915	7.64880040878327	2.02862823789543e-14	2.85813432437088e-10
SNTB1	6641	3109.5935168265	2.98448232411739	0.391032557807192	7.6323115928085	2.30581297014082e-14	3.2486598936314e-10
PRSS2	5645	1401.79453461268	-4.95061753191993	0.649178255024419	-7.62597559854143	2.42195645673765e-14	3.41229445189767e-10
RPS6KA6	27330	157.250615634064	5.6576580688207	0.742129294782038	7.62354768717538	2.46797066827891e-14	3.47712387453815e-10
TFAP2C	7022	141.641912957026	6.3710523554056	0.839478888346682	7.58929431561182	3.21652413137593e-14	4.53176084869555e-10
JPH1	56704	814.030484627088	2.05881609595931	0.271540767651489	7.58197788776126	3.40326291002767e-14	4.79485711393799e-10
SLC19A3	80704	361.126803984188	5.74928519945892	0.759459173049859	7.57023603569205	3.72546698548448e-14	5.24881043584909e-10
C10orf82	143379	31.0981778718663	5.49642184637877	0.727345785997689	7.55682091268242	4.1304003594645e-14	5.81932106644953e-10
WASF3	10810	486.081797423195	8.02250366746487	1.0618367709504	7.55530782785406	4.17870373359455e-14	5.88737569026136e-10
ZNF618	114991	193.833069667301	-3.78119384669652	0.501418518467677	-7.54099361597525	4.66403952020233e-14	6.57116528001306e-10
MYO1D	4642	4565.83522872963	2.05281837614322	0.272401130436373	7.53601269148445	4.84559445446347e-14	6.82695802689359e-10
FUT1	2523	586.164998387188	-2.46845203158996	0.327653355940476	-7.53373034896792	4.93109048741954e-14	6.94741338772539e-10
PRSS1	5644	392.873360236783	-5.16023635488018	0.685478253621646	-7.52793590112693	5.1548684455296e-14	7.26269415290666e-10
PPP2R5D	5528	1210.84837804366	-1.25385734679832	0.166564191043473	-7.52777255989594	5.16131916408506e-14	7.27178257027943e-10
IQCK	124152	115.056367159878	1.29863387744008	0.172815240884856	7.51457956364705	5.70941181029755e-14	8.04399029952822e-10
FHIT	2272	63.634292465909	2.29558281969738	0.305813089102248	7.50648975305913	6.07338890021139e-14	8.55679762150783e-10
RALGDS	5900	1429.98976235093	-1.29254218097884	0.172351569654339	-7.49945117164358	6.40855889634665e-14	9.02901862906279e-10
IYD	389434	446.990698901852	4.16142959717089	0.556242886714561	7.48131741827802	7.35812147418411e-14	1.0366857344978e-09
GTF2B	2959	682.590409424243	-0.869109335477234	0.116253952854548	-7.47595513216334	7.66451058215825e-14	1.07985289592028e-09
ZNF180	7733	322.07278701652	-1.06966190667622	0.143088208021875	-7.47554198535141	7.68863054449586e-14	1.08325115741402e-09
SERPINF2	5345	100.923203496404	3.87440054816474	0.518385396013027	7.47397704094924	7.78067217281949e-14	1.09621890242854e-09
CDK6	1021	1559.70594881341	1.88976370924368	0.252971516071276	7.47026281295331	8.003481019791e-14	1.12761044087835e-09
OXER1	165140	51.9879327086061	4.14968420114195	0.555540879406448	7.46962888775271	8.04213041208578e-14	1.13305575375877e-09
DCBLD2	131566	721.739025418794	3.81817720483417	0.51119351282329	7.46914252441628	8.07190751523861e-14	1.13725104982197e-09
TOMM40L	84134	411.728566003973	3.72674335443831	0.499486230443678	7.46115333575454	8.5768365500346e-14	1.20839050153438e-09
SMAP1	60682	725.393931983465	2.45785819599623	0.329749392087046	7.45371562458381	9.07474910970076e-14	1.27854140206574e-09
ZNF134	7693	106.349137958554	4.88554461432024	0.655730250623658	7.45054023308158	9.29587860008773e-14	1.30969633596636e-09
ZNF544	27300	660.390056810551	-1.60421809450692	0.215427798854052	-7.44666242258618	9.57311592375817e-14	1.34875630249829e-09
TIMP3	7078	1150.28873012961	4.17506713184817	0.560874252686939	7.44385593000032	9.77881436635028e-14	1.37773715607509e-09
KIFC1	3833	647.691098523737	-1.17223721008198	0.15762713498267	-7.43677292752202	1.0317467632371e-13	1.45362801472475e-09
CBSL	102724560	179.281219498564	23.2897415582816	3.13178727071191	7.43656562375239	1.03336642918117e-13	1.45590996207335e-09
ZNF32	7580	775.794150224105	-1.45360085418796	0.195832438044856	-7.42267659382868	1.14776800536528e-13	1.61709034275914e-09
CHRNA7	1139	74.795699667329	-3.78718733914762	0.510975718590256	-7.41167770084299	1.24711545724558e-13	1.7570609677133e-09
ZNF529	57711	331.030048894503	-1.26643572548394	0.171020358132289	-7.40517526284393	1.30977371623084e-13	1.84534018879763e-09
ATP8A1	10396	502.840569049046	2.13504166289688	0.288472885787736	7.40118662128922	1.34972885140246e-13	1.90163297874092e-09
DDX3Y	8653	500.438136201183	11.4938167129012	1.55333041426204	7.39946672476743	1.36732479109925e-13	1.92642389817973e-09
TPM3P9	147804	137.509740953512	-1.45037525832559	0.196190902944321	-7.39267334294905	1.43905708301111e-13	2.02748752425435e-09
LYSMD4	145748	327.009786244413	-1.39202911715798	0.188329931552749	-7.39143855509811	1.45248682585011e-13	2.04640868894022e-09
RTL8A	26071	579.248571658156	5.49883916116957	0.74525683022247	7.37844852697034	1.60144680639994e-13	2.25627840553688e-09
LOC105376938	105376938	1150.60285677334	-5.63228889641728	0.764087096129772	-7.37126555983705	1.69015781301354e-13	2.38126334275478e-09
SSTR5-AS1	146336	86.2423698535794	-6.6893397416142	0.907777390416969	-7.36892085243672	1.72014741599652e-13	2.4235156943975e-09
SND1	27044	5570.18449244539	1.12180306243998	0.152235726641767	7.36885544008833	1.7209915148931e-13	2.42470494533288e-09
SMIM10L2B	644596	38.1679558712255	6.79077553108557	0.922678869909186	7.35984723672489	1.84120812137401e-13	2.59407812220385e-09
CHMP7	91782	1212.08884944046	-1.39981580405957	0.190471688742591	-7.34920666320821	1.99386707155147e-13	2.80915931710887e-09
TBCK	93627	338.255619451228	2.20130296979357	0.299809317610219	7.34234341794366	2.09886007613644e-13	2.95708396126863e-09
WWC3	55841	553.609146281485	3.45432461554129	0.471335423126665	7.32880332360038	2.32216877914771e-13	3.27170359294121e-09
SKAP1	8631	259.253344422708	4.52028630818613	0.617258665140429	7.32316379415709	2.42191884639373e-13	3.41224146268413e-09
NSMF	26012	2346.43820549644	-1.60640570601137	0.219554678356502	-7.3166544117223	2.54229454050575e-13	3.58183877811855e-09
UGT1A8	54576	336.459737855973	7.11579464308889	0.972670222154894	7.31573197267648	2.55982151906004e-13	3.60653253820369e-09
CCDC163	126661	81.2117159532019	-2.1325849133891	0.291550937182034	-7.3146220485568	2.58106822472348e-13	3.63646702181291e-09
FLRT3	23767	275.43771188007	-3.31732203715066	0.453617184999987	-7.31304312721475	2.61159147404461e-13	3.67947122778146e-09
YIPF2	78992	1326.76622353324	1.04000158537577	0.142324796540271	7.307240977376	2.72683281066997e-13	3.84183474695293e-09
GDPD5	81544	642.113378339256	3.84322386507816	0.526685660399609	7.29699734403669	2.94260601086137e-13	4.14583760870258e-09
RGN	9104	92.9661069643759	6.26408145500341	0.859123254557942	7.29124886536398	3.07094896905557e-13	4.3266600025024e-09
ZNF320	162967	589.711994995293	-2.15254578853574	0.295551279431095	-7.28315503380385	3.26102101340944e-13	4.59445250579256e-09
OXR1	55074	1089.18107449339	2.31406574134765	0.317953712165803	7.27799567297061	3.38816198732754e-13	4.77358142394577e-09
ZNF776	284309	289.689970393449	-1.51653032619818	0.208417600270183	-7.27640239707306	3.4283994980816e-13	4.83027205284717e-09
GLMP	112770	618.164140875425	4.72649421183	0.649594336300997	7.27607053772083	3.43683933083305e-13	4.84216293321068e-09
KCNAB2	8514	459.810507147957	4.28145940313359	0.588443545356834	7.27590511769026	3.44105390298866e-13	4.84810084392072e-09
LINC00920	100505865	86.5996150422834	6.46706621192352	0.890201298858417	7.26472340606198	3.73802351507939e-13	5.26650133039535e-09
ZNF530	348327	117.534902997261	-2.80201609440175	0.386579915603328	-7.24821953056897	4.22285781275712e-13	5.9495843723935e-09
SH3KBP1	30011	1118.99054546662	2.58975092365662	0.358033169734593	7.2332709440759	4.71497387976628e-13	6.64292669920271e-09
HSPB6	126393	76.0260377664891	5.3716449082896	0.745985848850121	7.20073298517602	5.98897274904319e-13	8.43786370612696e-09
ZNF704	619279	680.938021329078	2.95564415767252	0.410496259913244	7.2001731716074	6.01361350428672e-13	8.47258006618956e-09
OTULINL	54491	1095.85584326343	3.60364838683005	0.501222258067838	7.18972138372656	6.49236698379547e-13	9.14709584346943e-09
TCEAL8	90843	756.993747337197	5.02512885627918	0.699573501263817	7.18313207575904	6.81322228181313e-13	9.59914887284651e-09
MAGEA1	4100	23.79209162816	-7.49108396759856	1.04306746593518	-7.18178278226934	6.88081852777886e-13	9.69438522378763e-09
COBLL1	22837	481.422843343026	2.49288847218424	0.348621827462359	7.15069532602172	8.63394308652721e-13	1.21643624146082e-08
IQCB1	9657	819.88088681483	-1.14864536943312	0.160638342652348	-7.15050560449948	8.64588522830378e-13	1.21811876981572e-08
WDR11	55717	1363.21218719035	0.743164057236227	0.103954704378776	7.14892184704202	8.74621044492919e-13	1.23225358958607e-08
SHH	6469	1320.89516920472	-2.4511094811664	0.343082921109185	-7.14436461378485	9.04131188264837e-13	1.27383043114633e-08
GADD45A	1647	3129.95674137767	-2.07293185358659	0.290775117297826	-7.12898638938004	1.01110730794572e-12	1.42454908616473e-08
KLHL28	54813	492.063800418782	-1.33830634510025	0.188026810136398	-7.1176357463567	1.09794066816069e-12	1.5468886073716e-08
TM9SF2	9375	6855.66829986191	1.60562625734855	0.225639888932612	7.11587948808145	1.112014289509e-12	1.56671693248923e-08
ANKH	56172	1804.37213217181	4.60491718488169	0.647367539230121	7.11329639783618	1.13303586280491e-12	1.59633422710583e-08
IGF2BP3	10643	291.728938726363	-3.42655442311043	0.481773909363723	-7.11237025607274	1.14066751684825e-12	1.60708646448749e-08
TOE1	114034	346.764684489405	-1.19076137085275	0.167504066055467	-7.10885054252025	1.17013374589253e-12	1.64860143458798e-08
CWH43	80157	27.2971871508952	22.2440713952417	3.13242665073439	7.1012265810044	1.23654451537419e-12	1.74216756771069e-08
DACH1	1602	821.848624863033	4.25059382515865	0.598853603202973	7.09788469573252	1.26680802615104e-12	1.7848058280442e-08
NASP	4678	3108.65933152975	-1.08195102742495	0.15249218981058	-7.09512420779653	1.29235362821596e-12	1.82079702679346e-08
ZNF211	10520	191.931692984408	-1.4941064010721	0.210912500626872	-7.08401065195912	1.40041136714438e-12	1.97303957516972e-08
ZNF587B	100293516	278.708785367813	-1.51058780459602	0.21357841002061	-7.07275517431864	1.5188732829953e-12	2.13994056841207e-08
ZNF416	55659	108.685895094511	-1.50656237054336	0.213150208434839	-7.06807833595866	1.57093866022414e-12	2.21329547838979e-08
LOC107985911	107985911	203.782143934883	-1.72967461556562	0.244907862299078	-7.06255242003367	1.63471615103137e-12	2.30315158518809e-08
FAM241B	219738	268.453126505816	-1.45085994498739	0.205549095822994	-7.0584593874194	1.68358686008778e-12	2.37200552717767e-08
IMPDH2	3615	7423.95419274564	1.31833116083546	0.18682269703664	7.05658992053254	1.70638235792278e-12	2.40412210407741e-08
LOC101928303	101928303	63.890736683811	5.91044457255083	0.837828658546457	7.05447887495854	1.73248768405305e-12	2.44090189806235e-08
ARHGAP18	93663	1112.44503021322	1.91248908348501	0.271324835185164	7.0487063308445	1.80588821718775e-12	2.54431590919582e-08
EHHADH	1962	542.222024172762	2.10916352774802	0.299493977878976	7.04242383331101	1.88924114112742e-12	2.66175184373442e-08
TMEM176B	28959	2700.12660089274	3.04730243420787	0.433026265541971	7.03722308944446	1.96108743078917e-12	2.76297608123886e-08
ZNF433-AS1	101928464	275.651142932991	-1.80607419493819	0.256926674658897	-7.0295316643785	2.07227923190935e-12	2.91963420983708e-08
TSPAN31	6302	869.824526436618	1.25282016502402	0.178329612454419	7.02530638507523	2.13597015427776e-12	3.00936835036194e-08
PMFBP1	83449	100.541331191961	5.00699472280573	0.713161247513602	7.02084520192642	2.20530080132685e-12	3.1070482989894e-08
PRAC2	360205	70.2240521387232	8.28007401400413	1.17993196394362	7.01741648419293	2.26008166135558e-12	3.18422905268388e-08
LARGE1	9215	519.906472252601	1.04651136760166	0.149164151488828	7.01583696321322	2.28576470801209e-12	3.22041389711824e-08
CDHR1	92211	607.582524570786	5.63750436317541	0.804614978201779	7.00646211654495	2.44419700994189e-12	3.44362916730713e-08
MFNG	4242	67.7587048358685	-3.01984652621284	0.431180606120215	-7.00366965338625	2.49343647388086e-12	3.51300264805075e-08
PAF1	54623	1018.58741199018	-0.954501072929267	0.136533486593461	-6.99096680780863	2.72998350033459e-12	3.8462737536214e-08
RUBCNL	80183	1818.06336165183	4.80419905202118	0.68773743944212	6.98551333182945	2.83816307800133e-12	3.99868796059607e-08
ASF1B	55723	852.811413598167	-1.09324332737133	0.156541014759257	-6.98375009931181	2.87403104577224e-12	4.0492223403885e-08
NUBPL	80224	367.137474047323	1.33933551407981	0.191794058684991	6.98319605551277	2.88539300342538e-12	4.06523020252602e-08
ADK	132	1248.07968923636	1.27536477222021	0.182845415573329	6.97509843613628	3.05656725980673e-12	4.3063976123417e-08
DMRT2	10655	130.382117149733	5.14591965203152	0.738667248323316	6.96649223816559	3.24940815164085e-12	4.57809114484679e-08
ZNF461	92283	115.600634623435	-1.95607549812386	0.280834359479145	-6.9652285487849	3.27871036156147e-12	4.61937502840395e-08
ZNF286A	57335	344.164502982723	-1.35936629438933	0.19543418697528	-6.95562181534425	3.51010325544161e-12	4.94538447659168e-08
DARS	1615	3313.69144509489	1.40690071717948	0.202303758766469	6.95439731697493	3.54072422199665e-12	4.98852635637109e-08
ZNF177	7730	49.3622749283906	-2.14804737442927	0.308997104541374	-6.951674766071	3.60974851817918e-12	5.08577468726265e-08
ZNF239	8187	201.777806415375	-1.63114652076388	0.234817060105103	-6.94645661620068	3.74575048301687e-12	5.27738785552246e-08
CD302	9936	723.864022972911	3.74821219719317	0.539678710152644	6.94526600119731	3.77747874653091e-12	5.3220898059874e-08
ROCK2	9475	7134.14529269171	1.68618818833491	0.243097756200553	6.93625566393061	4.02628671109263e-12	5.67263534725841e-08
GAPLINC	100505592	34.1254504998497	-4.76551533566047	0.687065287219486	-6.93604439680869	4.03230925209396e-12	5.68112050527519e-08
OAF	220323	1114.4392169298	1.00782710291185	0.14540008060039	6.93140676917301	4.16676023193692e-12	5.87054849077592e-08
DYRK4	8798	172.898961670427	2.50987582856723	0.362123558943908	6.93099293480653	4.17896925090945e-12	5.88774977760633e-08
FGD1	2245	125.523710263776	5.74857234851399	0.829982774984719	6.92613451962281	4.3249523159946e-12	6.0934253180048e-08
CHKA	1119	947.531218469709	1.42828022555769	0.206358893223235	6.92134079248334	4.47388752286126e-12	6.30326013095923e-08
MARC1	64757	718.701645122047	1.93771878077366	0.279980538802387	6.92090524956567	4.48766584170506e-12	6.32267240437826e-08
CES1	1066	1668.94321553126	6.8065614107394	0.983657805927742	6.91964356885244	4.52781408377884e-12	6.37923726263601e-08
SPATC1L	84221	234.132117585887	4.58378787743083	0.663007566345782	6.9136283054728	4.72411998671814e-12	6.65581264928719e-08
F8A1	8263	656.368467068298	-0.918925942164981	0.13300207011457	-6.90911007154555	4.87703445076223e-12	6.8712538376789e-08
SLC2A6	11182	271.906157518739	-1.80363879667541	0.26116124086961	-6.90622693731156	4.97713566714785e-12	7.0122864414446e-08
ADH5	128	3773.96402286886	-1.03775769770808	0.150483156989261	-6.89617176081796	5.34225985259326e-12	7.52670990631864e-08
ASB9	140462	140.550437974099	2.6195351266246	0.380561323626552	6.88334563707575	5.84629439737667e-12	8.23684417646399e-08
PUS3	83480	317.60514344169	1.3460868393955	0.195652857174581	6.87997537492837	5.98629077847481e-12	8.43408507779315e-08
TGOLN2	10618	8062.21460442107	1.03779295845431	0.150948856311347	6.87512965526386	6.19335034962951e-12	8.72581130759302e-08
MICB	4277	151.43402483845	-3.54988561944753	0.516556111005709	-6.87221686824317	6.32117564088934e-12	8.90590436044899e-08
FADS6	283985	104.074474916065	7.21306815045525	1.05033959338901	6.86736765504734	6.53973740069163e-12	9.21383602383444e-08
SDR42E1	93517	248.105037370928	4.34483469194065	0.633454606171583	6.85895192743104	6.93675751306303e-12	9.7731976601545e-08
TP53I11	9537	2029.45888758478	-1.81398332626539	0.264608013013349	-6.85536052218449	7.11328953891944e-12	1.00219136313836e-07
OBSL1	23363	442.980366038671	5.83117455856276	0.850756923335482	6.85410179878529	7.17619677449198e-12	1.01105436355817e-07
RPA2	6118	864.547245589044	-0.884197562552877	0.129021625161424	-6.85309583914032	7.22686329120449e-12	1.0181927690978e-07
TFAP2A	7020	158.577314500941	-3.06262631046785	0.447323234294895	-6.84656211809655	7.56458072204215e-12	1.06577377792852e-07
CTSH	1512	4566.53133371744	2.52428842839686	0.369177844364694	6.83759458193063	8.0533918416607e-12	1.13464237657158e-07
CD44	960	2621.21195760465	2.41099854148426	0.353383661913098	6.82260896961659	8.94017660930747e-12	1.25958148248533e-07
TRAPPC9	83696	1016.74691510714	1.86144544226696	0.273166966697202	6.81431384172566	9.47147327438964e-12	1.33443586962876e-07
APOC2	344	41.4349409727288	7.42821812628522	1.09049509769159	6.81178497914353	9.63951131068494e-12	1.3581107485624e-07
CERS4	79603	192.534219070124	4.91014192747464	0.721224377163049	6.80806429032361	9.8920660434113e-12	1.39369318485622e-07
BSDC1	55108	1616.55317104085	-0.940435368457311	0.138185837013964	-6.80558434047245	1.0063989797509e-11	1.41791552257104e-07
STARD13	90627	811.527589800852	3.99405408087819	0.587268073855845	6.80107477093774	1.03841505801758e-11	1.46302297524096e-07
ZYX	7791	2345.84048862212	-1.17620460487339	0.173145530916162	-6.79315601534592	1.09706625619372e-11	1.54565664835134e-07
PLAU	5328	1675.48598809859	-3.3497718390604	0.493471273394342	-6.78818002113679	1.13556903198701e-11	1.59990320916649e-07
STEAP1	26872	1047.88303821547	-2.43232801528562	0.358389453139711	-6.78682922719109	1.14624751851701e-11	1.61494812883862e-07
TFAM	7019	2023.97173423387	1.28485623817195	0.189425121629113	6.78292418197649	1.17767449658917e-11	1.65922559824448e-07
NMNAT3	349565	340.669719033762	2.45618573172188	0.363709501636366	6.75315250404854	1.44666735716705e-11	2.03820963951265e-07
GPR153	387509	508.467295285285	2.3314084799053	0.345920926110033	6.73971507339139	1.58697525280548e-11	2.23588943367764e-07
NCBP2	22916	5253.22402353024	0.961199556519659	0.142692353719543	6.73616722595289	1.62619120283136e-11	2.29114078566911e-07
NPAS2	4862	724.106426468686	2.63958048282708	0.39202582060283	6.73318017361234	1.65994298770244e-11	2.33869367537397e-07
ZNF875	284459	462.825829761925	-1.2471759286112	0.185348671428349	-6.7288096483245	1.71056653818088e-11	2.41001719564305e-07
DWORF	100507537	291.956958151961	6.59978874774843	0.980937186168362	6.72804420181872	1.71958690824535e-11	2.42272599502687e-07
SLC25A16	8034	498.700075791544	1.04225841439913	0.154915267950542	6.72792571182769	1.72098740517127e-11	2.4246991551458e-07
GXYLT2	727936	140.940589921074	2.88598940003192	0.429218271349963	6.72382699588954	1.77012591346751e-11	2.49393039948438e-07
FAM92A	137392	571.284733233464	3.09296964200102	0.460152238465487	6.72162250544612	1.79712048991501e-11	2.53196305824126e-07
CDC42EP1	11135	1842.70089333367	-1.86119668361673	0.276989129319164	-6.7193852993131	1.82492770034666e-11	2.57114063701841e-07
CXXC1	30827	828.503652239203	-1.13659232463094	0.169358293555244	-6.71117015158276	1.93069812417227e-11	2.72016058714632e-07
SLC39A11	201266	733.591482055422	1.80607687486828	0.26913748593667	6.71061063301029	1.93811636362854e-11	2.73061214471626e-07
XPNPEP2	7512	219.255958704808	4.31433274111195	0.64363144283508	6.70311059091224	2.04028929172477e-11	2.87456358311102e-07
CEL	1056	3850.20556111394	-4.24117459102335	0.632743321108705	-6.70283580961689	2.04413108846929e-11	2.87997629054439e-07
BTF3L4	91408	1144.81606188777	-1.04982023705658	0.156665142314835	-6.70104543706894	2.06933678953837e-11	2.91548860278061e-07
NPHP4	261734	355.242311417829	0.932514459089959	0.139345072085475	6.69212369790836	2.1995480931772e-11	3.09894330847736e-07
PPL	5493	810.362363602472	2.20513338978349	0.329515032599541	6.69205702813378	2.20055070095308e-11	3.10035588257279e-07
IFITM10	402778	382.896936676974	-4.05560648919565	0.606812303413538	-6.68346120601279	2.33363657187895e-11	3.28786056612025e-07
ZNF850	342892	225.072397328418	-2.28662070880214	0.342502166430602	-6.67622261380777	2.45179456702138e-11	3.45433336547642e-07
CCT6P1	643253	140.333159408625	-1.24101646661054	0.185887546783907	-6.67616786644243	2.45271016966882e-11	3.4556233580464e-07
ATP6V1A	523	2375.12787903524	0.684337623503107	0.10258711542672	6.67079506677369	2.54421289137383e-11	3.58454154265659e-07
FAM83H	286077	3797.71496077332	1.11513520817428	0.167238077185438	6.66795042696998	2.59400364839443e-11	3.65469174022291e-07
TFAP2A-AS1	100130275	34.6877254853395	-3.20379472197773	0.480530247336929	-6.66720719399657	2.60716910331744e-11	3.67324054966395e-07
CA5BP1	340591	251.523995927852	-1.04629548844993	0.156962031498213	-6.66591454291823	2.63022279687063e-11	3.70572089851103e-07
LOC107986483	107986483	29.7575089422191	3.21880800668581	0.482966414456921	6.66466220079764	2.65274785676936e-11	3.73745645540235e-07
SLC25A29	123096	1018.45127099523	-1.63050266486335	0.244847490450217	-6.65925822586639	2.75213028256963e-11	3.87747635511235e-07
SLC17A9	63910	635.936703035129	4.64980625624324	0.700329823587749	6.63945201194281	3.14851485140904e-11	4.43594257415019e-07
GZMB	3002	144.090705325095	4.95579426611801	0.747368917481924	6.63098792336099	3.33447519271709e-11	4.69794209901911e-07
AOC1	26	4002.29833907575	2.17310144624086	0.328002907080662	6.62525056738734	3.46659638965016e-11	4.88408765337811e-07
PDP1	54704	936.707725074752	1.59435645876423	0.240795636514244	6.62120162077736	3.56290606225481e-11	5.0197783511108e-07
USP18	11274	92.44972073782	-1.7783963378673	0.268679529496103	-6.61902431198463	3.61577388569214e-11	5.09426382755166e-07
SCFD2	152579	293.728322848565	2.11224880523911	0.319198136823666	6.61735944406837	3.65671617662119e-11	5.1519474212416e-07
MKRN3	7681	25.4053532157777	-7.04867035511284	1.06602371703522	-6.61211401066791	3.78870015890805e-11	5.33789965388555e-07
FKBP9	11328	2459.39562391677	1.83089483003247	0.27703546196784	6.6088825489244	3.87231776371634e-11	5.45570849729995e-07
SMYD3	64754	464.844595150971	1.36596976740944	0.206724531941904	6.60768102642661	3.90386678745054e-11	5.50015791683907e-07
LOC107987292	107987292	68.1773102867104	-3.95767909374289	0.599361840385764	-6.60315493424744	4.02498495069367e-11	5.67080129703231e-07
ACSL6	23305	187.92280847897	5.57752750601255	0.844902922097589	6.60138266792304	4.07340590789603e-11	5.73902158363472e-07
FOLR1	2348	114.88897411656	5.40277958061814	0.818440482501934	6.60131029210835	4.07539538913008e-11	5.74182456374537e-07
AKAP2	11217	620.702341726036	2.77111328331611	0.420206405519149	6.59464788475203	4.26266328542244e-11	6.00566630283168e-07
SIAE	54414	1912.18465693871	1.35387627449221	0.205783743620614	6.57912160927655	4.73235606764869e-11	6.66741646371024e-07
IPO7	10527	5208.52815464361	1.59916633113224	0.243530420418357	6.56659783358915	5.14778306008414e-11	7.25271155335255e-07
SCGB1B2P	643719	48.5413619349045	-2.0817969565792	0.317059739954487	-6.56594544888616	5.17037431606921e-11	7.2845403739099e-07
HM13	81502	3318.33456685879	1.0691764155638	0.162918739086006	6.56263620478536	5.28647138484585e-11	7.44810953410931e-07
C1orf115	79762	459.656322859552	1.97871908792142	0.301671594069899	6.55918265696219	5.41034989669366e-11	7.6226419694517e-07
CA11	770	248.693316501862	-1.90249852844014	0.29007069309526	-6.55874093359496	5.42639788715947e-11	7.64525198321897e-07
RNF141	50862	1390.05195158424	0.756008190806486	0.115287212666437	6.55760663581885	5.46782099921203e-11	7.70361300578983e-07
GLYR1	84656	1816.39550607534	1.20045416719347	0.183067255325432	6.55744887341795	5.47360672849990e-11	7.71176451978352e-07
SIX5	147912	301.706691990904	-2.14290132759691	0.3268648990407	-6.5559236671971	5.52985137956322e-11	7.79100760866662e-07
CHRM3	1131	252.535001089275	4.36712357192009	0.666203861045803	6.55523605802075	5.55539269028439e-11	7.82699276134168e-07
C3orf14	57415	121.364307598438	5.96123288101492	0.909813222273733	6.55215019420918	5.67144559258765e-11	7.99049969539675e-07
UPF3A	65110	1761.578974481	1.11977902285564	0.170969438021099	6.54958591322883	5.76968408762252e-11	8.12890791105137e-07
GPX3	2878	755.189686246039	5.14181799117689	0.785554082242427	6.54546657882441	5.93099213919301e-11	8.35617482490904e-07
LEMD1	93273	27.1817695372771	6.34633994636815	0.969650903127228	6.54497399620886	5.95057388316338e-11	8.38376354398889e-07
LMBRD2	92255	719.766644666238	1.41871097913622	0.216940555855493	6.53963005460924	6.16711923913455e-11	8.68885429601666e-07
TLCD1	116238	273.427556054752	2.06341269253678	0.315802817595632	6.53386409990445	6.40941085930842e-11	9.03021895967963e-07
SERPINA4	5267	127.929408266023	5.89818235180697	0.902713484531395	6.53383654157858	6.41059095329508e-11	9.03188159409744e-07
ACSF3	197322	703.743805568492	1.46235792629251	0.224215641813177	6.52210485614109	6.93275192671657e-11	9.76755418955097e-07
MRE11	4361	713.248501320405	1.45042115497079	0.223115689276006	6.50075823747445	7.99161761208484e-11	1.12593900536663e-06
ZNF84	7637	864.044198549048	-1.135547592112	0.174762019064849	-6.49767951977387	8.1568331844866e-11	1.14921622736232e-06
CLYBL	171425	456.855779560715	2.07897350505816	0.320174338431698	6.49325462884237	8.400153232727e-11	1.18349758895891e-06
LPIN1	23175	2381.77523974019	-1.58433505220919	0.244033131576124	-6.49229488625797	8.45385758531279e-11	1.19106399519472e-06
PIK3R1	5295	1080.47638371196	2.78764275962382	0.429567179276946	6.48942213023823	8.61662277063858e-11	1.21399598215527e-06
TNNC1	7134	157.839908337511	4.40907745168491	0.679519833419333	6.48851914961555	8.66841405602372e-11	1.22129285635318e-06
CEP164	22897	504.399450066791	1.8458806925981	0.284526122931748	6.48756140061309	8.7236792550595e-11	1.22907917024533e-06
ZNF789	285989	313.954350388085	-1.21948319516511	0.187980797585008	-6.48727535382244	8.74025178218589e-11	1.23141407359217e-06
ANK3	288	388.621996199797	2.1069619402113	0.324900977824235	6.4849356696954	8.87696529852122e-11	1.25067564090865e-06
LOC105374367	105374367	57.4441867147817	5.24036849870454	0.809383923958967	6.47451517577981	9.51168517618206e-11	1.34010132447229e-06
ZNF571	51276	95.7182191740124	-1.47846244438694	0.228496549008707	-6.47039288252274	9.77484266476998e-11	1.37717758303944e-06
ACAA1	30	1820.16618417052	0.842598137385532	0.13022699480277	6.47022638172413	9.78561990125196e-11	1.37869598788739e-06
AP4B1	10717	440.449889936536	-1.30278841280202	0.201669228356342	-6.4600257729952	1.04685150572447e-10	1.47490908641521e-06
SRPX2	27286	673.979033319218	6.31017572217083	0.978121881197504	6.45131843328701	1.10881238670656e-10	1.56220577163088e-06
NDUFA10	4705	3084.45798138572	0.906613260277733	0.140690837839138	6.44401067050529	1.16356898869679e-10	1.63935234817491e-06
SLC38A5	92745	548.71431063379	3.34580985924409	0.519714832707801	6.43778019921398	1.21233385184994e-10	1.70805716387138e-06
ZNF470	388566	216.291602379013	-1.7509168674464	0.272038603680201	-6.43628089454805	1.22436361303827e-10	1.72500589440962e-06
PDE4A	5141	138.452145844172	2.87589787910032	0.447297233736917	6.42950070375757	1.28023766864678e-10	1.80372685135645e-06
ZNF836	162962	82.990797863013	-1.7056383839171	0.265314709179554	-6.42873660940826	1.2866885270304e-10	1.81281546573313e-06
NUDT11	55190	102.174304704493	9.6855528866706	1.50895458638823	6.4187172854907	1.37427351910813e-10	1.93621396107144e-06
SIM2	6493	232.30049009198	2.07934992728424	0.324553752551009	6.40679675073988	1.48608713740289e-10	2.09374816788694e-06
SMARCA2	6595	669.144980573022	1.60933629292674	0.251265768846856	6.40491659613061	1.5045160289552e-10	2.11971263319498e-06
UGT8	7368	1238.73673743231	1.38114587419161	0.215769811296193	6.40101535008378	1.54347052967959e-10	2.17459562926558e-06
MAP7D2	256714	452.280012895381	4.67139644088891	0.73033489578176	6.39623885955577	1.59250822092075e-10	2.24368483245524e-06
HSD11B1-AS1	101930114	20.2314227590583	6.34068014608532	0.991919012064873	6.39233654054675	1.63369833525234e-10	2.30171758453702e-06
TOP1MT	116447	1896.0346566898	1.58294648731196	0.247697128390582	6.39065336605713	1.65178440473383e-10	2.32719904782949e-06
ARAP3	64411	89.4462746318829	3.64587784270768	0.570576286701381	6.38981662519704	1.66084802137034e-10	2.33996877730867e-06
WNT3	7473	79.0962372515114	-1.67058821713011	0.261577009196052	-6.38660187401257	1.69612455501825e-10	2.38966988556521e-06
MCFD2	90411	2349.46926601407	1.13414454587402	0.177676383125042	6.38320369835449	1.73420975036515e-10	2.44332811728946e-06
TBX2-AS1	103689912	20.0610486472737	-6.81086426753478	1.06721816126298	-6.38188564882986	1.74920565604913e-10	2.46445584880762e-06
ABCF1	23	1714.25501261974	0.936953426805407	0.146911149017368	6.37768769131769	1.79781655927762e-10	2.53294375036624e-06
AUH	549	755.031431911941	1.18520824865955	0.185891468689288	6.37580765280083	1.82001234073362e-10	2.56421538685959e-06
ZNF662	389114	82.1293762239014	6.13793506614637	0.962767269230016	6.37530508391219	1.82599088996387e-10	2.57263856487009e-06
NTN4	59277	382.381318564302	2.56281525697532	0.402227408817919	6.3715579813594	1.871175244786e-10	2.636298802379e-06
MTM1	4534	370.965823342075	1.18635331896905	0.186689275493206	6.35469453633515	2.0884120020166e-10	2.94236366964119e-06
ELF5	2001	241.988073615089	5.02023209615798	0.790463755823513	6.35099593013959	2.13925369658357e-10	3.01399453311659e-06
PPP1R14D	54866	679.482790364154	3.7879862625125	0.596764045080378	6.347544383312	2.18778872712551e-10	3.08237553764713e-06
ICOSLG	23308	220.534532977448	2.95718950308889	0.466018419467894	6.34564939829084	2.21489134547662e-10	3.120560416642e-06
NDRG2	57447	1344.66879366983	-1.53810071911695	0.242551563939132	-6.34133498930123	2.27782642764721e-10	3.20922965391215e-06
DCK	1633	990.661402304395	-1.03780391842466	0.163694789488926	-6.33987142574793	2.2995698830305e-10	3.23986400820167e-06
SHLD3	112441434	86.7609279277649	-1.13121957846639	0.17848151914737	-6.33802078708415	2.32735434942809e-10	3.27900954290923e-06
SLC13A3	64849	377.802320713674	6.00960695278826	0.948286093335404	6.33733532003057	2.33772857008397e-10	3.2936257823913e-06
L1CAM	3897	458.097546424869	7.4196227883784	1.17119102010271	6.33510901383767	2.37173520955069e-10	3.34153773673597e-06
TRNT1	51095	909.362973394597	1.05686015156267	0.16746396888422	6.31097040518224	2.77291221545652e-10	3.90675602035669e-06
ARMCX3	51566	1904.20394477407	1.52032139074817	0.240935070824304	6.31008754992262	2.78877663503205e-10	3.92910740109665e-06
PTPA	5524	2758.07150943745	-0.924155849237619	0.146645420053281	-6.30197553324094	2.93875566251728e-10	4.1404128529206e-06
C2orf70	339778	32.5770426483171	4.24559662047631	0.673956449673361	6.2995118193972	2.98584534076638e-10	4.20675750060575e-06
ATF5	22809	702.337797176793	-1.35888364015276	0.215844316011259	-6.29566562263271	3.06083546016475e-10	4.31241107982612e-06
VGLL1	51442	78.2525830526681	8.34780056363807	1.32602640518903	6.29535017626447	3.06706674958107e-10	4.32119034348477e-06
PIEZO1	9780	4823.18164913027	-1.12727365300709	0.179107604945192	-6.29383466632835	3.09717708168327e-10	4.36361279038356e-06
GRAMD1B	57476	186.410671378643	-4.21764486389627	0.671259112173758	-6.28318452205161	3.31706956584557e-10	4.67341931131982e-06
MAPK8IP1	9479	132.708667380691	3.66821180601577	0.584032587578162	6.28083412473084	3.36761295951337e-10	4.74462989865839e-06
LINC00526	147525	167.127428121458	-1.94650581381688	0.309922396075383	-6.28062327365147	3.37218372170463e-10	4.75106964550966e-06
GGT7	2686	1048.87853387802	2.26631481554888	0.360885109164928	6.27987899194021	3.38836650062862e-10	4.77386956273567e-06
LOC728752	728752	44.5179155683145	-2.49870830158302	0.39798534530414	-6.27839273748513	3.42090905756443e-10	4.81971877120252e-06
CROCC	9696	640.676514619154	-0.917721226228873	0.146175079067624	-6.27823314399792	3.4244215557756e-10	4.82466752993225e-06
FBXO27	126433	43.5282759928036	4.8192284688121	0.767699440480918	6.27749378818505	3.44074005861739e-10	4.84765866858604e-06
LRRC34	151827	26.0321895036535	5.25839182191454	0.837705477332204	6.27713673146875	3.44864790678311e-10	4.85880003586673e-06
SLC1A5	6510	3922.19725168667	1.45927132762086	0.23253608735703	6.27546177544619	3.48598117413939e-10	4.91139887624499e-06
FZD3	7976	804.696878333231	-1.53218249697704	0.244266558249939	-6.2725839670991	3.55104835804767e-10	5.00307203165336e-06
IL17RB	55540	425.582301931816	1.73845484616892	0.27728567063341	6.26954448168105	3.62105844338434e-10	5.10170924088419e-06
SERTAD3	29946	351.564061105589	-1.30385648934809	0.208045132168821	-6.26718095134309	3.6764285205563e-10	5.17972014261177e-06
CELP	1057	125.012029165031	-2.73869976299282	0.437061082910005	-6.26617164071947	3.70032456280848e-10	5.21338727654086e-06
SUCLG2	8801	2488.32181398709	1.1100643838359	0.177353529797366	6.25904872095978	3.8733286041948e-10	5.45713267045005e-06
INPP5D	3635	615.87295798469	4.33842806441929	0.693278232555109	6.25784549506165	3.90332232268841e-10	5.4993908204357e-06
OPN3	23596	369.521568612712	1.38038110909969	0.220590283906821	6.25766957933094	3.90772646145657e-10	5.50559581154617e-06
PCAT14	101978785	78.6204056698084	-5.4802385109585	0.875915912687785	-6.25658060502881	3.93509763772832e-10	5.54415906179543e-06
PCGF3	10336	1079.83361780578	-0.822910671135567	0.131639601527799	-6.25123945670552	4.07207973123082e-10	5.7371531333311e-06
LSP1P4	654342	294.055101043988	-2.11253300169178	0.33819883576977	-6.24642304543558	4.19958777511728e-10	5.91679921636274e-06
SHF	90525	309.138686851554	3.71074636016301	0.594160608390419	6.24535909611279	4.22827556225643e-10	5.95721743966309e-06
SEPHS1	22929	1703.33574139377	-0.843718456035123	0.135317109791403	-6.23512028401841	4.51431085636445e-10	6.36021256553187e-06
EIF1AY	9086	229.296163644868	9.06464543410618	1.45595903761597	6.22589317413003	4.78820249905101e-10	6.74609850091297e-06
PPP3CC	5533	240.978945252228	-1.96645214576011	0.316354371026973	-6.21597905973755	5.10056061001593e-10	7.18617984345145e-06
BHLHB9	80823	55.9370854063002	3.6828529252072	0.592573794735306	6.21501146005329	5.13209042343277e-10	7.23060219757443e-06
HCAR1	27198	120.266494814562	5.42919091482658	0.873723120538299	6.21385744202541	5.16994355382559e-10	7.28393347298487e-06
GLDC	2731	578.202450638611	7.83252042364255	1.26064682947322	6.21309651563197	5.19505173539843e-10	7.31930839000285e-06
RIMBP2	23504	73.4394648273201	-3.49240807540249	0.562131715394026	-6.21279315819156	5.20509472110132e-10	7.33345795255966e-06
AGTRAP	57085	324.276186057221	0.97003678939978	0.156147330253129	6.21231748136368	5.22088069065734e-10	7.35569880506713e-06
LMLN	89782	251.891864586321	1.30748022099338	0.210495865777445	6.21142945570136	5.25047612725385e-10	7.39739581568795e-06
DOCK9	23348	1107.3024690719	1.38039400585429	0.222506518875463	6.20383624188059	5.51031244485299e-10	7.76347920355338e-06
ZNF227	7770	283.186481344151	-1.21039647973193	0.195188544661659	-6.20116555420833	5.60465175944938e-10	7.89639386388823e-06
ADH6	130	154.675988892571	-4.20423329226825	0.678163457795584	-6.19943944773196	5.66646125203313e-10	7.98347725798948e-06
FADS2	9415	2587.08618730199	6.40475524776001	1.03443147778243	6.19157033145419	5.95677475357682e-10	8.39249995031438e-06
COG3	83548	1172.26290491224	1.28057978790013	0.206853115315233	6.19076868119001	5.98715181615252e-10	8.43529819377728e-06
ZNF808	388558	163.319169012953	-1.28307670614621	0.207269895286608	-6.19036693376043	6.00243209856957e-10	8.45682658367467e-06
IGF2BP2	10644	1386.21559855696	1.91425774943488	0.309331709982207	6.18836571764657	6.07911609987769e-10	8.56486667311768e-06
CARD10	29775	1144.27725780184	-1.6514343922916	0.266876956320399	-6.18799920030926	6.09326376016281e-10	8.58479931169338e-06
NIPAL2	79815	694.970600508722	1.96691635001311	0.317999309311936	6.18528497520632	6.1990380367464e-10	8.733824689972e-06
PCM1	5108	1894.9454859631	-1.14038893617159	0.18442836682167	-6.18337057267483	6.27471818147646e-10	8.84045044588219e-06
HYI	81888	186.089195320361	-1.96758889875573	0.318365996779002	-6.18027339182697	6.39906881132022e-10	9.01564804826906e-06
DHRS12	79758	134.851591005166	1.72095988262812	0.278644607606998	6.17618226100887	6.56701731007597e-10	9.25227068816603e-06
NXT2	55916	440.287999474851	1.69070126519463	0.273864700122004	6.17349101377957	6.67983484438708e-10	9.41121931225696e-06
ZNF329	79673	295.906677482798	-2.39797696402636	0.38857393700131	-6.17122440720536	6.77631636340399e-10	9.54715212439988e-06
MYEOV	26579	1242.06537118947	-1.86840446689685	0.302832166218251	-6.16976885325414	6.8389896351598e-10	9.63545249697664e-06
SLC7A2	6542	214.754605516902	6.41681519139241	1.04059384740204	6.16649349543311	6.98209514169716e-10	9.83707384513713e-06
BCL3	602	436.932936205494	-1.41513484308059	0.229777382319665	-6.15872123180453	7.33346849420886e-10	1.03321237614909e-05
BPGM	669	208.054013886371	-1.32994244498231	0.216080828264584	-6.1548377783606	7.51543827829545e-10	1.05885009902905e-05
ZNF700	90592	339.173650490526	-1.02274424384859	0.166302583224075	-6.149899923506	7.75318520476323e-10	1.09234626349909e-05
POFUT1	23509	2315.28121653906	1.38372692585581	0.225033172937988	6.14899087005771	7.7977466983411e-10	1.09862453232928e-05
ABCC4	10257	749.689520255702	3.16859520455528	0.5153829174732	6.14804080059571	7.84458575007343e-10	1.10522368632785e-05
ZNF71	58491	197.958563569966	-1.30034055325137	0.21162795036825	-6.14446509068707	8.02334327278016e-10	1.130408833702e-05
CXCL11	6373	94.3290732207684	-3.79027254152503	0.617031468323255	-6.14275403461166	8.11028217497443e-10	1.14265765563215e-05
LYN	4067	1366.62988531577	1.11257501675588	0.181257233912638	6.13809994083941	8.35143192783773e-10	1.17663324431306e-05
ZNF136	7695	146.047129428245	-1.10972385174893	0.181211966844101	-6.123899381897	9.1312572054102e-10	1.28650282767024e-05
DEAF1	10522	530.745327142194	-0.878764346447956	0.143519725726853	-6.1229516848466	9.1857555549101e-10	1.29418110013128e-05
ARMC7	79637	660.762869193277	-1.52918383402544	0.249831256119164	-6.12086677135409	9.30676967691273e-10	1.31123077978023e-05
IDH3G	3421	1097.29965756533	0.819310903516038	0.133869962273267	6.12019970427414	9.34581534849708e-10	1.31673192444975e-05
TRAPPC2B	10597	52.7517657336936	4.10224868557235	0.6709642416219	6.11396022484912	9.71885389617005e-10	1.3692893254314e-05
WDR66	144406	56.723933226743	2.54508447165242	0.41639272325991	6.11222129850668	9.82538028188285e-10	1.38429782791447e-05
TTC39A	22996	210.775340381768	1.64705528188679	0.269481343954514	6.11194547910817	9.8423812286726e-10	1.38669309130768e-05
ZCCHC24	219654	309.581190228654	1.95366540958406	0.319681503977279	6.11128696930466	9.88308651331633e-10	1.39242805886114e-05
AFAP1	60312	699.645858320967	1.56684233416781	0.256699946423673	6.10378909694745	1.03582949356949e-09	1.45938017349005e-05
NR5A2	2494	181.809732627648	2.93544928326699	0.481223670800253	6.09996860375856	1.06089301073075e-09	1.49469216281855e-05
RBPMS2	348093	21.1060034336765	-3.88308753095444	0.637656171695874	-6.0896258882388	1.13174842001192e-09	1.59452034895479e-05
ZNF525	170958	97.6874852051827	4.00077549524442	0.657027809520907	6.08920267493962	1.13474392441821e-09	1.59874071511281e-05
PIK3R3	8503	918.778016762161	-2.17719881018113	0.357674184142132	-6.08710079370993	1.14973594533242e-09	1.61986297337884e-05
TPPP3	51673	137.683044502304	2.76794373565054	0.45496331890957	6.08388329477766	1.17306005663529e-09	1.65272431379347e-05
ZC2HC1A	51101	142.869979345233	2.47830412023366	0.407435235555741	6.08269463207634	1.18179300632604e-09	1.66502816661275e-05
LOC107985452	107985452	86.3393204415245	9.4419580691071	1.55283380557674	6.08046916237778	1.19831398020513e-09	1.68830456671101e-05
KIAA0319L	79932	1657.76410649301	0.577085714243485	0.0949243791368532	6.07942574384918	1.20613721377344e-09	1.6993267204854e-05
PTGES	9536	302.474478615087	3.69154893211407	0.607376688491374	6.07785745166363	1.2179895331793e-09	1.71602545329631e-05
NLRP2	55655	784.490046038265	8.62222630963316	1.419050135959	6.07605474334156	1.23175374395468e-09	1.73541784985775e-05
TGFBR3	7049	719.703724318253	3.05333511542108	0.50358361279188	6.06321380970544	1.33428099137249e-09	1.87986848874471e-05
SLC2A1-AS1	440584	35.1331187848266	3.15814903486379	0.520988012129543	6.0618458800133	1.34568131376823e-09	1.89593040296806e-05
NABP1	64859	416.28092155709	2.29274141122729	0.378245332775541	6.06151936999009	1.34841645175873e-09	1.89978393888287e-05
OS9	10956	5641.49673770533	0.601023223040388	0.099169053346488	6.0605925211413	1.35621011808919e-09	1.91076443537586e-05
SMO	6608	146.907477893109	5.05246492824299	0.833879213005836	6.05898893921418	1.36979810784497e-09	1.92990855414277e-05
LINC01605	100507420	115.665225614791	2.61703413290937	0.432000387579905	6.05794394669451	1.37872419397829e-09	1.94248451689601e-05
ARVCF	421	573.281108863079	-1.46697447609915	0.24226809093579	-6.05516999961811	1.40269450402573e-09	1.97625628672185e-05
ZNF440	126070	528.348764702611	-1.01444954529163	0.167732969621561	-6.04800324933389	1.46651999745077e-09	2.06618002440839e-05
FCGBP	8857	4535.62602185516	-5.55893809991202	0.92074133993546	-6.03745901134587	1.56559912434124e-09	2.20577260628438e-05
ERF	2077	967.182185275242	-0.778854128575887	0.129014434314598	-6.03695340535831	1.57051046949852e-09	2.21269220047646e-05
RMC1	29919	481.8189272352	-1.17004069210675	0.193931330047397	-6.03327317881436	1.60671457635387e-09	2.26370016662497e-05
PLEKHA4	57664	210.903408355248	2.4315797080831	0.403150163566913	6.03144914185188	1.62495866215705e-09	2.28940425911307e-05
AGFG1	3267	1553.66689660684	0.68202225181446	0.113100080731288	6.03025433230998	1.63701845536779e-09	2.30639530176768e-05
NORAD	647979	18466.7752858805	1.55625486984282	0.258142389306626	6.02866841832113	1.65316065343878e-09	2.32913804462989e-05
OSBPL10	114884	744.635640765751	1.66408205967233	0.276037920528544	6.02845455612051	1.65534928032661e-09	2.33222160105216e-05
CTSZ	1522	4675.9422352676	1.10354400528531	0.183077941173115	6.02772785303404	1.66280734670793e-09	2.34272927077681e-05
AOC2	314	28.5635853930977	-2.52009919556935	0.418193396920318	-6.02615730934059	1.67903767383851e-09	2.36559617867108e-05
ULK2	9706	322.740879658462	-1.56416869024281	0.259628270023596	-6.02464704672051	1.69479059301151e-09	2.38779046649391e-05
ZNF501	115560	104.592194688609	-1.42293330346722	0.236225369267494	-6.02362611551654	1.70552098833536e-09	2.40290852046569e-05
SRPK3	26576	34.9715433635528	5.98395539483017	0.994087693827559	6.01954478662743	1.74908258393393e-09	2.46428245250452e-05
ALKAL1	389658	54.5282784312138	8.2960211042842	1.37909612591471	6.01554956786041	1.79277433077318e-09	2.52583975462633e-05
ZC3H8	84524	437.678587403872	0.955084079214855	0.158793742288712	6.01462038395922	1.80308731300589e-09	2.54036971529399e-05
ERVV-1	147664	82.6659074143939	-6.73687733512677	1.1203863827445	-6.01299465870346	1.82127040102854e-09	2.5659878680091e-05
DLL1	28514	221.061958539681	-2.97511766035152	0.494906292567648	-6.01147672808152	1.83840906250318e-09	2.59013452816073e-05
LOC105371630	105371630	17.7291509235155	-3.10174765632256	0.516666088876823	-6.00338927423209	1.93240564565653e-09	2.72256631416548e-05
SBNO2	22904	1033.59495013217	-0.981596264450422	0.163571842773986	-6.00101000149966	1.96093910372492e-09	2.76276710323804e-05
EZH2	2146	671.337330829795	-1.03901444152372	0.173160404794875	-6.00030037325526	1.96952851188089e-09	2.77486872038898e-05
CRCP	27297	1095.57041421881	1.21539156040973	0.20287897860226	5.99072199980105	2.08911485744987e-09	2.94335392266112e-05
MMP14	4323	1343.07706578814	-1.71565467345107	0.286744309577841	-5.98322134439892	2.1876715227149e-09	3.08221040835302e-05
LRRC42	115353	1552.63298370089	-1.6183100158781	0.270488215130188	-5.98292245412318	2.19169127867466e-09	3.08787384252474e-05
TMEM98	26022	620.658150592947	2.93607527972599	0.490795112828449	5.98228304028009	2.20031488935247e-09	3.10002364760869e-05
LOC105379675	105379675	130.119807889576	5.21105438480014	0.871274320446806	5.98095715954054	2.21830216266707e-09	3.12536591698163e-05
SBK1	388228	356.22291490947	-3.72626730043711	0.623087622533782	-5.98032630673077	2.22691070136115e-09	3.13749448714772e-05
PMEL	6490	51.810496313714	2.03388721392983	0.340728299624924	5.96923477201263	2.38368908965686e-09	3.35837955841755e-05
SMG1P5	595101	181.699031861563	-1.44907072947574	0.242766678820512	-5.9689852681434	2.38733664254908e-09	3.36351859568741e-05
USP6NL	9712	644.404565176329	1.04253321697355	0.174679131682242	5.96827570032818	2.3977397138168e-09	3.37817548279649e-05
ZNF256	10172	157.817790071449	-3.05603617978632	0.512360817355145	-5.96461727023129	2.45208109755151e-09	3.45473705834032e-05
LRRC6	23639	220.443885220174	2.12374107286178	0.35622132157094	5.96185838482675	2.49385239794317e-09	3.51358864346214e-05
EPHB6	2051	220.070132245294	-4.71937742885844	0.791870446336476	-5.95978477374961	2.52570360533735e-09	3.5584638095598e-05
PRX	57716	98.3920807238006	-1.24248356861569	0.208478907726029	-5.9597567071317	2.5261374218842e-09	3.55907501369265e-05
MR1	3140	183.353342211003	3.85397445302176	0.647181669838127	5.95501175734122	2.60053134388249e-09	3.66388861039604e-05
MAPRE3	22924	405.530845674639	2.71880408255171	0.457213881203797	5.94646005802224	2.74003355206392e-09	3.86043327150286e-05
FBXO6	26270	255.077339318952	-1.45821013475819	0.245401866336558	-5.94213139666314	2.81339758361467e-09	3.96379585555471e-05
ATP1A1	476	20461.5135198362	1.3203305982483	0.222520240353911	5.93353034379417	2.96489172893096e-09	4.17723595689083e-05
ALPK1	80216	227.780153986738	1.59414694572655	0.268958696654835	5.92710689616549	3.08318285383715e-09	4.34389632277116e-05
ZNF891	101060200	119.771082238782	-1.77898409777595	0.300229171579344	-5.92542053264737	3.11499194603631e-09	4.38871215277056e-05
CDH3	1001	2730.3880827453	1.53791840705563	0.259558217092173	5.92513858464938	3.12034128526094e-09	4.39624883680414e-05
KCNE3	10008	2323.52729500352	3.47207038566678	0.586424725338703	5.92074350831884	3.20489368803591e-09	4.51537471707379e-05
SESTD1	91404	356.841122608915	-0.899025253696018	0.151856535044901	-5.92022762425203	3.21496334837463e-09	4.52956186152502e-05
RGPD8	727851	375.369533487835	-1.72937127483714	0.292342154424333	-5.91557272416814	3.30722738319106e-09	4.65955266017788e-05
PAX6	5080	82.307703133947	-5.0665939474556	0.857433793551329	-5.90902059792946	3.44147673844957e-09	4.8486965768016e-05
PRPF40A	55660	3626.46896967094	1.33293381675228	0.225837373798404	5.90218436538384	3.58719964170875e-09	5.05400557520346e-05
ZNF222	7673	91.8738317871835	-1.42540254756137	0.241590964130521	-5.90006564480319	3.63356975096406e-09	5.11933642213326e-05
TUBA1A	7846	625.431705754945	-3.24881181736442	0.550775697482937	-5.89861141697355	3.66573398111691e-09	5.16465260599562e-05
CRADD	8738	211.331952997267	-1.37241016704179	0.232673154478693	-5.89844655743242	3.66939774492779e-09	5.16981448282877e-05
AKR1B1	231	689.651083748844	4.50155457167166	0.763246165400081	5.89790656768255	3.68142320881247e-09	5.18675715889589e-05
TYRO3	7301	690.896962053714	3.39733604282167	0.576097852740743	5.89715102505432	3.69831340355497e-09	5.2105537542686e-05
CASC8	727677	86.5801119015063	5.40989050018025	0.919784338364044	5.88169451743704	4.06087326742523e-09	5.72136434647541e-05
ZNF567	163081	190.43016851527	-1.53491391546853	0.261095153512734	-5.87875299414041	4.13368655467896e-09	5.82395098688718e-05
ZNF503-AS1	253264	81.2700937550339	4.46009493703173	0.758758463392549	5.8781485178957	4.14880613241138e-09	5.84525295995439e-05
FAAHP1	729041	12.8143396779823	-3.37600731277532	0.57439679980188	-5.87748280272412	4.1655197408689e-09	5.86880076291019e-05
HIST1H3D	8351	42.560040777645	-2.66322931554333	0.453189465757604	-5.8766355283461	4.18688641819465e-09	5.89890427459445e-05
ZFP2	80108	37.9198105409877	-2.0153711796158	0.34318773554686	-5.8725035042536	4.29262630757395e-09	6.04788120474093e-05
SOWAHA	134548	342.027962836212	1.88744954822229	0.321506461004548	5.87064266865726	4.34109023183552e-09	6.11616202763307e-05
DAP	1611	2958.97541488288	1.62258623819825	0.276466671202505	5.86901209878477	4.38399448669472e-09	6.1766098323042e-05
NFE2	4778	115.161322780802	7.14855847556121	1.21807154377599	5.86875090555097	4.39090535127355e-09	6.18634654940931e-05
CGAS	115004	339.356293289445	-1.91189326906254	0.326251976873115	-5.86017374480496	4.62383130325114e-09	6.51451592315053e-05
KRTCAP3	200634	1240.85818249292	1.31531227802127	0.224515939323307	5.85843607356177	4.67246407012591e-09	6.58303462840039e-05
CDC7	8317	465.110861700323	-1.13586992785827	0.193895609174268	-5.85815188232233	4.68046503818139e-09	6.59430719229376e-05
DDX39B	7919	5115.85910248854	-0.850033683159262	0.145139244416256	-5.85667705917902	4.72220101214088e-09	6.65310900600529e-05
SLC35A2	7355	1473.90844791906	0.981904159254023	0.167659145184371	5.85654995541248	4.72581482046233e-09	6.65820050054937e-05
SLC36A4	120103	169.885472879825	1.42523873170183	0.243526785070054	5.85249269928083	4.84259510235479e-09	6.82273223970767e-05
LOC107984658	107984658	660.716667865821	-1.51179617148403	0.258467816165458	-5.84906931126872	4.94331085646456e-09	6.96463066567292e-05
CBS	875	363.088721688157	4.84948820280569	0.829250223750017	5.84803966753899	4.97399954061765e-09	7.00786795277621e-05
TMEM74B	55321	654.838001521562	-2.78605398420844	0.4765809671111	-5.84591953198785	5.03777544889133e-09	7.097721829943e-05
C5	727	115.797184731651	-1.79798004745479	0.307823038958339	-5.84095346969183	5.19029010629883e-09	7.31259973076442e-05
IL15	3600	51.4135288970198	-2.3395082766664	0.400808152549903	-5.83697777049363	5.31561846397338e-09	7.4891748538921e-05
PC	5091	450.92939632388	1.97659416136391	0.338823429343924	5.83369976861182	5.42116311106941e-09	7.63787670718569e-05
LOC105372233	105372233	72.8110647118123	-2.48573733398428	0.426284778724109	-5.83116606092343	5.50413734979017e-09	7.75477911211938e-05
RAPGEF4	11069	76.8841362063757	4.8738629425961	0.83586474571501	5.83092296640282	5.5121628946969e-09	7.76608630233847e-05
ENDOD1	23052	811.799325046604	1.58492149376168	0.272243384845438	5.8217080083011	5.82492504981754e-09	8.20673690268794e-05
SPINK4	27290	536.834772327478	-4.61269491911386	0.792606773680281	-5.8196511464265	5.89705766978221e-09	8.30836455095616e-05
ABCA1	19	484.481804721562	4.11870821216515	0.707727244394452	5.81962648009858	5.89792795030352e-09	8.30959068918263e-05
GPR160	26996	1522.25503255864	1.57337913888932	0.270435834947826	5.81793880678891	5.95777029397335e-09	8.39390256717905e-05
PRKCH	5583	213.924205212099	2.96905278284486	0.510465746144322	5.816360461541	6.01427025490178e-09	8.47350536213112e-05
CREB3L3	84699	32.8475492932555	-3.26085154502699	0.560889945926982	-5.81371010250109	6.11031954906832e-09	8.60882921268236e-05
POLR3B	55703	398.658483158102	0.959670691592517	0.165159939874675	5.81055365072624	6.22665736414036e-09	8.77273756033735e-05
LOC105371811	105371811	123.120438425414	7.84571469641344	1.35040954705851	5.80987798368513	6.25183903339142e-09	8.80821601414517e-05
SHARPIN	81858	986.748389486938	1.07508294282521	0.185092535329085	5.80835386426451	6.30900624776865e-09	8.88875890248125e-05
LOC728975	728975	96.2396870166533	2.26810303113051	0.390491268154074	5.80833226272195	6.30982012915662e-09	8.88990557996877e-05
RASIP1	54922	164.343408898955	-2.60233341275659	0.448502768941036	-5.80226833136613	6.54237521975382e-09	9.21755244711116e-05
MYLIP	29116	696.103542278239	1.40503095573995	0.24219545568768	5.80122757361636	6.58311827328279e-09	9.27495533522812e-05
ATP6AP2	10159	4069.63492708921	1.05658949109226	0.182145096408578	5.80081216527603	6.59944928184364e-09	9.29796409318951e-05
LOC101928274	101928274	66.1536911204456	3.29264703438082	0.567644767070726	5.800541510093	6.61011078097944e-09	9.31298507932193e-05
UROD	7389	574.82803668903	-1.29537294592237	0.223714310811724	-5.79029987497109	7.02608683007973e-09	9.89905373489933e-05
LGALSL	29094	1268.82696612455	-1.31724142449024	0.227607414144525	-5.78733970262421	7.15098722418283e-09	0.000100750259001512
PYGB	5834	7167.88614810354	1.5662814059991	0.270763410941022	5.78468634501088	7.26477516155281e-09	0.000102353417251118
ATP6V0A4	50617	34.7987906139595	7.16695168619107	1.23967577716912	5.7813113865605	7.41205507570924e-09	0.000104428443961668
SMARCA1	6594	915.852808310999	6.69500328630747	1.1580599757498	5.78122327556712	7.41593878440783e-09	0.000104483161533522
EPB41L1	2036	829.309715670868	1.87115864237571	0.323670086639162	5.78106757348184	7.42280657532851e-09	0.000104579921839803
IFI27L2	83982	296.784361492181	3.00682316805729	0.52017631496325	5.78039230461641	7.45266334004514e-09	0.000105000573797896
DGKG	1608	57.3585787996169	5.67995489703423	0.982682282493026	5.78005220835407	7.46774475814193e-09	0.000105213055897462
INTS10	55174	1700.36623239884	-1.07312812343212	0.185727644740182	-5.77796657537621	7.56088235875137e-09	0.000106525271552448
ERVK3-1	105372481	589.992607287474	-1.05632251027426	0.182819589310265	-5.77795035126988	7.56161128361861e-09	0.000106535541374903
NCS1	23413	686.840752434501	-1.35556275681647	0.234696525831209	-5.77581092014703	7.65833374764268e-09	0.000107898264170538
GALM	130589	1149.19164228512	1.42302727075616	0.246492926348232	5.77309577129926	7.7828175336512e-09	0.000109652116231612
PIMREG	54478	361.679413894221	-1.49653570627024	0.259383990087767	-5.76957624009048	7.94711183098933e-09	0.000111966858586809
PLAC1	10761	17.6289903707727	6.2149255698696	1.07724082174131	5.76930009004251	7.96014444919494e-09	0.000112150475144708
LOC103344931	103344931	99.2232670234847	1.63365639264038	0.283308039682079	5.76636086456855	8.10015222945711e-09	0.000114123044760821
ACOT7	11332	1212.12554822246	-0.724567812449932	0.12575704891393	-5.76164770649031	8.32967214326388e-09	0.000117356750826445
CIRBP-AS1	148046	18.0132919234281	-2.86894953989618	0.498186653459845	-5.75878442341175	8.47218180734866e-09	0.000119364569483735
LINC00460	728192	29.7454604144661	6.58660867999223	1.14476178330161	5.75369371695463	8.73142891236162e-09	0.000123017101946263
IRF2BP1	26145	1094.40750627872	-1.0160354402556	0.176657623885354	-5.75143839201064	8.84873272308225e-09	0.000124669795335506
ZNF879	345462	65.4896000268708	-1.97550284797199	0.343585604777923	-5.74966710042715	8.94193379489289e-09	0.000125982905236246
ABHD8	79575	95.4399278890092	1.68556026176544	0.29331831555591	5.74652236963411	9.10975840278439e-09	0.000128347386136829
LLGL1	3996	471.836044738472	-1.02382607023838	0.17823463436999	-5.74425994059637	9.2323870401585e-09	0.000130075101008793
PLEKHB1	58473	2794.5537235172	3.1698605507474	0.55203697801672	5.74211633817651	9.35005460404054e-09	0.000131732919316327
LOC100130899	100130899	326.158627369834	0.935990183837812	0.163077747655518	5.73953342681048	9.49377437966379e-09	0.000133757787235083
ATF6B	1388	1102.62766625219	1.10624050056894	0.192772640756244	5.73857626387842	9.54757681837871e-09	0.000134515809794138
PTOV1-AS2	101928378	91.4076782206475	-1.87656740831521	0.327033840596722	-5.73814442227488	9.571947689252e-09	0.000134859170993871
NEIL2	252969	516.663841779261	-1.38587313299357	0.241550075549917	-5.73741544000127	9.61322487973046e-09	0.000135440725330522
IQSEC1	9922	603.340897232393	1.26720328759366	0.221043057448081	5.73283459893918	9.87659372232463e-09	0.000139151328953832
SLC7A8	23428	591.195876388394	2.80818022723034	0.490069042477504	5.73017265696648	1.00328461601659e-08	0.000141352769550578
STAG3L4	64940	304.03740828744	-1.23345344356463	0.215362863300182	-5.72732654397054	1.02025667394302e-08	0.000143743962791832
PABPC1	26986	63117.1546880655	1.34767835806864	0.235372773827049	5.72571897826599	1.0299659565525e-08	0.000145111903618681
ZNF682	91120	101.496567289454	-2.02421748588221	0.354273145565164	-5.71371979847081	1.10532945135914e-08	0.00015572986640199
OPTN	10133	950.988734543218	1.43679852405768	0.25147825160348	5.71341066233895	1.10734019003172e-08	0.000156013159373569
IGF2BP1	10642	809.974512191199	7.69389835471601	1.34942382053794	5.70161741449685	1.18675947853974e-08	0.000167202542931464
THOC1	9984	619.143770182113	-1.03302077383072	0.181364125561462	-5.69583852723198	1.2276702788669e-08	0.000172966465589557
DMAC2L	27109	267.867721913318	0.984426193012967	0.172833749808074	5.69579838489959	1.22795919801926e-08	0.000173007171408934
RGL1	23179	180.06458323248	2.09212028467025	0.367341015784963	5.69530815991141	1.23149286216068e-08	0.000173505029349818
CX3CL1	6376	217.612062922433	2.80145347735986	0.492063041887453	5.69328163036602	1.2462057280089e-08	0.000175577925019174
FBXO2	26232	745.363998508708	1.62922568672826	0.286343753964918	5.68975458402306	1.27222083147598e-08	0.00017924319294665
BDH1	622	1402.76581304781	-1.15518499089973	0.203174996769161	-5.68566511268216	1.30304519134841e-08	0.000183586037009077
BTD	686	549.646988434647	-0.749415247148139	0.131862478896917	-5.68330925838269	1.32113055137882e-08	0.000186134083383762
CREB3L2	64764	1468.49804132668	1.28370816191162	0.225882782720355	5.68307219546194	1.32296387656676e-08	0.00018639238056949
ABCC6P1	653190	78.4354990004756	2.12861369540498	0.374569227961187	5.68283120049985	1.32483014363646e-08	0.000186655318936941
RCC1	1104	3057.81674000158	-1.27209551663304	0.223934515408941	-5.68065853676009	1.34177115029795e-08	0.000189042137365479
ATL3	25923	1089.98848916806	-1.39115596655623	0.244977990244789	-5.67869776858789	1.357240471121e-08	0.000191221609976238
RBBP5	5929	569.499553727223	1.34210816489511	0.236496985193449	5.67494830345216	1.38730544966607e-08	0.000195457464803452
BTN3A2	11118	983.479472081794	-1.76371301807018	0.310984134785605	-5.67139226985358	1.41641659312479e-08	0.000199558933805352
ERAP1	51752	924.711521198353	-0.94980426116274	0.167601280819251	-5.66704655549175	1.4527987942716e-08	0.000204684822124926
STOM	2040	317.175119556621	-2.52545813473082	0.446056156383427	-5.66174930799511	1.49837615495138e-08	0.0002111062164711
GSEC	399972	65.9417464197687	4.32356416514711	0.765150901189496	5.65060324496219	1.59885740308252e-08	0.000225263019520296
PHYHIPL	84457	138.525145482649	7.46904248615907	1.32295165814918	5.64574105195071	1.64471244207516e-08	0.00023172353596397
SMIM6	100130933	118.726397256278	-3.07291905998009	0.54451211237617	-5.64343563740086	1.66689858593752e-08	0.000234849341772737
CSTA	1475	113.411191801583	3.86848678077734	0.685874928099532	5.64022188636694	1.69831170376548e-08	0.000239275135943519
TLX1	3195	130.873187120495	3.17637695404235	0.563640435606647	5.63546678588382	1.74584791884883e-08	0.000245972513286612
ANKRD46	157567	895.976159639536	1.44881372695419	0.257157591036351	5.63395278792058	1.76125256168109e-08	0.000248142873415249
SCARB1	949	2178.26077658535	1.15420450917749	0.204915523225784	5.6325869851536	1.77526253332378e-08	0.000250116738319987
MLH1	4292	320.460683842985	4.08705846570382	0.725721765745077	5.63171542954586	1.78425917304482e-08	0.000251384274890284
PLA2G12A	81579	1839.42555252894	0.788072283945887	0.140022242031099	5.62819358206573	1.82106650601872e-08	0.000256570060032978
KCNJ3	3760	79.5333921321939	-5.03340416530112	0.894330829810764	-5.62812328226028	1.82180867337133e-08	0.000256674623991287
XG	7499	118.643336204722	5.68729166475633	1.01094054986095	5.62574294357724	1.84711238988987e-08	0.000260239664611583
EPHA10	284656	156.019888072396	-1.62983206575725	0.28987239249697	-5.62258465429504	1.88121327765386e-08	0.000265044138688652
ZNF805	390980	188.734051599017	-1.47982952288591	0.263202848466008	-5.62239174655826	1.88331584554847e-08	0.000265340369479324
LOC105375440	105375440	19.3133519807865	6.34683422514706	1.12887984217524	5.62224072751389	1.88496344632906e-08	0.000265572499953301
MYH10	4628	1037.45363328606	2.12764377810188	0.378565260973372	5.62028267631122	1.90645268779465e-08	0.000268600119183388
TBC1D4	9882	3031.36570680479	2.40608376012283	0.428386593241584	5.61661778889039	1.94731518105784e-08	0.000274357235859239
ABHD17C	58489	2809.11291125966	0.855052369767988	0.152293300130759	5.6145107436364	1.97119182255911e-08	0.000277721215880353
STK31	56164	46.8436747178381	3.87185695560524	0.689625611711755	5.61443323718026	1.97207550942111e-08	0.000277845718522341
THAP5	168451	860.249107740551	-1.2303118911409	0.219157922636265	-5.61381435058973	1.97914553186716e-08	0.000278841813984763
MPHOSPH8	54737	1681.26425738478	1.62481827466306	0.289589225609638	5.61076908590958	2.01429395761513e-08	0.000283793875688395
ANKRD19P	138649	33.1266960808584	7.58030938207149	1.35271379082062	5.60377918337987	2.09727866679075e-08	0.000295485591364148
PRLR	5618	281.31034916773	3.39411739057437	0.605728238122193	5.60336662047723	2.10227901913962e-08	0.000296190091006581
RBP1	5947	733.481175061415	5.53341046265083	0.987776050261457	5.60188765579625	2.12029968206074e-08	0.000298729022205537
RAP1GAP2	23108	1026.20963412313	-1.82743428123312	0.32687397034417	-5.59063873856027	2.26235836432379e-08	0.000318743669949579
SLC7A4	6545	59.9971296509812	5.70369056307081	1.02061265573361	5.58849680241427	2.29043594461153e-08	0.000322699520236318
PPP1R36	145376	21.740525993047	3.02140306719802	0.541001928662411	5.58482864315886	2.33930752798856e-08	0.000329585037618309
LINC02246	107987295	244.311131877708	1.95629720159701	0.350297517747058	5.58467332049328	2.34139910230686e-08	0.000329879719524014
FERMT2	10979	40.2617281870635	-3.76997504549944	0.675338582126673	-5.58234809216381	2.37292844183132e-08	0.000334321888169614
GOLGA8A	23015	1291.68123387887	5.08007121078565	0.911274183232805	5.57469014733169	2.4797082506288e-08	0.000349366095431092
MCMDC2	157777	63.7895950714351	4.21488661046371	0.756582751486383	5.5709525523588	2.53350324043769e-08	0.000356945271545267
NDP	4693	40.577844356152	7.8668555967346	1.41219358590694	5.57066373565374	2.53770698115717e-08	0.000357537536575233
MAL2	114569	11578.482794709	1.55223255805066	0.279056725745249	5.56242661381935	2.66048924373004e-08	0.000374836329549126
ORC3	23595	439.341160337201	1.06821699199884	0.192235551615138	5.55681289451311	2.74744993887112e-08	0.000387088221887553
ABAT	18	508.874098562467	3.03603905599449	0.546434143986827	5.55609324454601	2.75879536112621e-08	0.000388686678429072
DRD2	1813	612.276126394742	6.16930006244103	1.1105479701369	5.55518557355115	2.77316981347277e-08	0.000390711895020179
AMZ2	51321	1563.02449079242	0.760769765285139	0.136973134781002	5.55415313011189	2.78960859346482e-08	0.000393027954733258
ALOX15	246	53.6654769752229	6.25844309171395	1.12718930149936	5.55225558243775	2.82006867155852e-08	0.00039731947513588
ACACB	32	383.783975506622	1.96688430343318	0.354251849069237	5.55222028791375	2.82063827714794e-08	0.000397399726867374
ACAD10	80724	920.381337361337	1.39032334757342	0.250479583040506	5.55064540868621	2.84616862168804e-08	0.000400996697109628
MPZ	4359	24.4192006694837	4.35915581829338	0.785475722808564	5.54970152700161	2.86157718295401e-08	0.00040316760930639
HOXA4	3201	78.2532378349773	-1.68022136924589	0.302773154558986	-5.54943971731335	2.86586545991475e-08	0.000403771784647389
GBGT1	26301	64.18367099098	4.90724900081024	0.88550873878308	5.54172848429941	2.99500450559722e-08	0.000421966184793592
ANXA6	309	940.178109218076	3.66813786203515	0.662051401273962	5.54056354986438	3.01499798691085e-08	0.00042478306637587
TIMP4	7079	87.6068604659518	2.25484626068562	0.406989934660654	5.54029981740384	3.01954230535964e-08	0.00042542331540212
POLR3D	661	626.637390483372	-1.64301831634924	0.29680728162948	-5.53564018823604	3.10093587095522e-08	0.000436890854858881
ZNF230	7773	93.5287814068283	-1.34562830691126	0.243087359017314	-5.53557499802126	3.10208956358738e-08	0.000437053398613826
LINC01184	644873	848.326807814264	1.02290649471576	0.184871484702587	5.53306799240222	3.14677416722912e-08	0.00044334901242091
ASCL2	430	3771.52155474687	1.10889661158506	0.200421834575849	5.53281339796038	3.15134680247538e-08	0.000443993251000757
ZSWIM1	90204	439.318215431809	1.07634911301508	0.194607894885837	5.53086047021116	3.18663730294192e-08	0.000448965329611488
CDK2AP2	10263	1592.01945379824	-1.19596802288791	0.216279802627163	-5.52972588452742	3.20731565196976e-08	0.000451878702206019
CDCA8	55143	869.315993429395	-0.939287581934804	0.169899135683678	-5.52850123783792	3.22978147636321e-08	0.000455043912204813
ANKDD1B	728780	23.4112285266828	3.52458821327172	0.637849591766684	5.52573562602665	3.28107895535065e-08	0.000462271214019353
CA12	771	2331.79225458009	1.60449263356088	0.290412977866676	5.52486547036297	3.29738170998322e-08	0.000464568109119536
SEC63	11231	2147.23038103114	1.12118334031185	0.202983647692797	5.52351557899231	3.32282813542382e-08	0.000468153255999862
TMEM8A	58986	2415.72884687571	0.724231177861162	0.131184276244905	5.52071634339094	3.37620423416388e-08	0.000475673414551349
KIAA0100	9703	3712.42386209762	1.26457396460509	0.229072550124893	5.52040811487727	3.38213214591752e-08	0.000476508598038319
UVRAG	7405	511.556653666126	0.942748025199207	0.170832160447113	5.51856291421817	3.41783110134317e-08	0.000481538223868239
PHKB	5257	1747.47761487865	1.10226461287041	0.199738400462336	5.51854130362008	3.41825135755317e-08	0.000481597433765667
SEMA5A	9037	716.605348170436	3.81472404059087	0.691652489403877	5.51537672318466	3.48033631817895e-08	0.000490344583868233
NEK3	4752	461.591054688156	1.49497663311872	0.271216258323214	5.51212026285357	3.54536523062029e-08	0.000499506507342092
AHCY	191	10436.1590455242	0.709112932819058	0.128741629862721	5.50803134600047	3.62868803440998e-08	0.000511245857168022
NOXO1	124056	224.194129205004	3.23271125942705	0.58694580045658	5.5076827484111	3.63587887339373e-08	0.000512258974472443
LINCR-0002	103344926	59.1332653020071	8.41493073249783	1.52841349100517	5.50566373695359	3.67779947055715e-08	0.000518165167406796
ABCA3	21	185.275523434893	-2.58052324143278	0.468825977611004	-5.50422409308961	3.70797658793632e-08	0.000522416821474349
SLC25A23	79085	953.772123153853	1.05719004021332	0.192109593861604	5.50305697369241	3.7326173028508e-08	0.000525888451798649
CHPF	79586	3796.02312195577	1.39986186553458	0.254665044067171	5.49687480927043	3.86580934414799e-08	0.00054465387849701
ARHGEF37	389337	138.169719542194	2.12602856815696	0.386787871153702	5.49662677326331	3.87124822591496e-08	0.000545420162549159
EID2	163126	590.627968206573	-1.00361168976748	0.18263747817764	-5.49510264695687	3.90483220345045e-08	0.000550151809144133
LINC00511	400619	155.236013843933	5.60539490123384	1.02148055958349	5.48751990299205	4.07616101975879e-08	0.000574290326073815
THRB	7068	173.808166730034	3.73085719754443	0.679908961925167	5.48728933794383	4.08148309052771e-08	0.000575040152624449
AGA	175	348.374602117339	1.23063316729013	0.224277336384814	5.48710443563775	4.08575600835993e-08	0.00057564216401783
TMOD2	29767	216.67619855344	2.8600668024006	0.521252152043202	5.48691605624979	4.0901137388248e-08	0.000576256124663026
MYRF	745	1571.59087839642	-2.52379644613686	0.460002577462063	-5.48648327159644	4.10014230869231e-08	0.000577669049871659
ZNF420	147923	200.863628061113	-1.02268135209753	0.186417561409247	-5.48597108752224	4.1120415444722e-08	0.000579345533200688
NPNT	255743	1959.16642071779	2.28731329616973	0.416974081630127	5.48550472784222	4.12290529233488e-08	0.000580876126637062
TCEA2	6919	120.827249132954	4.363600891082	0.797002043446671	5.47501844814778	4.37466033976401e-08	0.000616345895269352
HIST1H3H	8357	30.1802971948496	-1.9477400020699	0.355968307267432	-5.47166689366704	4.45822220095894e-08	0.000628118925893105
TUSC8	400128	52.3707882742123	3.66827145759559	0.671048146251924	5.46648027877639	4.59059472480344e-08	0.000646768890777557
PNPLA4	8228	462.253055459145	1.46857590216318	0.268677354963022	5.46594595724415	4.60444616632461e-08	0.000648720420373475
FOXO4	4303	316.491971171244	1.705874674394	0.312096363574584	5.46585886120499	4.60670783061974e-08	0.000649039066256016
HECTD2	143279	51.2673863838779	-2.34563353084407	0.429237230147073	-5.4646553609536	4.63807016640309e-08	0.000653457705744531
UBE2E2	7325	194.127762006301	4.3495001248714	0.797493180313814	5.45396529053687	4.92588209324837e-08	0.000694007528117762
LYRM7	90624	727.469962811015	0.960169193121001	0.176105930125738	5.45222521714884	4.97434004183104e-08	0.000700834768493576
ASIC3	9311	90.3605895229428	-3.04882467110645	0.559266982271326	-5.45146552139444	4.99564082558004e-08	0.000703835835915972
LY6G6F-LY6G6D	110599563	204.549280468213	7.12047802600053	1.30726118371633	5.44686717137746	5.1264716776012e-08	0.000722268594657233
RNPEPL1	57140	1777.75235716675	0.883863919636915	0.162271384515764	5.44682552795406	5.12767154372905e-08	0.000722437643795986
RASSF1	11186	550.119351347545	-1.19477204030278	0.219397166374266	-5.44570406285304	5.16008672072205e-08	0.00072700461808253
LOC100506691	100506691	48.0519440330007	2.04216002661607	0.37502409922131	5.44541012392631	5.16861561904835e-08	0.000728206254567722
TRIM7	81786	172.357975638473	-3.59638830528896	0.660632438496823	-5.44385666781977	5.21391793059283e-08	0.000734588897241224
MEX3D	399664	938.585380095499	-0.840408478516575	0.154377561753105	-5.44385122405699	5.21407735773186e-08	0.000734611358930841
IL17RC	84818	273.502975323931	0.882876287697344	0.16219810960831	5.44319714840938	5.23326717626304e-08	0.000737315012463699
DDOST	1650	6045.34232558655	0.597476589037807	0.109811197215451	5.44094413127605	5.29989346898734e-08	0.000746701990845626
CERCAM	51148	283.04447267171	2.37523582574188	0.436587928937309	5.44045235406163	5.31454524436584e-08	0.000748766279478704
SMOC1	64093	710.916555836747	6.16383214281038	1.13346236301004	5.43805629896843	5.38649557932978e-08	0.000758903362171772
UBE2V1	7335	4807.68176385237	0.774465778405719	0.142437714374918	5.43722413550673	5.41170450841355e-08	0.000762455048190385
FBXO31	79791	899.189680823223	0.943002796097297	0.173514725276609	5.43471336276508	5.48845880300653e-08	0.00077326896075559
HSPA12A	259217	366.625084294419	1.53651307015589	0.282769733799087	5.43379607680224	5.51676249350798e-08	0.00077725666771034
NUDT7	283927	234.738648276355	1.03743018416469	0.190957155037724	5.43279032388048	5.54795848253856e-08	0.000781651870604858
CCDC190	339512	577.994994948672	-7.52069566073612	1.38476992551568	-5.43100736242191	5.60368222814083e-08	0.000789502789122762
ZNF585B	92285	146.872926395869	-1.63602184222627	0.301271255532939	-5.43039474287779	5.62295361970246e-08	0.00079221793547988
MTMR9	66036	242.244977439492	-1.0763530699356	0.198264509958287	-5.42887413467014	5.671065900249e-08	0.000798996474686082
SLC5A1	6523	805.891735952203	3.88203511571064	0.715403972832101	5.42635386876964	5.75168732736783e-08	0.000810355227552854
MIPEP	4285	974.417090200271	1.2892320911998	0.237682116617095	5.42418634413608	5.82191222308064e-08	0.000820249213109831
VCP	7415	6976.90014694342	0.657831957743077	0.121281872395314	5.42399242979113	5.82823512241667e-08	0.000821140046397284
MTSS2	92154	2035.94258127631	-2.16615861047688	0.399597268819915	-5.42085439391001	5.93148585271464e-08	0.000835687041788966
NUAK1	9891	120.421596036766	-2.0166035844663	0.372071900699764	-5.41992980570054	5.96224410498752e-08	0.000840020571951691
CPD	1362	4994.20590887611	1.31913403082089	0.243576910933698	5.41567764269725	6.10570176645849e-08	0.000860232321876336
RXYLT1	10329	454.741250920581	0.784130325367497	0.144801044191832	5.4152256273006	6.12114687556634e-08	0.000862408383298541
ENO3	2027	129.618014873719	-1.93397445950275	0.357282916983611	-5.41300568140924	6.19755231328554e-08	0.000873173145418799
ANXA1	301	1358.64209004482	-3.552790835502	0.656345069641645	-5.41299234172929	6.19801421553652e-08	0.00087323822282694
LOC105372803	105372803	34.790779182788	5.72662757003084	1.0593480715707	5.4058035538215	6.45184802108527e-08	0.000909000867690703
MCPH1	79648	426.599721334187	-1.12813002898565	0.208756939235667	-5.40403606757281	6.51578336506257e-08	0.000918008718303666
PDZD7	79955	69.9611309678229	2.1581678081931	0.399769417273856	5.39853154078238	6.71885573144869e-08	0.000946619584003806
TCTN2	79867	196.489474832696	1.85673182363909	0.344065119013435	5.39645468556372	6.79705680138762e-08	0.000957637332747502
STEAP2	261729	1003.80158026073	-2.0568792780146	0.381292067847621	-5.39449794910657	6.87154118914459e-08	0.000968131438138582
KCNC4	3749	87.2097770800693	1.48094365979202	0.274707778274085	5.39097825731908	7.00751539253723e-08	0.00098728884365457
PDLIM4	8572	129.070837812892	4.58389004599307	0.850517985782618	5.38952746751749	7.06431827035178e-08	0.000995291801109863
LTA4H	4048	6474.83283612287	0.930704373995407	0.172772596448209	5.38687496239832	7.16932726022197e-08	0.00101008651769267
ST5	6764	406.117307028265	2.31622284480376	0.430216128874296	5.38385869182634	7.29057467805181e-08	0.00102716906639072
ZNF204P	7754	365.910674468074	-1.68002650422546	0.312175432609828	-5.38167430466969	7.37961975083846e-08	0.00103971462669563
RNF128	79589	4774.77595795475	1.53996851368384	0.286215444433722	5.38045218604701	7.42989717911606e-08	0.00104679821356566
ISM2	145501	78.8681862205281	3.6011039012829	0.669308259709871	5.38033686129002	7.43465868335515e-08	0.00104746906189791
CCZ1B	221960	1532.58501664212	1.55821114633567	0.289788806840901	5.37705773843484	7.57128991373314e-08	0.00106671903594586
NUDT12	83594	702.097742701458	1.14444912511836	0.212843312232286	5.37695600164958	7.57556764001311e-08	0.00106732172480145
NME5	8382	19.2567771241419	5.72075847658152	1.06400171898981	5.37664401709138	7.58870025393716e-08	0.00106917197877721
ASB8	140461	576.696189241675	0.655418486320464	0.121910959066507	5.3762064652687	7.60715562234071e-08	0.00107177215563158
MYOM3	127294	501.400382058554	-1.61086055233812	0.299744498580479	-5.37411215207213	7.69609467751374e-08	0.00108430277911491
UTP14A	10813	1003.34650587428	0.984726392006386	0.183367719331075	5.37022762566206	7.86373207937352e-08	0.00110792121266294
CGREF1	10669	460.172484778283	1.49009363180848	0.277506091814879	5.36958890546626	7.89163255330413e-08	0.00111185211043502
EGFL7	51162	428.395349053255	-3.17894472255595	0.592165696622301	-5.36833649886945	7.94661851655378e-08	0.00111959908279726
RBM45	129831	184.477863457996	1.33009822157428	0.247824834996994	5.36709011262093	8.00170842162531e-08	0.00112736069952279
TXNDC9	10190	853.199748795333	0.953319311792917	0.177673856382273	5.36555760765281	8.0699517622615e-08	0.00113697550378502
HEXIM1	10614	2542.72728468453	-1.12220659548079	0.209294315231931	-5.36185894125792	8.23698524939535e-08	0.00116050885178731
COG6	57511	937.289279700189	1.4708298557674	0.274408279287694	5.36000538899689	8.32194694048315e-08	0.00117247910444467
FUT2	2524	694.16008113591	-1.47703301186743	0.275569750630979	-5.35992433307877	8.32568161894814e-08	0.0011730052832936
IGF1R	3480	469.586714686937	2.0247743572284	0.378016593931065	5.35631078036124	8.4938362555625e-08	0.0011966965900462
CEACAM7	1087	1301.94453276721	7.13416425079942	1.33332334959699	5.35066325280795	8.76324571573172e-08	0.00123465368888944
PLB1	151056	63.774929673455	4.27896367048166	0.800241553881553	5.34709007514875	8.93795416787099e-08	0.00125926836271134
MST1	4485	538.557372072145	1.78742109658975	0.334543230994932	5.34287031088315	9.14862196652583e-08	0.00128894934886382
CCDC40	55036	140.081823212948	-1.75019526202749	0.327613475255982	-5.34225663538405	9.17965674921273e-08	0.00129332183939658
BET1L	51272	1265.63137621887	0.713615015552055	0.133623295773598	5.34049853673088	9.26913258457305e-08	0.0013059280898405
LMO7	4008	4198.5596764761	1.18818562848956	0.22256834882946	5.33852021070611	9.37082622278e-08	0.00132025570652747
PTGES3L	100885848	51.7350065315434	1.80222248268785	0.337771580568621	5.33562497962054	9.52160172311155e-08	0.00134149846676919
ILDR1	286676	259.543666693674	1.07781554497833	0.202081208919073	5.33357629214282	9.62970765036021e-08	0.00135672951085925
STAM	8027	1224.19588944011	-1.19378054443955	0.223832860482965	-5.33335696047367	9.6413515929517e-08	0.00135837002593096
TGIF1	7050	1589.85289554302	-1.13553588632534	0.213045163921673	-5.33002423252763	9.81996628860376e-08	0.00138353505040138
TMEM38B	55151	1065.84304438897	0.906519727526852	0.170092183041597	5.32957900425769	9.84406910772842e-08	0.00138693089658786
POLG2	11232	305.783253341626	1.20352535253199	0.225857074414916	5.3287033653904	9.89163975217913e-08	0.00139363312468452
ESRP2	80004	1454.28301895356	1.02043507992761	0.191614900082739	5.32544744425923	1.00704831454843e-07	0.00141883037036728
CSF1	1435	89.2831486624717	-2.38069618150667	0.447073594325148	-5.32506551879965	1.00916657740634e-07	0.0014218147909078
KNOP1	400506	991.574441697918	1.11396194073832	0.209204422907438	5.32475329754948	1.0109014450067e-07	0.00142425904586994
ASB4	51666	187.194500965185	3.21592080816227	0.60402592485067	5.32414367637833	1.01429714978006e-07	0.00142904325432513
CMTM3	123920	121.336489553824	-2.52925887395574	0.475718428699452	-5.31671409255761	1.05657888445238e-07	0.00148861399030496
COQ8A	56997	2329.66579418656	1.24965494477958	0.235148627960302	5.31431952471588	1.07056624510243e-07	0.00150832078272481
SERINC5	256987	3453.13909021454	1.30886908036375	0.246323875677187	5.31361028956468	1.07474337845566e-07	0.00151420594590618
WFS1	7466	1687.3302670517	1.30155502200898	0.245088364001735	5.3105541232458	1.09292420406218e-07	0.0015398209111032
WEE1	7465	1098.55364729145	-1.16251371418507	0.218926377474506	-5.31006691653886	1.09584991896518e-07	0.00154394295083004
HIST1H2BJ	8970	28.4667151410549	-2.34735317075248	0.442140124526051	-5.30907067814465	1.10185602315791e-07	0.00155240495102718
MSH3	4437	508.996877037659	1.16638279906806	0.219708700151689	5.30876928525259	1.10367932332737e-07	0.00155497379863593
CCAR2	57805	2310.80694436867	-0.821548881897456	0.154761368955764	-5.30848807710069	1.10538314712991e-07	0.00155737431599134
SATB2-AS1	150538	175.508652113207	4.63619317166841	0.873758438142667	5.30603536318743	1.12035231718094e-07	0.00157846437967623
DALRD3	55152	353.473644974926	0.769746314894253	0.145086259269052	5.30543911444305	1.12402081965723e-07	0.00158363293281507
ARFGEF2	10564	3325.79240707321	1.13903025200604	0.214701213769981	5.30518776305727	1.12557077427641e-07	0.00158581666387804
TRIM4	89122	960.321383745869	0.856820208131976	0.161560033861985	5.30341686399947	1.13654976692168e-07	0.00160128496661596
EVADR	101928353	83.4152871405932	7.38202749424077	1.39196640832817	5.30330865031937	1.13722400537487e-07	0.00160223490117266
LLPH-DT	103625681	7.7695908440048	5.48980290192016	1.03536569620631	5.30228393893613	1.14362780950613e-07	0.00161125722081319
LINC01301	100505532	53.9922684432939	4.60342430585687	0.868399347300179	5.30104533146961	1.15141491961613e-07	0.00162222848024716
INTS9	55756	350.232308462096	-1.02957106778908	0.194373613924484	-5.29686641618486	1.17806811478318e-07	0.00165978016691802
LRRC41	10489	1524.26412156787	-0.505514548530752	0.0954473695845755	-5.29626484973813	1.18195373522443e-07	0.0016652546175577
SRRT	51593	2325.87305308976	-0.544072199996925	0.102737120669191	-5.29577037445708	1.18515691880159e-07	0.00166976758289956
KRT7	3855	224.985099982276	-3.55678252568913	0.671809646467555	-5.29433083372807	1.19453007900332e-07	0.00168297342830777
LAMP1	3916	10089.0366695164	1.70296218722906	0.321667461804399	5.2941698786575	1.19558253964702e-07	0.00168445624010868
PBX1	5087	496.255569748538	1.866464733246	0.352673278230605	5.29233386382499	1.20765163132677e-07	0.00170146038337628
SATB1	6304	1458.56801946781	5.83817274316645	1.10323555602431	5.29186420006733	1.2107578627022e-07	0.00170583675276114
ZKSCAN7	55888	31.9525594747453	5.74337961338862	1.08733587639358	5.28206577018133	1.27735322193848e-07	0.00179966295438913
USP11	8237	622.145518245464	1.57844686982602	0.299081849896488	5.2776417906079	1.30856944381496e-07	0.0018436434893909
PDXDC1	23042	4163.13872278531	0.665358159478133	0.126169544089672	5.27352432220288	1.3382850827091e-07	0.00188550985302885
PPP3CA	5530	1013.10835688024	1.69468951101637	0.321384201985619	5.27309525653723	1.34141892910831e-07	0.0018899251292207
NINL	22981	253.295124308953	3.51805763309936	0.667265152486628	5.27235330661129	1.34685480527045e-07	0.00189758373514554
ZFP3	124961	129.058295968622	-1.69775242115427	0.322096280441281	-5.27094699394945	1.3572166470398e-07	0.00191218253401437
INAFM2	100505573	474.806819989285	0.736239789198186	0.139748741410667	5.26831069651398	1.37684928558476e-07	0.00193984295846037
PCYT1A	5130	1105.68701866503	1.04570889130998	0.198517191877651	5.26759864684397	1.38219889762946e-07	0.00194738002687015
COPB2	9276	3818.03062761783	0.42875614197272	0.0814110169732997	5.26656167571692	1.39002561253676e-07	0.00195840708550304
USP9Y	8287	105.637690219334	9.19188663386505	1.74670567163917	5.26241300014733	1.42176946662212e-07	0.00200313100152391
PLIN5	440503	34.2110097463927	2.65680298689528	0.505128961354398	5.25965286126461	1.44327606987877e-07	0.0020334316548522
BST2	684	1379.65229009893	-4.47007314625736	0.850352701792795	-5.2567283397032	1.46640676429316e-07	0.00206602049021263
ZNF577	84765	131.351902413755	-1.37889953579731	0.262528539989366	-5.25237955405978	1.50146649927345e-07	0.00211541615082636
GLCE	26035	1765.54757328901	1.23782801437967	0.235937426856899	5.24642499865204	1.55078937297248e-07	0.00218490714758093
CRABP1	1381	8.48493730049768	6.09270693172381	1.16137767890136	5.24610300543004	1.55350069578909e-07	0.00218872713029724
TM4SF1	4071	3803.87486686487	-1.80815850541891	0.344693769508264	-5.24569535445448	1.5569398702357e-07	0.00219357258317507
COTL1	23406	7562.1201891691	-1.04584656857117	0.199465580466603	-5.24324330104803	1.57778264745816e-07	0.00222293797200381
VCPKMT	79609	303.279665944352	-1.00107023206284	0.19095226314143	-5.24251567168589	1.58401933220103e-07	0.00223172483713803
PYCR3	65263	935.193506554447	1.69806187110836	0.323925268393061	5.2421408170229	1.58724159823426e-07	0.00223626468775225
GSR	2936	2794.30341413712	-1.19291604327797	0.227723295803263	-5.23844536445039	1.61934899863639e-07	0.0022815008041788
ABLIM1	3983	2683.12244942147	1.13752698728361	0.217463275922717	5.23089235392494	1.68693725533548e-07	0.00237672589904216
USP25	29761	1313.21234100704	1.29777723532217	0.248211902385443	5.2285052523665	1.70885980257621e-07	0.00240761257584963
SP5	389058	1316.08452851574	-1.37738367593172	0.263514422487414	-5.22697643237159	1.7230445306436e-07	0.00242759743922377
FNBP1L	54874	2513.84714663316	-1.02452474112732	0.196112878844033	-5.22415838860902	1.74948983372058e-07	0.00246485622672893
ZKSCAN1	7586	4578.86390770325	1.39707894446361	0.267428538637354	5.22412062520417	1.74984686664902e-07	0.0024653592504218
ZNF607	84775	241.749243401663	-1.56907444860661	0.30035668427243	-5.22403705583402	1.75063722109229e-07	0.00246647278079693
C1GALT1C1L	728819	29.0944899320817	3.38180983575732	0.647493920333165	5.22292137355857	1.76122186467799e-07	0.00248138548514482
PPM1J	333926	115.032257077948	1.8912041450948	0.362099759110554	5.22288153336604	1.76160097633418e-07	0.00248191961555722
UCA1	652995	2879.65081844846	3.45047964138927	0.660667225792182	5.2227195578711	1.763143116757e-07	0.00248409233719894
CCND2	894	6520.71806435103	-1.89554254933299	0.362985940064795	-5.22208256604822	1.76922047350533e-07	0.00249265472512166
NMI	9111	437.30465839473	-1.36601904330336	0.261692358824413	-5.21994241421439	1.78978773112822e-07	0.00252163193438655
CACNG4	27092	95.2695520886341	5.40846657266782	1.03657990915157	5.21760698323258	1.81249538474352e-07	0.00255362474756514
DTX4	23220	1548.10036880844	1.18982793662027	0.228050036307564	5.21739858447375	1.81453515008217e-07	0.00255649857295077
GPR89B	51463	371.883451250122	0.547336883374748	0.104980711306745	5.21368998706317	1.8512074597048e-07	0.00260816618997809
DLG4	1742	192.22751303443	-1.97417103075683	0.378709649806816	-5.21288811036075	1.85923046620056e-07	0.00261946980382997
C16orf74	404550	83.3210597351682	2.78232919008812	0.533953830901062	5.21080480945864	1.88023190347044e-07	0.0026490587287995
F3	2152	586.418376172944	-2.38151771372507	0.457266440404421	-5.20816203266257	1.90720347294711e-07	0.00268705897303518
METTL27	155368	153.057850409439	2.73287594480838	0.524942379770927	5.20604936869633	1.92903344652417e-07	0.00271781522280791
BCL11A	53335	362.065540451763	1.42240665593383	0.273489098581438	5.2009629024035	1.98258676163436e-07	0.00279326648846665
H2AFY2	55506	712.566204522596	-2.0736277279742	0.398776390515419	-5.19997617033957	1.99314078252121e-07	0.00280813604849414
TRIQK	286144	963.233996661301	1.52927257689041	0.29412762255998	5.19935041659869	1.99986191840064e-07	0.00281760545683467
LGR4	55366	1526.09588873263	1.20238770101845	0.231319742448605	5.19794673939512	2.01501840022083e-07	0.00283895942407112
VPS9D1-AS1	100128881	240.408889607721	2.10154923417419	0.404427492863615	5.19635601252977	2.03232879002832e-07	0.0028633480322709
TXLNGY	246126	238.628501583051	7.71823213920109	1.48645202307273	5.19238564003316	2.07616398975201e-07	0.00292510744516161
SH3PXD2B	285590	380.472055709221	1.5733724174783	0.3030824612577	5.19123545106929	2.08903250441114e-07	0.00294323789546485
MLYCD	23417	452.396299150312	0.752836034564406	0.14503666938309	5.19065997424358	2.0954999373032e-07	0.00295234986166648
CFAP300	85016	48.3901329296227	2.93831568904472	0.566093013257412	5.19051749488492	2.09710416182087e-07	0.00295461005358942
SPRR1A	6698	70.8249868743223	-6.13329896291884	1.18164021049203	-5.19049614972478	2.09734459658106e-07	0.00295494880212306
HSPH1	10808	4375.22474926357	1.91168617513306	0.368517934378565	5.18749834619786	2.13137817539199e-07	0.00300289871130977
B3GNT5	84002	2020.32755532451	-1.43701792052199	0.277048126592067	-5.18688914521298	2.13835928713717e-07	0.00301273439964756
HOXD13	3239	118.376137887072	-5.30871978656617	1.02349705286547	-5.1868442334088	2.13887482561048e-07	0.0030134607418026
MYL12A	10627	5579.73659139647	-1.01244322532281	0.195205687319989	-5.18654573656542	2.14230429667156e-07	0.00301829252358057
RSL1D1	26156	6297.14406145277	0.428372066996035	0.0826115494592119	5.1853774659866	2.15577788600276e-07	0.00303727546358929
SVIL	6840	538.37184605973	1.87521700151621	0.36199005139585	5.18029982947125	2.21529534850048e-07	0.00312112961650232
LOC105377599	105377599	56.2231608191077	8.33822726962128	1.60976213615482	5.17978841864086	2.22137710758848e-07	0.00312969820688142
LRPPRC	10128	9510.63294561505	0.814413880074239	0.157310570151559	5.17710843772039	2.25351248867773e-07	0.00317497374529805
THEMIS2	9473	82.9670585284901	2.49829209942089	0.48257418750099	5.17701146088706	2.25468370908506e-07	0.00317662387772994
ACIN1	22985	3413.77342965988	-0.644032714265522	0.124426745325931	-5.17599903926204	2.2669462260407e-07	0.00319390053786875
PLXNA3	55558	828.96824061347	1.49448706641117	0.288883209465463	5.17332616588035	2.2996306787659e-07	0.00323994966331327
COLEC11	78989	28.741578955043	3.8624521923108	0.746942392310899	5.17101751362793	2.32822743122223e-07	0.00328023962784901
TMPRSS13	84000	139.733990741558	3.03412272522307	0.586901600147483	5.16972985669254	2.34432628847981e-07	0.0033029213078392
11	115761	96.9100700593947	6.16049739903707	1.1918873742271	5.16869087822326	2.35739440660569e-07	0.00332133297946676
BACE1	23621	506.43904874977	2.34743780936655	0.454188939850768	5.16841693709637	2.3608517053329e-07	0.00332620396764353
SSR3	6747	4004.12634338562	0.522637442717177	0.101144043310064	5.16725874913856	2.37552293524369e-07	0.00334687426346484
DCDC2	51473	695.661700444023	-3.25606410839725	0.63018513056367	-5.16683741091266	2.38088201448425e-07	0.00335442467020686
FBXL5	26234	1391.75422619016	-0.89865037265109	0.174030159910002	-5.16376226463171	2.42035062482308e-07	0.00341003199531324
CALCA	796	101.701023354953	5.70069684966572	1.10464772092504	5.16064691184255	2.46097949758622e-07	0.00346727401414923
TRNAU1AP	54952	229.467279311617	-1.0862955724499	0.210624899678244	-5.15748885392638	2.5028374369192e-07	0.00352624766487547
TSEN2	80746	482.826354809363	1.15117977091838	0.223287738688043	5.15558882759213	2.52835149214493e-07	0.003562194417283
DOC2A	8448	186.711382764548	2.33914718422468	0.454124429540453	5.15089484745791	2.59246518173587e-07	0.00365252419454767
ZNF185	7739	277.901125880435	3.15729251278792	0.612986610257957	5.15067125440027	2.59555803405663e-07	0.00365688171418238
IFT46	56912	298.312412503734	1.20846109950829	0.234686195567945	5.14926366497099	2.61511052327486e-07	0.00368442921624194
LOC107986029	107986029	44.6070082955474	6.40884153706853	1.24640781573973	5.14184960663533	2.72046852329216e-07	0.00383286810246633
JSRP1	126306	919.360179505897	-4.51443186670776	0.878229956238488	-5.1403756324179	2.741897614887e-07	0.00386305954961429
MCOLN2	255231	107.698024361367	4.12825634384682	0.803315232043768	5.1390241080626	2.76168969695536e-07	0.00389094461404041
METTL17	64745	1021.38173063372	-0.818153356375405	0.159276277736221	-5.13669309707473	2.79615029591254e-07	0.00393949615191118
LOC105376689	105376689	121.343988801461	-2.97936282878675	0.580042481823841	-5.13645624613333	2.79967494331724e-07	0.00394446202763965
SPEF1	25876	19.7969852641635	-2.97368043817377	0.579097960384417	-5.13502143264289	2.82111872340581e-07	0.00397467416940644
PITPNM1	9600	855.580356105362	-0.630221672273506	0.122778117421355	-5.13301299539141	2.8514021055001e-07	0.0040173404264391
NR0B2	8431	451.920401845845	-3.14374591280429	0.613158980966337	-5.12713017405332	2.94192112959655e-07	0.00414487267948859
MBD6	114785	682.995340709845	1.02477116414809	0.199900067134623	5.12641730859427	2.95307668663621e-07	0.00416058974380175
REPIN1	29803	6971.26591355292	-0.651289716012506	0.127155973227766	-5.12197500030843	3.02351984195914e-07	0.00425983710533623
CMTM6	54918	5181.6602380629	0.896494493812192	0.175030210971636	5.12194145705208	3.02405787075992e-07	0.00426059513411365
PRDM15	63977	300.322357066469	-0.901260950990597	0.17599535440481	-5.12093602719531	3.04022779736392e-07	0.00428337694370603
TMEM181	57583	1762.90860636348	0.853651618042504	0.16671588199456	5.12039769594573	3.0489198476396e-07	0.00429562317333943
STRADB	55437	818.877500860069	1.20046107799863	0.234488544299567	5.11948710153191	3.06367721434129e-07	0.00431641482728544
GLB1L2	89944	1630.95492144421	1.58697102812506	0.310165892375392	5.11652334165859	3.11218787032278e-07	0.00438476149049777
KCNJ11	3767	78.8066002276073	-1.88199791752489	0.368082258023885	-5.11298188515994	3.17112718686254e-07	0.00446780109357063
PRAC1	84366	1526.269570287	8.2997106077585	1.62344966739683	5.11239170171931	3.18105360463688e-07	0.0044817864235729
C1orf21	81563	869.431805396757	3.05953816041667	0.598709221355827	5.11022388044749	3.21777274634509e-07	0.0045335200223256
HAS3	3038	448.572067375483	-1.76544524175794	0.345519452600211	-5.10953935725486	3.22945215044195e-07	0.00454997513475766
POLDIP2	26073	2792.02274204798	0.672064186086977	0.131578935131861	5.10768828926508	3.26124060145755e-07	0.00459476188339355
LOC105376010	105376010	358.528465218425	6.71913677278781	1.31588722324021	5.10616461207272	3.28763322228486e-07	0.00463194644687715
TMEM178A	130733	67.9179804264553	2.7446825787074	0.537789357992633	5.1036386977836	3.33184112638922e-07	0.00469423096296977
EGR3	1960	93.622914838917	-2.58970252510095	0.507423831505371	-5.10362810004034	3.33202780872658e-07	0.00469449397971488
ZNF219	51222	607.055739604369	-1.11839257968522	0.219236435260141	-5.10130799361957	3.37314115865608e-07	0.00475241857843056
METTL4	64863	217.026675028602	-1.12487195845592	0.220541493730563	-5.10050031596408	3.3875681541539e-07	0.00477274477238743
FOXA3	3171	622.735948583137	-1.84250837943367	0.361266470880925	-5.10013668010991	3.39408296210828e-07	0.00478192348531436
SMOC2	64094	10965.0724385713	3.30175157554594	0.647494677712185	5.09927214724318	3.40962030844996e-07	0.00480381405257514
COG4	25839	1127.7689474378	0.822410143815313	0.161465056301594	5.09342493448965	3.51652318687501e-07	0.0049544295179882
KRT86	3892	40.1826381626752	-5.07028593000784	0.995644350826437	-5.09246692938019	3.5343437665609e-07	0.00497953693270765
WDR70	55100	701.374370626835	0.844117926012022	0.165835726779844	5.09008488341378	3.57903265012427e-07	0.00504249910076009
LIMCH1	22998	257.400197844495	3.76278194347199	0.739545623835642	5.08796458554697	3.61926933627036e-07	0.00509918856787131
USF3	205717	598.057588823107	-0.610984267483065	0.120088508177134	-5.0877829757186	3.6227359555062e-07	0.00510407268771268
EARS2	124454	751.26640857624	1.00553220276939	0.197643299261956	5.08761089560977	3.6260236255248e-07	0.0051087046860019
ZNF853	54753	84.0522190979624	3.3375082930228	0.656102022085277	5.08687396270363	3.64013567023381e-07	0.00512858714579242
ZNF548	147694	167.139000709553	-1.17161404434347	0.230335987574507	-5.08654360389294	3.64647913668743e-07	0.00513752445567892
SEC62	7095	3806.91241378025	0.514361827306139	0.101189215387462	5.08316845166359	3.71190228285626e-07	0.00522969912631619
LTK	4058	114.54016016198	-2.49053245334518	0.490236563194824	-5.08026663110279	3.76905487478624e-07	0.00531022141308633
LOC100996720	100996720	40.9200135860094	2.74890539794289	0.541100979306409	5.08020776725719	3.77022296614375e-07	0.00531186713699993
CASC21	103021164	78.5879562685569	2.34311565418498	0.461393840622781	5.07834185870856	3.8074315571204e-07	0.00536429032082693
PLEKHO1	51177	131.857444423021	-2.67937203983507	0.527623180666594	-5.07819242598473	3.81042671439225e-07	0.00536851019790725
AQP3	360	1695.17520437054	-4.35037403155383	0.857052387131901	-5.07597213060946	3.85519801829158e-07	0.005431588487971
WARS2-AS1	101929147	248.459450102186	0.565983242388909	0.111517447781048	5.0752886983224	3.86908101776915e-07	0.00545114824593496
ALAS1	211	1531.82025946398	-0.690716465872585	0.136121462949891	-5.07426566614886	3.88995272643798e-07	0.00548055439627848
MTIF2	4528	1565.1016845555	0.644454657258585	0.127064901733275	5.07185421361575	3.93958151062127e-07	0.0055504763903143
LINC01234	100506465	286.532786171118	6.20550706147032	1.22380190629764	5.07067935548802	3.96398142730741e-07	0.00558485343293341
COASY	80347	2340.20124249444	0.776107053075658	0.153094060815021	5.06947852153066	3.98907148955228e-07	0.00562020282163021
LINC00886	730091	58.9578350459599	4.0272668720486	0.794530990047561	5.06873479133587	4.00468765725874e-07	0.00564220444031184
EPM2AIP1	9852	469.293920074937	4.33434855837572	0.855569570870078	5.06603870211031	4.0617936943959e-07	0.00572266113603438
LOC105369763	105369763	51.5401855455169	3.95473562996546	0.781048163324159	5.06336973271151	4.11909879382286e-07	0.00580339829061702
DLGAP1	9229	90.1929013942149	3.81833354529865	0.754558089418564	5.06035731223944	4.18471523861889e-07	0.00589584529969015
ZNF493	284443	210.250378473618	-1.10119057765693	0.217644562772749	-5.05958230073832	4.20175893264004e-07	0.00591985816019655
UBXN10	127733	420.812307521182	4.37463500624245	0.864845143697634	5.05828706806256	4.23039268854596e-07	0.0059602002588924
MIR762HG	101928736	83.6896722071992	-1.07748790029794	0.213054705969259	-5.05732973790031	4.25167732174847e-07	0.00599018817861142
LEPR	3953	139.674409990067	2.05585508990466	0.406703507902275	5.05492342691732	4.30563484218785e-07	0.00606620892915846
PDCD4	27250	3437.08735370123	1.01794864151885	0.201516783289632	5.05143355755035	4.3850647219129e-07	0.00617811768670309
TP53BP2	7159	803.602201582933	1.00011388692311	0.197989662693776	5.05134396066907	4.38712245584006e-07	0.00618101682803306
INSM1	3642	45.4572374836545	-4.85375717943894	0.960900855722427	-5.05125700589555	4.38912040029547e-07	0.00618383173197629
BRSK2	9024	108.921527085928	-1.70343198734752	0.337240562165248	-5.05108868402621	4.39299039650974e-07	0.00618928416964258
E2F7	144455	163.672757608729	-1.45239862399516	0.287623528209447	-5.04965165067278	4.42616444209111e-07	0.00623602308246216
HTR1D	3352	87.6331656307324	-3.39612680993095	0.672738280307069	-5.04821400735631	4.45959432636422e-07	0.00628312244641455
IGFBP2	3485	5993.64337241076	2.22665739570511	0.44118882607318	5.04694875326642	4.48921699792395e-07	0.00632485782837505
TOGARAM1	23116	170.443662855882	1.29493749766923	0.256599293057268	5.04653571816436	4.49892818160915e-07	0.00633853991506913
D2HGDH	728294	1103.38095135244	0.857542446743452	0.169942238719143	5.0460818523209	4.5096227363232e-07	0.00635360747320576
MAGEH1	28986	188.359248004768	5.33697430980945	1.05824419333398	5.04323514688555	4.57726176763534e-07	0.00644890410442143
PCIF1	63935	820.291783725071	1.0259834466331	0.203485915742693	5.04203665835256	4.60603019587549e-07	0.00648943594296897
GPX2	2877	10711.2114067746	0.927596825763317	0.184112961547286	5.03819404113534	4.69944890563695e-07	0.0066210535631519
SOCS6	9306	951.201652832283	-1.04129931995845	0.206720397429383	-5.03723547800438	4.72303601567335e-07	0.00665428544248218
CCL24	6369	1181.04783659181	5.94312802901741	1.18006683290173	5.03626393295329	4.74705906649639e-07	0.00668813151878676
MTHFR	4524	1060.2137024791	-0.692197249655706	0.137515580814191	-5.03359143420261	4.813750536042e-07	0.00678209313022957
FARP1	10160	1185.8140550766	1.67228814546484	0.332499663340157	5.02944312383871	4.91906384257384e-07	0.00693046904780228
SPTLC2	9517	2439.05663292232	0.613965522313392	0.122084910127864	5.02900417152587	4.93033666513234e-07	0.00694635132750495
BMPR2	659	924.763180525888	1.30145518228926	0.259012188676236	5.02468701932817	5.04254202878261e-07	0.00710443746435182
CFTR	1080	1123.93949763238	3.21761781310456	0.640443409226272	5.02404703796048	5.0593837039063e-07	0.00712816570043358
ALKBH2	121642	636.477088142699	-1.19079928104924	0.237219799645775	-5.01981404093328	5.17215247720916e-07	0.00728704562513998
LOC105370792	105370792	51.6753554786365	6.88317178636694	1.37121675491181	5.01975472638506	5.17374973136465e-07	0.00728929599651965
ZNF302	55900	563.904863511626	-0.593708954171414	0.118435555784095	-5.01292834099356	5.36078652072315e-07	0.00755281212904685
TMBIM4	51643	1438.96080870898	1.02041935794377	0.20355854175988	5.01290365475044	5.361474588281e-07	0.0075537815474291
GPR155	151556	451.161434091153	2.43605987497765	0.486034045165802	5.01211777077598	5.38342370687906e-07	0.00758470566062191
NSMCE2	286053	529.772730595394	1.0837677869518	0.216267743599438	5.01123176722605	5.40827298668153e-07	0.00761971581093561
LENG9	94059	244.041949385687	-0.961477718176951	0.191934451423244	-5.00940665444553	5.45980999352588e-07	0.00769232629987861
L3HYPDH	112849	248.388150213112	-0.972950720641122	0.194226727476971	-5.00935547480964	5.4612619927952e-07	0.00769437202164916
PSEN2	5664	453.969359252273	1.1874932487604	0.237302926442787	5.00412391267623	5.61166531259077e-07	0.00790627525890913
LOC107985053	107985053	18.81661971915	-2.77386271521586	0.554380522198324	-5.00353566574898	5.62882460554828e-07	0.00793045098675698
ERG28	11161	2467.49318837387	-1.07736014607027	0.215523986083161	-4.99879463835904	5.76898034213453e-07	0.00812791640403334
FAM222A	84915	536.514153746837	2.46144219504349	0.492480985701606	4.99804513576667	5.79144309868566e-07	0.00815956418173822
KLRG1	10219	42.340834765139	-1.63645429853049	0.32756771875188	-4.99577401816584	5.86002501126621e-07	0.00825618923837296
ANXA4	307	5934.05180021063	-1.01355949920969	0.202896598356743	-4.99544845708844	5.86992004899732e-07	0.00827013035703232
IER5L	389792	1562.70242516056	-2.19633368474118	0.439681140180374	-4.99528745726997	5.87481939520317e-07	0.00827703304590174
PKDCC	91461	651.179999500735	3.40369648498527	0.681413398683456	4.99505365107507	5.88194131402479e-07	0.00828706711732953
MARCKSL1	65108	11096.513717395	-0.823911366027872	0.164984919294778	-4.99385864810949	5.91847220661614e-07	0.00833853549190148
SQLE	6713	8026.67919751918	1.48992135305366	0.298414734661554	4.99278748666163	5.95140310375871e-07	0.00838493183288564
RNF13	11342	1288.54215654674	0.635175893984344	0.127247385729423	4.99166163880939	5.98620559311997e-07	0.00843396506014673
TUBB2A	7280	670.948279999439	-1.66706359885541	0.33429113621471	-4.98686150560895	6.13680229061425e-07	0.00864614074724642
HIST1H2BK	85236	1574.24820585853	-1.66373653658543	0.333714389004837	-4.98551033878649	6.17984744299716e-07	0.0087067870624387
MESP1	55897	158.832401103736	-3.24456940090542	0.651016013111384	-4.98385498291929	6.23298013553968e-07	0.00878164571296185
ACAT2	39	4427.28128789235	-1.63674935021577	0.328822433882925	-4.97760852533108	6.43746891737334e-07	0.00906974995768729
UTP23	84294	954.512305439809	1.37204537769232	0.275701144705244	4.97656757703778	6.47216874623924e-07	0.00911863854657647
ZHX3	23051	757.57011801898	1.17631862229419	0.236498818399888	4.97388794689531	6.56232502016532e-07	0.00924565972091091
SYDE2	84144	159.073718877162	1.57825647718217	0.317528418727515	4.97044164899312	6.68005635816194e-07	0.00941153140301435
ROBO1	6091	511.739459803532	5.21109303064056	1.04870605816967	4.9690692544826	6.72750408251922e-07	0.00947838050186133
TGFB2	7042	72.7805869942404	-3.33201220779307	0.670573647882005	-4.96889822365846	6.73343983108246e-07	0.00948674337801207
PGM5P3-AS1	101929127	13.5418881737587	-5.04350263763464	1.01512802222697	-4.96834145763238	6.75279777465213e-07	0.00951401678470738
RGS16	6004	292.601923007074	1.64637603822694	0.331531068863923	4.96597813251312	6.83556574614044e-07	0.00963062857973726
LRG1	116844	394.195965262199	2.44754913411577	0.493452053835698	4.96005460933945	7.04733653411348e-07	0.00992899244291248
TRIM33	51592	1352.46122470006	1.00780941208085	0.203186719066409	4.96001616991246	7.04873120318866e-07	0.00993095739217251
SEZ6L2	26470	1177.0710763235	2.03513428686441	0.410456358818059	4.9582233120343	7.11407640942235e-07	0.0100230222532351
NR3C1	2908	85.3436606715438	-3.20462615229414	0.646499164840651	-4.95689140307554	7.16299863406164e-07	0.0100919487755294
RRM2	6241	2280.43796875338	-0.931776295734654	0.188051219843547	-4.95490694774469	7.23649120532631e-07	0.0101954924591842
AS3MT	57412	90.6745121234623	1.70917107801788	0.34509731872302	4.95272198677871	7.31824956444248e-07	0.010310681811343
HDGFL2	84717	1096.11642048272	-0.745442468523398	0.150521764825812	-4.95238990445032	7.33075329251298e-07	0.0103282983138215
LINC01806	100996579	248.405494185255	1.69311057284548	0.341943263674836	4.95143713214221	7.3667418887323e-07	0.0103790026470349
C1orf159	54991	343.616229761359	-0.921689331562344	0.186161544260167	-4.95101894016441	7.38259174230238e-07	0.0104013335057298
IZUMO2	126123	17.2343178661904	6.1931852773235	1.25181918670455	4.94734810194694	7.52313688816604e-07	0.0105993475617371
TNNI3	7137	46.9790201069323	2.9317210480324	0.592847511328515	4.94515198598488	7.6084479897344e-07	0.0107195423727368
ACPP	55	68.1611055500162	2.61965068901981	0.529788814534188	4.94470743275906	7.62583031825788e-07	0.0107440323353935
CYP2U1	113612	331.986883409946	2.52686811641506	0.511174793128593	4.94325649539489	7.68282952379144e-07	0.0108243385160698
C6orf132	647024	583.954140643853	0.829579078095823	0.167951926094616	4.93938412845875	7.83696958045558e-07	0.0110415064419039
SOBP	55084	130.749640468622	3.4158910030724	0.691697018670596	4.93842088496718	7.87577178895235e-07	0.011096174873455
LPAR6	10161	171.091380407342	4.37310547355601	0.886363595788788	4.93376024729932	8.0661442898478e-07	0.0113643906899666
SLC25A17	10478	669.064117352786	-0.522073675602088	0.105817724731156	-4.93370724922014	8.0683343748211e-07	0.0113674763006854
SNX32	254122	28.6011064514112	4.53222685342432	0.918692084532415	4.93334701553576	8.08323580370666e-07	0.0113884709238423
ZNF816	125893	202.121263124161	-1.21438257928255	0.246174807362854	-4.93300915837657	8.09723569145665e-07	0.0114081953656933
ATP6V1B2	526	2037.00581821399	-0.952738942218452	0.193141602688938	-4.93285200575287	8.10375562666316e-07	0.0114173813024057
CELSR3	1951	728.445168026943	-1.10027657976429	0.223058495568139	-4.93268179255778	8.11082312197255e-07	0.0114273386965471
CHM	1121	494.36551261021	1.54106545642258	0.312450727482113	4.93218712864349	8.13139598696408e-07	0.0114563238060337
GDAP1	54332	406.866064798285	1.98426612077091	0.402312010856991	4.93215729886885	8.13263820024292e-07	0.0114580739603223
LINC01123	440894	1237.93068040331	-1.71917132636338	0.348610326701663	-4.93149856640544	8.1601166909066e-07	0.0114967884058183
C19orf57	79173	165.279244162978	-2.51487066737891	0.510183131328707	-4.9293489199246	8.25041087427108e-07	0.0116240038807605
EXO5	64789	176.193038707492	-1.4370820623893	0.291547308088345	-4.92915565508784	8.25857579043058e-07	0.0116355074311376
ICAM2	3384	127.550652907877	3.60324913496452	0.731191958001417	4.92791133099078	8.31133176845663e-07	0.0117098353285785
NOTUM	147111	2600.76924472585	5.34762804092506	1.08523891792188	4.92760437597024	8.3243956541176e-07	0.0117282410370863
PABPC3	5042	185.034629717118	1.63123765669733	0.331044327123345	4.92755055152942	8.32668843822347e-07	0.011731471340613
UROS	7390	959.711842157657	1.24413211560665	0.252577575198887	4.92574257483856	8.40405793916951e-07	0.0118404772304959
ZDHHC5	25921	1995.04838037808	0.564031566353153	0.114516729539365	4.9253202446658	8.42223039016961e-07	0.01186608039671
CYB5R2	51700	120.339244783369	1.66349225529406	0.337825507767976	4.9241167911944	8.474221605977e-07	0.011939330820661
CES1P1	51716	32.2284244114542	8.02206756577911	1.62916493860241	4.92403646536911	8.47770279839611e-07	0.0119442354726603
CSPG5	10675	48.246602471209	-2.10056688345262	0.426681039656346	-4.92303779222167	8.52109885612376e-07	0.0120053761783928
BTN3A1	11119	448.15206023233	-1.88555073463371	0.383079891632329	-4.92208224921244	8.56282096175148e-07	0.0120641584530117
LOC105376517	105376517	49.3774788896605	6.14234007751442	1.24795544979348	4.9219225562346	8.56981283353864e-07	0.0120740093011726
COCH	1690	125.40766058662	-2.30780956488794	0.469015106720488	-4.92054420384222	8.63039048354187e-07	0.0121593571522621
RPARP-AS1	100505761	323.758921620121	-1.2802176873287	0.260235704886603	-4.91945441493724	8.67857765613244e-07	0.012227248059725
SATB1-AS1	101927777	31.7617571493115	8.00033478363911	1.62655184889791	4.91858577337072	8.71717181648574e-07	0.0122816233722468
VSTM2L	128434	91.2161286414567	6.21748213746598	1.26523229223768	4.91410326436561	8.91897339255399e-07	0.0125659416127693
FGF11	2256	150.263006076455	-2.55995858549051	0.520942828220917	-4.91408739464382	8.91969577221587e-07	0.0125669593734749
ALDH18A1	5832	7776.54546887549	1.21743950059191	0.247926429494877	4.9104869661226	9.08504950141259e-07	0.0127999262425402
OSGIN1	29948	211.933278695262	1.28072825294355	0.260827950823007	4.9102415937494	9.0964252906256e-07	0.0128159535919624
UBE3B	89910	853.920857708846	1.05290442886543	0.214738688150938	4.90318925728629	9.42930558855853e-07	0.0132849486437201
PLAG1	5324	196.248669344683	2.25568953165454	0.46028484670352	4.90063826304384	9.55258019858428e-07	0.0134586302417854
ELF3-AS1	102723465	194.249887926964	2.37347304073383	0.484417859476137	4.89963983429629	9.60124964345497e-07	0.0135272006226637
APOD	347	449.423444236649	6.93785964890336	1.41613509555862	4.8991509854267	9.62516605595808e-07	0.0135608964562393
GPD1L	23171	1359.05151582797	0.937848146163636	0.191494729708082	4.8975141383437	9.70566530074896e-07	0.0136743118422252
LOC102723678	102723678	79.726273538384	-3.89555179692761	0.795548742886219	-4.89668525248962	9.74667626363204e-07	0.0137320921878312
OPA1	4976	2489.88479038588	0.741691854996256	0.151506069012019	4.89545969896044	9.80761904993907e-07	0.0138179544794591
COL27A1	85301	352.337234581532	3.41502753629705	0.697687803149247	4.89477889807187	9.84163137197797e-07	0.0138658744399798
LOC101928000	101928000	67.7483996289384	-3.29449999928692	0.673117330417157	-4.89439188446566	9.86101688308654e-07	0.0138931866865806
NOL4L	140688	1095.20816629144	0.998195419348032	0.203982662429763	4.89353069254962	9.9042859746951e-07	0.0139541485097479
QARS	5859	6202.49221624168	0.629902238365609	0.128794672471948	4.89074762391901	1.00453696379117e-06	0.0141529212828538
CD70	970	48.9730017069311	5.11957301325414	1.04684617533675	4.89047305503816	1.00593928856693e-06	0.0141726786366195
PARM1	25849	2891.35946782194	1.6763740025473	0.342830972470795	4.88979741376811	1.00939806649386e-06	0.014221409358832
ELFN2	114794	114.259942112995	-4.69788338132952	0.960821003696052	-4.88944700756735	1.01119638922987e-06	0.0142467459278597
DLGAP4	22839	1375.20010576026	0.952115787486825	0.194819310526596	4.88717358106473	1.0229389925193e-06	0.0144121874656044
TTC7A	57217	443.707965036008	1.08020866386892	0.22103955255305	4.88694738743494	1.02411447100691e-06	0.0144287487820163
CDIP1	29965	256.764520288359	4.48634877408196	0.918033821919165	4.88691011917532	1.02430827065867e-06	0.01443147922531
LOC102723878	102723878	30.6995939232802	5.19585502656498	1.06359370975047	4.88518781084554	1.03330310302996e-06	0.0145582074185891
UFM1	51569	2110.7729136795	0.879322094407884	0.180071278749999	4.88318903776257	1.04383710451051e-06	0.0147066209654485
DENND4A	10260	569.876989187446	1.08563645236313	0.222408704394538	4.88126782321112	1.05405972600905e-06	0.0148506474797415
ZSWIM3	140831	154.053563450985	1.65323828271061	0.338711200233407	4.88096727114827	1.05566762885635e-06	0.0148733012229571
MT2A	4502	592.252404778182	-2.7809613777	0.56980954683267	-4.88051032692974	1.05811672696044e-06	0.0149078065661456
VWA8	23078	857.016177673538	1.05377863735937	0.215957447239209	4.87956609429697	1.06319489652214e-06	0.0149793528971004
SULF2	55959	842.577157714227	3.41908238113113	0.70102052529824	4.87729282916007	1.075517118439e-06	0.015152960681687
ZNF738	148203	380.707810482935	-1.11074944626458	0.227774782097414	-4.87652511852493	1.07970944900911e-06	0.0152120264270893
ZNF529-AS1	101927599	44.6207537386186	-1.24521246427653	0.255435139587501	-4.87486751543819	1.08881502671043e-06	0.0153403149113233
SPATA33	124045	284.450890430956	-1.13471233007058	0.232780963648057	-4.87459245931364	1.09033310148943e-06	0.0153617030668846
SORL1	6653	3576.04035202559	2.0828077792035	0.427496063849434	4.87210983990971	1.10412751301063e-06	0.0155560525308068
PEPD	5184	1971.69600076681	1.71281768975984	0.351650642316607	4.87079357647729	1.11150916132955e-06	0.015660052573972
LDAH	60526	677.24129304848	0.760367680175616	0.156115790206015	4.8705366649473	1.11295545820986e-06	0.0156804294507187
C8orf33	65265	3669.10957463417	1.66854790276421	0.34260572727504	4.87016932272331	1.11502657674363e-06	0.015709609439741
KCNRG	283518	23.6475873322176	-1.85200382564619	0.380307132056476	-4.86975833356489	1.1173481778463e-06	0.0157423184776766
SLC40A1	30061	1506.59056961631	2.6274992368295	0.539706136777528	4.86838866149966	1.12511882897236e-06	0.0158517991813915
FAM27E3	100131997	87.3466075287888	-2.08113230602598	0.427719017784521	-4.86565296255877	1.14079540217535e-06	0.0160726664212484
LRRC27	80313	170.67243261666	-1.11093924537181	0.228356883299732	-4.86492559067569	1.14499875471808e-06	0.016131887455223
SPAG16	79582	572.978930432234	4.11864827445167	0.846737187233232	4.86414006205351	1.14955492123953e-06	0.0161960792853437
VSIG1	340547	89.8039105137295	-4.36395442689259	0.897281973106093	-4.86352624670038	1.15312726523013e-06	0.0162464100398274
USP7	7874	4015.65862845508	0.822321105093984	0.169135624272557	4.86190362693101	1.16262226572111e-06	0.0163801851017447
FYN	2534	383.600207681479	2.01373137916392	0.414471617303945	4.85855073083856	1.18248112391145e-06	0.0166599765547885
DPY19L4	286148	1076.92594757308	1.50201908728676	0.309513260144501	4.85284244877108	1.2170437624315e-06	0.0171469295688974
STX19	415117	104.516948049586	-2.24137395749778	0.462093952136666	-4.85047239232182	1.23167777416679e-06	0.0173531081602359
ZNF140	7699	621.330957166437	-0.825399339210482	0.17019808085607	-4.84963952036855	1.23686045832988e-06	0.0174261269974097
LOC105371058	105371058	26.5533142411258	6.62742336387821	1.36677980550567	4.84893275213871	1.24127489031229e-06	0.0174883219296099
ZNF20	7568	191.413048447603	-0.928355023909388	0.191469427733842	-4.84858097136989	1.24347773740324e-06	0.0175193578422742
ARPIN-AP3S2	100526783	348.118969818239	-1.3790003752835	0.284428858384935	-4.84831385645549	1.24515291935503e-06	0.017542959480793
SKA1	220134	253.453057612886	-1.46412000755298	0.302014544657758	-4.84784601752248	1.24809215237657e-06	0.0175843703348334
LIN7A	8825	259.088181961494	4.37501564318888	0.902672737863125	4.84673510085809	1.25509833490657e-06	0.0176830804404986
TOMM70	9868	3330.7886079779	0.484633538805629	0.100010796137124	4.84581222752344	1.26094734541485e-06	0.0177654871495498
PDZRN3	23024	447.360812476646	3.0628778814697	0.632147477357554	4.84519513432667	1.26487299321731e-06	0.0178207956014386
SMARCC1	6599	2942.03524278457	1.36644116125142	0.282069328196706	4.84434507639382	1.27029990597576e-06	0.0178972553752925
COL2A1	1280	63.630616312422	5.43588182254605	1.12214083734494	4.84420639695076	1.27118738121509e-06	0.0179097590139394
DNAJA4	55466	812.118464259915	1.17856873294217	0.243304947541933	4.84399822054193	1.27252072007547e-06	0.0179285444251433
PRDM16	63976	208.584344040029	-2.68435950030249	0.554361663796113	-4.84225312753546	1.28375080982364e-06	0.0180867651596052
ULK3	25989	919.074352386234	-0.685909323556052	0.141693063587062	-4.84081087804697	1.29310392182877e-06	0.0182185411546456
SOAT1	6646	602.249712990485	2.42854969399463	0.501708445281643	4.84055972514339	1.29473935682556e-06	0.0182415827983153
MYH7B	57644	83.0963351910375	2.42365660699501	0.500839326552182	4.83918989285378	1.30369438508463e-06	0.0183677501914574
LOC105369828	105369828	57.4532525176605	3.64503386978509	0.753353931765467	4.83840823826729	1.30883097406268e-06	0.018440119593569
STT3B	201595	8955.19006569841	0.843646322228471	0.174471694931184	4.83543375079394	1.3285561710648e-06	0.018718027894132
GRAMD1A	57655	357.636171450536	1.76881561990097	0.366415938198274	4.8273435609775	1.38366302815986e-06	0.0194944284037442
C10orf99	387695	406.571070647439	6.03330801643045	1.24984486764781	4.82724550270392	1.38434425469127e-06	0.0195040262043453
PLPP3	8613	498.948669553877	2.34497260302704	0.485890618214638	4.82613270378307	1.3920976813716e-06	0.0196132642328445
LOC105379362	105379362	89.6493288916108	4.27951631834174	0.887082805487018	4.82425799696596	1.40525423049292e-06	0.0197986268534148
AATBC	284837	56.5636539186092	-2.68931465994379	0.557531769263945	-4.82360792371389	1.40984425226565e-06	0.0198632956701707
MEX3B	84206	39.3763536135533	-1.87922678164921	0.389606555753383	-4.82339620290871	1.41134227541811e-06	0.0198844013183657
LMNB1	4001	1661.27334521739	-0.958043446684608	0.19870594102211	-4.82141319860187	1.42544745849989e-06	0.020083129242805
ZNF226	7769	411.641730415621	-1.50280420812207	0.311751248884004	-4.82052345740956	1.43182018548081e-06	0.0201729145932391
FRRS1	391059	356.039713323123	1.4135166425864	0.293349807961307	4.81853611021572	1.4461535481784e-06	0.0203748573402855
CHPT1	56994	2049.42680611306	0.868075638347276	0.180228422680168	4.81653018673839	1.46076074955807e-06	0.0205806582005236
ARHGAP29	9411	553.207639849192	-1.56899225036307	0.325762300279168	-4.81637147398117	1.46192253809402e-06	0.0205970266392067
NIPAL1	152519	442.631001036364	1.25439772602595	0.260722029824211	4.81124562765835	1.49992544843246e-06	0.021132449642965
PTPRN2	5799	1195.59355041358	3.05600477229912	0.635257821218794	4.81065273062821	1.50438197198785e-06	0.0211952376033368
PREP	5550	2063.9418955053	0.99042860913693	0.206009527863198	4.80768350575818	1.52689241356526e-06	0.0215123872147209
PPP2CB	5516	2150.93574225099	-1.60026007490996	0.332874072320559	-4.80740378412201	1.52902966580002e-06	0.0215424989614565
AMT	275	512.51389045111	2.24816465339949	0.467683561043273	4.80702090187744	1.53195979434045e-06	0.0215837815424626
U2AF1L4	199746	68.8968949132966	-1.13708713327797	0.236693630075735	-4.80404619640223	1.5549092918057e-06	0.0219071170122505
AGR3	155465	1391.5572783462	-4.4650850332061	0.929492021890943	-4.80379059534304	1.5568965698307e-06	0.0219351157723447
MGAT5	4249	11392.590014401	2.2612426556046	0.470810652014943	4.80287063584286	1.5640694111206e-06	0.0220361739332781
TMEM43	79188	1723.70529587384	0.715930469027995	0.149105540360919	4.80150145524466	1.57480364409555e-06	0.0221874085416622
MIPEPP3	650794	54.3843728547666	2.41368358172646	0.503196945753233	4.79669759941294	1.6130283151555e-06	0.0227259559322259
ERVV-2	100271846	37.1455139556279	-6.24763746509338	1.30272315782705	-4.7958289737587	1.62003458973319e-06	0.0228246673347509
LOC389641	389641	166.55197661047	-1.20372305796089	0.251061912866594	-4.79452675324955	1.63059303753843e-06	0.0229734253058789
HK1	3098	2156.44068755445	0.981036176780135	0.20465229603212	4.79367295554876	1.63755152525399e-06	0.0230714634393034
TMEM67	91147	322.816450567223	1.25425366767954	0.261785680565632	4.79114696025204	1.65830603593367e-06	0.0233638737402695
CRTAP	10491	3358.3860294189	1.12532169115736	0.234904324074607	4.79055332672357	1.66322011258983e-06	0.0234331081662782
PPIC	5480	647.705899146461	-1.17622109860569	0.245543098313993	-4.79028368820847	1.6654567900399e-06	0.0234646207148722
ZNF653	115950	127.19813490294	-0.988397021091186	0.206372247650419	-4.78938923398975	1.67289709410172e-06	0.0235694471587992
TMPRSS5	80975	95.4575705924435	3.93613267477898	0.821973742714739	4.78863553692006	1.67919133551776e-06	0.0236581267261098
RAB36	9609	147.731918328579	3.64424431755516	0.761178976715294	4.7876313311767	1.68761298878851e-06	0.0237767793990414
CADPS	8618	423.413543214038	2.32557231154682	0.485813613448818	4.78696406845714	1.69323134173191e-06	0.0238559363736609
RTF2	51507	2886.61742576305	0.624986955176484	0.130569019384263	4.78664049193137	1.69596232476233e-06	0.0238944131935765
LINC01556	729583	11.1781665827995	3.68362830859505	0.769641944930068	4.78615846350443	1.70003849242106e-06	0.0239518423197203
ABCA11P	79963	141.153048307599	-0.959912556942027	0.200563936471048	-4.78606759436333	1.70080796145576e-06	0.0239626833689503
ZNF30	90075	146.673162408511	-0.924079582828441	0.193113489720155	-4.78516329525992	1.70848372100056e-06	0.0240708271451769
NAV2	89797	218.34056382712	3.21419058066939	0.671783953652206	4.78455992167599	1.7136237077392e-06	0.0241432444183376
PADI3	51702	203.239832366786	-3.68183260815409	0.769560930977845	-4.78432890749242	1.71559559070464e-06	0.0241710262774377
ELF1	1997	2494.94482199271	1.28028616325068	0.267609536448125	4.78415747152889	1.71706033738248e-06	0.0241916630933818
SPTSSA	171546	2226.85050998478	0.850158293779673	0.177704195118815	4.78412056176415	1.71737585113934e-06	0.0241961083667022
PRUNE2	158471	282.340000011492	3.30945663648221	0.691824453870898	4.78366530405963	1.72127209104274e-06	0.0242510024907012
ZNF14	7561	214.798482705314	-0.921538872790195	0.192730985984638	-4.78147749871236	1.74011483454631e-06	0.0245164779039229
ZNF699	374879	140.402875619213	-1.46941700410634	0.307592978635649	-4.77714741937232	1.77799426919461e-06	0.0250501612586828
IL2RG	3561	1056.7059515161	1.9742289293667	0.413288913679122	4.77687366881438	1.78041547684443e-06	0.0250842736532611
GNPDA2	132789	327.373275631331	-0.82311006852836	0.172371070675357	-4.77522165003316	1.79509427436095e-06	0.0252910832314714
LRIF1	55791	495.552215333524	1.01313286069502	0.212249424138216	4.77331264764832	1.81220131144663e-06	0.0255321042769715
RAB12	201475	630.240188090007	-0.956224878790974	0.20036530097429	-4.77240756828285	1.82036658722189e-06	0.0256471448473692
MTA2	9219	2071.03643873621	-0.579108292216146	0.121389144600354	-4.77067611047698	1.83608573979443e-06	0.0258686119879637
SMG5	23381	2887.62187910475	0.694064927484999	0.145499515531426	4.77022157049788	1.84023387512924e-06	0.0259270550666959
TMEM132D-AS1	283352	81.3654635845826	7.27127357968808	1.52524991541795	4.7672669942064	1.86741767903997e-06	0.0263100476799941
MRLN	100507027	17.867146027172	5.78925372548136	1.21476919710911	4.76572318367847	1.88177467540184e-06	0.0265123234017365
KHDRBS3	10656	260.083601068293	2.43044517980665	0.510097238383153	4.76467033522939	1.89162662564237e-06	0.0266511275286754
SEC61A1	29927	5515.88261517572	0.734349557174592	0.154220431883703	4.76168785293222	1.91980474145932e-06	0.0270481290024204
TXNRD2	10587	366.774061597368	1.04982849040823	0.220761108984641	4.7554956361506	1.9796013672723e-06	0.0278906036634995
TMSB4Y	9087	26.0935222743847	7.71132997775521	1.62161767925731	4.75533171375325	1.98120838074347e-06	0.0279132448762947
RPN2	6185	10465.1455717641	0.972467586423224	0.204537222101627	4.75447733391061	1.98960460359102e-06	0.0280315392599939
MAOB	4129	380.226762374907	2.68710216088276	0.565436857974612	4.75225858198903	2.01156882880701e-06	0.028340993229062
LTN1	26046	695.011870007235	1.34369438099256	0.282796937067201	4.75144601963371	2.01967079710519e-06	0.028455141860415
LPIN2	9663	943.340446712581	1.09047903391572	0.229679190207069	4.74783559160317	2.05605058551166e-06	0.0289676966992738
RPL36A-HNRNPH2	100529097	2519.61499702544	1.32183857480136	0.278411347299587	4.74778987143432	2.05651528729441e-06	0.028974243882691
FGFR2	2263	337.538002567918	-2.05271431211164	0.432501267271325	-4.74614635250049	2.07328724211174e-06	0.0292105439541123
NAT2	10	129.454031009428	3.06741671577497	0.646660107832223	4.74347602182817	2.10081820537871e-06	0.0295984276955806
IFT88	8100	565.27917508951	0.913821451644392	0.192703608829214	4.74210865689744	2.11505125604871e-06	0.0297989571464703
SS18	6760	998.72463621786	-0.639706093538185	0.134924250110839	-4.74122400541544	2.12430898338663e-06	0.0299293892669342
JAK1	3716	1551.73442279118	1.19686084654212	0.252520311874439	4.73966168367968	2.1407535514676e-06	0.0301610767866271
FOSL1	8061	184.097608613312	2.02117879066813	0.426556740860106	4.73835857474117	2.15456316692439e-06	0.0303556404587978
RECK	8434	96.7984534859171	1.31796980554523	0.278191317301247	4.73763817767911	2.1622342101411e-06	0.0304637177866779
KLHL22	84861	291.346178512319	-1.14348530379201	0.241363303843482	-4.73761042206122	2.16253028593112e-06	0.0304678891984836
RBBP4	5928	3541.5385257849	-0.664168884176506	0.140216304509957	-4.73674503473555	2.17178113521888e-06	0.0305982244140987
HDAC1	3065	5647.13217024936	-0.828556303752037	0.174923599904407	-4.73667534972313	2.1725277077336e-06	0.0306087428742586
TRAT1	50852	25.0516797506948	-4.84085522713574	1.02236789361207	-4.73494449246912	2.19115058683566e-06	0.0308711206179276
LINC02266	105377466	15.6785264506802	6.98459103915525	1.47533126960585	4.73425269500405	2.19863666958838e-06	0.0309765920378307
CEBPZ	10153	2047.37653351155	0.731689191512517	0.154570925496485	4.733679307168	2.20486002682258e-06	0.0310642729179033
SMIM14	201895	3090.53247221214	1.35705664304572	0.286771316090672	4.73219100691593	2.22109257345919e-06	0.0312929732674665
MAGED4B	81557	150.310218852539	8.45570322171048	1.78902890458273	4.72642068557449	2.28511988434493e-06	0.0321950540505358
GRINA	2907	4961.02093939285	1.00954171311346	0.213722505703829	4.72360975644024	2.31694821799234e-06	0.0326434834432941
MRPL30	51263	1878.03291739849	0.70348465953911	0.148933737571736	4.72347415037688	2.31849440783624e-06	0.0326652677120048
MCF2L-AS1	100289410	98.2006448606991	1.05402518437163	0.22326167661367	4.72103049819653	2.34652747302927e-06	0.0330602255675093
SBF1	6305	2185.2642570349	0.572408337868519	0.121266639135394	4.72024574895182	2.355598781877e-06	0.033188031237865
KCTD9	54793	556.127866890704	-1.62503824533155	0.344344215966755	-4.71922619861411	2.36743457174118e-06	0.0333547856812614
PPIE	10450	977.87520660762	-0.636426124300485	0.134861493189493	-4.71910928204129	2.36879548023295e-06	0.033373959521002
NLRC5	84166	486.636936197742	-1.85835632023859	0.393832612171989	-4.7186450862709	2.37420613199889e-06	0.0334501901937324
PSIP1	11168	1526.35709435187	-0.772003925072075	0.163641045957856	-4.71766677213061	2.38564821343804e-06	0.0336113976791285
GNA15	2769	74.3782689765393	3.35326163154433	0.710883512726457	4.71703390430809	2.39307823501992e-06	0.0337160792531957
NPM2	10361	32.6714031776238	2.20238404865516	0.466910022146381	4.71693462164471	2.39424585168643e-06	0.0337325298044101
CDT1	81620	765.374191444442	-0.938318415027026	0.198974328718371	-4.71577625651963	2.40790931986925e-06	0.0339250344076378
TOMM20	9804	8759.10672592607	1.1300345080947	0.239662349983492	4.71511068873578	2.41579383899968e-06	0.0340361193976665
ABLIM2	84448	178.932647433881	2.02689136134556	0.429949106347104	4.71425880743481	2.42592165431651e-06	0.0341788101876653
LOC105373693	105373693	23.952110268354	-6.1698962407328	1.30912440012076	-4.71299460934625	2.44102657017417e-06	0.0343916233471838
ZNF790	388536	146.553794157939	-1.6499300717683	0.350323641596718	-4.70973087699188	2.48044094522481e-06	0.0349469324772723
UGT2A3	79799	751.362050679858	-3.52440413313635	0.748838615066152	-4.70649357849289	2.52013920129011e-06	0.0355062412069764
PRXL2A	84293	3177.34730431038	0.670420380175335	0.142457464563742	4.70610916899589	2.52489343785584e-06	0.035573223645951
HCCS	3052	772.397572644374	0.735967613348599	0.156448827579249	4.70420663891389	2.54855026068989e-06	0.0359065246228598
CYB5R1	51706	749.18822460581	1.4105990067162	0.299897426120271	4.70360491240258	2.55607655286765e-06	0.0360125625533523
DMPK	1760	479.863045605888	-0.809941451438237	0.172207473652447	-4.70328862191475	2.5600412097916e-06	0.0360684206047538
RHOBTB3	22836	1949.80463929421	1.67338753291547	0.355855546099771	4.70243488195153	2.57077221134237e-06	0.0362196096856026
ECHDC2	55268	754.883860847131	-1.24904536143416	0.265726248021423	-4.70049673577397	2.59529404940696e-06	0.0365650978620947
ELL2	22936	644.003880886568	1.38458768191137	0.294634424634614	4.69934117042992	2.61002117387532e-06	0.0367725883187294
FRG1HP	100132352	307.986785495591	-1.08209367007167	0.230277788854701	-4.69907964399657	2.61336531575598e-06	0.036819703933686
PHLPP2	23035	494.315446635403	1.27358783144074	0.271034977173042	4.69897961039773	2.61464553370291e-06	0.0368377409243403
KDELR2	11014	6356.98636874647	0.647533496054241	0.137914371672058	4.69518504999601	2.66365479083428e-06	0.0375282323480641
POLR3G	10622	334.094437267604	-1.23558577099836	0.26328695796655	-4.69292433070435	2.69327130153828e-06	0.0379454993673728
FANK1	92565	32.7037762588708	1.79176875424882	0.381961329711424	4.69096899312431	2.71914181044378e-06	0.0383099889673424
PIF1	80119	201.992878159228	-1.12446838307306	0.23973939595576	-4.6903779772623	2.72700819228418e-06	0.0384208184210918
GRB14	2888	194.291729801926	1.71007583115934	0.36466241142206	4.68947656132319	2.73904804894125e-06	0.0385904479615333
TM4SF4	7104	666.463144307403	-5.12159004549765	1.09267213894989	-4.68721573739379	2.76946981018964e-06	0.0390190601557619
ZNF148	7707	1143.39577249692	0.83074866895524	0.177329067701108	4.68478563455534	2.80253088903069e-06	0.0394848576955534
ARMH4	145407	134.244349406436	2.59819934520165	0.554631856695719	4.68454762169759	2.80578929452574e-06	0.0395307653705732
RNASE6	6039	86.8586444395931	2.5667608468959	0.548149751020547	4.68259055507568	2.8327197972452e-06	0.0399101892233876
VAV1	7409	32.7780007884564	4.33157852681917	0.925309849236897	4.68121951840394	2.85173370323598e-06	0.0401780761448918
FLT3LG	2323	21.7829711744964	-1.74325681265111	0.372487868523691	-4.68003647893363	2.8682387820867e-06	0.0404106162008195
RAI1	10743	811.804354408744	-0.96721016217095	0.206709910844412	-4.67907009499394	2.88178918747878e-06	0.0406015278623885
PRKDC	5591	7569.71491197453	1.71840154165033	0.367265952439264	4.67890238732246	2.88414699045084e-06	0.0406347469484619
IL13RA1	3597	1273.01922743305	1.0177358230329	0.217609511251342	4.67689034905008	2.91257894822224e-06	0.0410353248015031
UPP1	7378	347.639028256207	-1.41901701883948	0.303410869144613	-4.67688261412659	2.91268876696536e-06	0.0410368720377749
GRK2	156	4918.85901902184	-0.882296601257968	0.188821627804491	-4.67264588022465	2.97344180469358e-06	0.0418928215863278
HMGN5	79366	886.473725566314	-1.40475713158317	0.300687808699049	-4.67181272716367	2.98553107814234e-06	0.0420631473599474
MEGF6	1953	667.999353543937	-2.59900257109391	0.556388135166721	-4.67120415915254	2.99439134917813e-06	0.0421879797185707
CNTLN	54875	62.7543269190432	-3.33410365402178	0.714013742150027	-4.66952308786408	3.01899770385954e-06	0.0425346586496771
LINC02119	101929745	61.6982115921355	5.97985924104221	1.28075388764877	4.66901510017678	3.02647136075429e-06	0.0426399550016672
DSC3	1825	241.827092224671	2.6402108826124	0.565727304867005	4.66693203580314	3.05730401756929e-06	0.0430743563035337
PLCE1	51196	306.427213144683	3.06679441812923	0.657187792094847	4.66654197631021	3.06311091364403e-06	0.0431561696623307
NDC80	10403	412.249030915654	-1.22307311223073	0.26209421333915	-4.6665399309983	3.06314139049076e-06	0.0431565990506243
C3P1	388503	23.8870802928019	7.09486144243404	1.52087883415472	4.66497480476625	3.08654854906157e-06	0.0434863825077284
CA6	765	10.4431488677934	6.39762900640977	1.37148769405386	4.6647367192188	3.09012422555592e-06	0.0435367602138574
YBX2	51087	612.237841523547	-1.61422592663128	0.346066254618337	-4.66449965892094	3.09368845212856e-06	0.0435869766020392
FER1L4	80307	1426.17605591451	2.42246516563533	0.519568153364319	4.66245890928712	3.12453486591968e-06	0.0440215717259423
ZBED5-AS1	729013	248.81241678041	1.21952718650384	0.261618829206862	4.66146565291584	3.13965470053702e-06	0.044234595075866
LINC00910	100130581	55.9919774252567	1.39551681530708	0.29938575282171	4.66126661724659	3.14269294809809e-06	0.044277400945754
GLS	2744	4280.66636735916	1.18038521299126	0.253295270740013	4.66011548317784	3.16032022312425e-06	0.0445257516235976
TBC1D17	79735	480.785942086946	-0.666774150604483	0.143085186551933	-4.65998030035399	3.16239648453618e-06	0.0445550040706302
GDE1	51573	4741.82482562109	1.34431295096489	0.288483632710895	4.65992797696118	3.16320046620813e-06	0.0445663313684064
DDX60	55601	132.83910989169	-2.36512130698144	0.507676607037468	-4.65871634460969	3.18187288444369e-06	0.0448294070689272
LOC102723345	102723345	7.11451634520518	-5.34360017677155	1.14718831516096	-4.65799738905273	3.19300261066031e-06	0.0449862137815931
BTN2A2	10385	146.569074282015	2.58259966677353	0.554700769242643	4.65584295168665	3.22657822621645e-06	0.0454592606291636
NRXN3	9369	249.729933917721	4.43241450976119	0.952239754359114	4.65472533515926	3.24412874255203e-06	0.0457065298538155
PXMP4	11264	545.043331959097	1.09706299520313	0.235751091100704	4.65348003303412	3.26379221677733e-06	0.0459835685421758
FAM86DP	692099	130.114503539997	-0.846903342673898	0.182051003314128	-4.65201139931412	3.28712903367117e-06	0.0463123609553931
RPL39L	116832	109.486258787581	4.89102507830208	1.05138939853696	4.65196347338871	3.28789327395827e-06	0.0463231283367981
PNLIPRP2	5408	17.7039486571561	4.64027090532004	0.998029278695226	4.64943364325594	3.32847745355287e-06	0.0468949188431063
CTSA	5476	5049.54636722236	2.14704928645818	0.461798913175201	4.64931645615115	3.33036899410764e-06	0.0469215687579826
PDCL	5082	712.714436746857	-0.507778850512998	0.109227664434184	-4.64881175610016	3.33852724592592e-06	0.0470365103678503
IRX3	79191	31.9039880289043	-4.57188847211847	0.98404196800723	-4.64602996697075	3.3838386980688e-06	0.0476749034170913
UEVLD	55293	684.581240262224	0.746021701738019	0.160647378848775	4.64384608752492	3.41982367389511e-06	0.0481818957415083
RAG1	5896	82.0454348892522	2.48760464293272	0.535724856322814	4.64343704342469	3.42660439565234e-06	0.0482774293303458
WIPF3	644150	190.145932536411	3.23295684332371	0.696305348229307	4.64301595779074	3.43359819626095e-06	0.0483759649871205
RAB28	9364	510.945902114141	-0.891713766922032	0.192078296978808	-4.64244936022321	3.44303040434108e-06	0.0485088553667614
CHST12	55501	364.231325520616	0.958920235562428	0.206560018817965	4.64233224343137	3.44498315586791e-06	0.048536367683023
WDR62	284403	383.330168028696	-1.38225371904666	0.297835562212485	-4.64099622213855	3.46733465336866e-06	0.0488512779313111
EPC1	80314	503.416189993556	-0.84937533895838	0.183048412679262	-4.64016773773755	3.48126489266389e-06	0.0490475410727416
ABLIM3	22885	58.8642844500749	-3.7313073502446	0.804471352667401	-4.63821034505782	3.51439022519001e-06	0.049514243882702
KCTD21	283219	238.200424653981	1.09056152357108	0.235190157684845	4.63693521151695	3.53613189895314e-06	0.0498205623243507
BRCC3	79184	1355.79296505533	1.01395155781935	0.218669999758313	4.636902908218	3.53668435804112e-06	0.0498283459204414
UCHL1	7345	394.333930903077	9.2195710242522	1.98849631642333	4.63645366003758	3.54437609644952e-06	0.0499367148228772
TRMT1L	81627	718.469794499409	0.82189749926245	0.177279417212975	4.63616990727729	3.54924259071294e-06	0.0500052788605546
ACSF2	80221	887.434690493929	1.76760560447138	0.381331623846082	4.63535016226413	3.56333762112765e-06	0.0502038637440675
CEP97	79598	247.015016879946	-0.991718521857326	0.214011103215023	-4.63395827113194	3.587393378353e-06	0.0505427853076155
GRB7	2886	1130.98677195899	-0.91407991922561	0.197275057580401	-4.63353010987244	3.59482445958303e-06	0.0506474818110653
NR4A2	4929	97.7677541106074	-1.46506522931987	0.316561627255835	-4.62805691902716	3.69112579808168e-06	0.0520042713691727
DHRS2	10202	78.6680779356231	-1.82007332339621	0.393301785270015	-4.62767623123467	3.69791524258988e-06	0.0520999278528489
TNNI2	7136	13.5074773174226	-4.57839195302225	0.989377140930639	-4.62754976198022	3.70017342929321e-06	0.0521317434453121
PRELID3A	10650	55.5192631105569	1.88241350009809	0.406894819399886	4.62629016234316	3.72273663037421e-06	0.0524496363853423
BMP2	650	601.292214697574	-2.60299508050035	0.562700119087678	-4.62590106559896	3.72973314246889e-06	0.0525482102442443
PBK	55872	1109.66981385248	-1.57511688910017	0.340598016228117	-4.62456272218926	3.75389483145181e-06	0.0528886242803246
XPNPEP3	63929	686.298694306302	1.03774156547312	0.224418708757091	4.62413125545769	3.76171621885426e-06	0.0529988198074377
SLC25A25	114789	819.050335183828	-1.18322829754967	0.255891399778854	-4.62394710635931	3.76505912498794e-06	0.053045918011955
NECTIN4	81607	631.168421926954	2.95654944668044	0.639476386147539	4.62339112237103	3.77516933337729e-06	0.0531883607379526
CAPG	822	885.378091088771	3.15913852943274	0.683403355214992	4.62265586688392	3.788579448869e-06	0.0533772958551153
ADAP1	11033	2403.85338698608	-1.42515107472597	0.308301613165423	-4.6225871479994	3.78983512374167e-06	0.0533949870583964
LOC105376557	105376557	28.016523490694	3.10046920655361	0.670993325109781	4.62071542372845	3.82419027424351e-06	0.0538790167738168
TUSC1	286319	460.593839562373	-1.07144328473458	0.232052605104243	-4.61724307836693	3.88871671169291e-06	0.0547881297510414
AKT1	207	2611.42661690072	-0.469472810630857	0.101748487692358	-4.61405197539968	3.94893604119806e-06	0.0556365598844395
VAX2	25806	33.4694187887679	6.73258696023193	1.45949687552026	4.61295058122821	3.96992717217302e-06	0.0559323039287457
UBR7	55148	605.709740244516	-0.741653817689355	0.160854098769376	-4.61072377616376	4.012694316991e-06	0.0565348502320863
LOC107986153	107986153	61.2963289740299	-2.11226946174411	0.458135434887395	-4.61057866493841	4.01549653745312e-06	0.0565743307161769
MYPOP	339344	238.225341531185	-0.826275935396772	0.179267153807605	-4.60918756083759	4.04245527424206e-06	0.0569541523587964
FAM27B	100133121	135.38288524206	-3.05151080885896	0.662058195819208	-4.60912775965733	4.0436180640893e-06	0.0569705349049541
PTEN	5728	2218.80900892697	0.97309717708666	0.211162826017987	4.60827881231223	4.06015983429329e-06	0.0572035919053582
SLC38A11	151258	142.596598483828	4.48496725443955	0.973359546741944	4.60771897645814	4.07110371990084e-06	0.0573577803096829
TNFRSF11B	4982	229.226112229801	4.09104366231825	0.888275002599237	4.60560485249184	4.11268693074641e-06	0.0579436461672861
HS1BP3	64342	669.536954812071	0.928794659949165	0.201672348978354	4.60546358811367	4.11547995333111e-06	0.057982997062482
MPV17	4358	856.601745079333	0.762769291447495	0.165627328096619	4.60533476095523	4.11802865686257e-06	0.0580189057465367
FAM120A	23196	5202.49715498604	0.720702177467036	0.156508247624747	4.60488305507727	4.12697711575199e-06	0.0581449805838298
BEX5	340542	82.8039215627041	3.13390737582472	0.680742115201096	4.60366312858275	4.15123752353702e-06	0.0584867854691131
DLGAP1-AS2	84777	303.626823930585	-1.32131895168468	0.28705698656541	-4.60298482017123	4.16478595221168e-06	0.0586776692807104
HOXD10	3236	27.4681368839733	-4.66858689501261	1.01431457304223	-4.6027011925996	4.17046364035784e-06	0.0587576622290016
FZD2	2535	71.7390316372239	-2.31975515294616	0.50418771869495	-4.60097512678544	4.20517646514219e-06	0.0592467312173883
UFD1	7353	937.137757279691	-1.02089642077332	0.221902447103543	-4.6006541797935	4.21166146795348e-06	0.0593380984219966
ALPK3	57538	509.279416957131	4.5387945521617	0.986678614102143	4.60007391190079	4.22341060051066e-06	0.0595036319505947
COX19	90639	977.949908691275	-0.638426681331381	0.1387872169546	-4.60003950897167	4.2241081685431e-06	0.0595134599866038
MAGT1	84061	3311.76346112765	0.808081205749677	0.17570619139344	4.59904798653467	4.24426019768772e-06	0.0597973819252222
ABCC6P2	730013	40.92511917521	1.95132588620087	0.424346893091436	4.59842152250755	4.25704011448401e-06	0.0599774381729652
MRPS31	10240	601.022204125345	0.790996726544824	0.172024733867948	4.59815695545281	4.26244837092636e-06	0.0600536350979815
GALNT12	79695	1362.27549026987	1.1107064575871	0.241563958667983	4.59798085654702	4.2660518180517e-06	0.0601044040645303
LOC101928032	101928032	27.3120782258277	-3.41697713340281	0.743271811265773	-4.59721071297428	4.28184530883738e-06	0.0603269185562099
PIGZ	80235	692.742142466098	2.10962649315347	0.458893320624922	4.59720461888741	4.28197050464579e-06	0.0603286824399545
ANGEL1	23357	1000.0625714307	1.04405171679005	0.2271796342848	4.59570999872809	4.31278185941668e-06	0.0607627836173216
SLC2A12	154091	236.167232391984	3.59094782595729	0.781638800673203	4.59412688170612	4.34564919324973e-06	0.0612258514836955
DLEU1	10301	451.970135414996	0.938698842672136	0.204451240249961	4.59130911372554	4.40474391586895e-06	0.0620584370306776
ALB	213	116.474475784394	7.24261201388386	1.57830839328217	4.58884464196664	4.45705974051216e-06	0.0627955146840759
COPZ1	22818	5417.45310043271	0.75368152273984	0.164266638086271	4.58815941885907	4.47171110348505e-06	0.0630019377370009
GS1-124K5.11	493754	284.353891171291	-0.822921448816161	0.179473648351617	-4.58519373943929	4.53565663688826e-06	0.0639028663571186
LAMP2	3920	4352.26175192251	1.37058857012809	0.298968334962138	4.58439376297714	4.55305506553604e-06	0.0641479928183373
RILPL1	353116	135.605820473072	-1.11293108973222	0.242769367801609	-4.58431432190286	4.55478628920432e-06	0.0641723840285996
BAP1	8314	1385.5774703499	1.02584435822072	0.223820238971106	4.58334046526131	4.57606042467254e-06	0.0644721153232114
RASAL1	8437	229.450285963534	2.58657171821897	0.564602187157139	4.58122865453775	4.62252093769996e-06	0.0651266974912548
MAK16	84549	567.447146601702	-0.813649922084185	0.177632392140881	-4.58052673995898	4.63806308962658e-06	0.0653456708697489
PARG	8505	737.942417837347	0.614617756331555	0.134237535866816	4.57858342201207	4.68135460960026e-06	0.0659556050946581
NAALADL1	10004	109.997545721032	3.4116224930963	0.745422761118973	4.57676190082394	4.72228408347507e-06	0.0665322604520803
ATP7A	538	281.057870738071	1.400291987709	0.306037486624664	4.57555707685697	4.74954450934166e-06	0.0669163325921147
FUCA2	2519	2416.06164040155	0.817366577194415	0.178685254868118	4.57433702516577	4.77730304569799e-06	0.0673074226108389
NUP50-DT	100506714	122.156317150182	0.933983402556047	0.204180951224134	4.57429254274947	4.77831803698522e-06	0.0673217228230847
LMF1	64788	286.709983225096	2.04547747640757	0.447190010523667	4.57406790910263	4.78344684069741e-06	0.0673939825385859
ZNF658	26149	92.5436915115137	-0.955459262691537	0.208928951512147	-4.57313003189023	4.80491734116464e-06	0.0676964804196686
CYTH2	9266	1806.19227143618	-1.08782188494778	0.237876364582305	-4.57305578407474	4.80662100804178e-06	0.0677204833823006
C17orf77	146723	111.643261284773	5.90891653137067	1.292408350756	4.57201977061988	4.83045348822976e-06	0.0680562591956691
EIF3J-DT	645212	259.537304777889	-0.882003267378762	0.192922740289547	-4.57179524847621	4.83563330233204e-06	0.0681292375965561
LOC107987280	107987280	19.5556559340155	5.80589963690067	1.27014631218032	4.57104790308317	4.85291320670629e-06	0.0683726941692849
HOGA1	112817	37.5392798295219	4.1425691986155	0.906267214291389	4.57102401288408	4.85346656330419e-06	0.0683804904103927
LINC02525	100507194	39.8593013508812	6.83850039803337	1.49684567846356	4.5686075033819	4.90975224358104e-06	0.0691734993598133
DLGAP1-AS1	649446	57.7346843473131	2.07703143429583	0.455334235524103	4.56155340901416	5.07765563514407e-06	0.0715390902435448
ZBTB18	10472	768.922438764824	1.24189208532848	0.27232260190818	4.56037095939327	5.10633335680765e-06	0.071943130664063
MBOAT2	129642	483.044548878303	1.79310236084794	0.393213160931072	4.56012803997234	5.11224400801423e-06	0.0720264058289125
SLC18B1	116843	920.927292354421	-1.04324105826505	0.228811762247792	-4.55938561906304	5.13034903356089e-06	0.0722814875338394
RRAD	6236	46.4767047601328	-2.50008977898667	0.548406884009175	-4.55882274983413	5.14411633102489e-06	0.0724754549878096
B3GNT2	10678	1988.93819519373	-0.800415679302888	0.175683401132784	-4.55601197461975	5.21339655719767e-06	0.073451544094358
SLC4A8	9498	129.696408262776	3.03494572528817	0.66643878738039	4.55397522286752	5.26415589194582e-06	0.0741666923616247
KLF15	28999	57.8022884047601	3.00383115856159	0.659607857712765	4.5539650921952	5.26440954433742e-06	0.0741702660701699
OSCP1	127700	68.183509928871	1.173381192299	0.257679510638309	4.55364568720412	5.27241282954795e-06	0.0742830243555011
MFSD14A	64645	1616.3473936987	-0.568415708532866	0.124839022659981	-4.55318935074521	5.28386740132823e-06	0.0744444078173134
LINC01169	102723165	11.121323592324	5.98158390882195	1.31378721977692	4.55293202641872	5.29033704105878e-06	0.0745355585714772
GALNT10	55568	1286.17309745586	1.59310358071723	0.350015319021795	4.55152530229121	5.32583913264694e-06	0.0750357475398627
ECT2	1894	3076.60333643074	-0.740458481752682	0.162691153883962	-4.55131372588829	5.33119847001902e-06	0.075111255244098
LOC105372629	105372629	161.996199105583	2.25142602014959	0.494813043375222	4.55005390478824	5.36321744329234e-06	0.0755623705585458
GPRIN1	114787	259.704034691086	-1.24883725783037	0.274579332385053	-4.54818375069497	5.41108805831995e-06	0.0762368196536698
CIAO1	9391	2852.37801659519	0.568615227438889	0.125030506967038	4.54781189992931	5.42065500914324e-06	0.0763716084238192
CCDC188	388849	50.6431147505027	3.05638317466597	0.672072689768865	4.54769732678335	5.42360600111003e-06	0.0764131849496392
KLC1	3831	1479.98979100747	-0.938602702813244	0.20644004385482	-4.54661162285608	5.45164627472989e-06	0.0768082443646693
PDCD6IP	10015	3835.18576354161	0.770635613273281	0.169551891546129	4.54513132378484	5.49010137820613e-06	0.0773500383175461
SLC45A4	57210	784.443122984266	1.23508016821552	0.271751559059815	4.54488714798382	5.49646945787894e-06	0.0774397581920564
CCSER1	401145	160.746851678205	2.08698384196416	0.459201210249235	4.54481346168804	5.49839257740359e-06	0.0774668530230392
SFXN3	81855	644.514433221359	1.22521336526255	0.269595978794084	4.5446277453506	5.50324239800386e-06	0.0775351821454764
LOC105372906	105372906	31.6182757087082	3.40329961021282	0.749774966482362	4.53909474489353	5.64962484614255e-06	0.0795975644573023
ING3	54556	304.353200471974	-0.955481376783305	0.210504002645151	-4.53901761855793	5.65169142232589e-06	0.0796266804491494
SNHG14	104472715	269.296549257078	6.80835197507066	1.50007042243915	4.53868823304982	5.66052535150148e-06	0.0797511416773043
IDH3A	3419	1525.45578887532	1.00963353593199	0.222529183370342	4.53708372376365	5.7037467064054e-06	0.0803600873465457
NQO2	4835	474.299631771342	-1.39974921822871	0.308637125104264	-4.53525873712	5.75329113798297e-06	0.081058118843042
ARRDC4	91947	1860.71161179884	2.45987669323784	0.542417263645078	4.53502655263462	5.75962390214222e-06	0.0811473411572818
LIMK2	3985	912.980098984725	1.1272845691515	0.248735186969103	4.5320671469434	5.8409275828893e-06	0.0822928287153274
EBF4	57593	52.9112265828971	-3.47952755971668	0.767871731517786	-4.5313916594364	5.85963861437014e-06	0.0825564484378609
CCAT1	100507056	448.419636061723	1.58013904694347	0.34879732922022	4.53024984588062	5.89139741132962e-06	0.083003898128223
WASHC5	9897	1703.79997676027	1.3593725221605	0.300872100131351	4.5181075997643	6.2394776502189e-06	0.0879080006139341
PDXDC2P-NPIPB14P	283970	423.503171790813	1.07756600888332	0.238673773215093	4.5148069449265	6.33744710545599e-06	0.0892882922687694
CHST13	166012	120.56651345815	2.54879250227905	0.564841757387841	4.5124009847752	6.40978604429225e-06	0.0903074755780335
FAM81A	145773	177.393191711781	2.39018578035244	0.529704999964629	4.51229605254254	6.41295890653701e-06	0.0903521780341999
AIFM3	150209	618.132085427988	2.50217614010883	0.554525951119409	4.51227960577452	6.41345634778943e-06	0.0903591864840052
SGSM2	9905	790.679654193031	-1.15373945624907	0.255699067432751	-4.51209880361612	6.41892723954174e-06	0.0904362658779036
PLA1A	51365	53.0562371878795	4.1454845824367	0.918913611795862	4.51128868831864	6.44349538753697e-06	0.0907824065150084
ERCC1	2067	918.146150633191	-0.800235296769184	0.177442250699268	-4.50983513574472	6.48780258514795e-06	0.0914066506221495
CPLANE1	65250	221.348269260585	2.73167100402835	0.605797181373182	4.50921709116635	6.50673001033284e-06	0.0916733191155794
ZNF770	54989	1894.06098364222	0.87513520500166	0.194080858585776	4.50912682156589	6.50949890670737e-06	0.0917123300966001
GTF3C6	112495	904.653520496387	-1.1377860625081	0.252347837213342	-4.50880053133241	6.51951681746172e-06	0.0918534724412182
ZNF841	284371	193.465039935447	-1.25981118232033	0.279440332447426	-4.50833697228495	6.53377458396639e-06	0.0920543501135025
ACBD3	64746	1360.86055675838	1.06697538144565	0.236905141779276	4.50380845866044	6.67463702371297e-06	0.0940389610270921
STK4	6789	2027.64324353678	0.9722974137969	0.216029206764526	4.5007683375735	6.77082684673731e-06	0.095394179443682
ENTPD8	377841	369.219031652094	-3.40264863242571	0.756025498494922	-4.50070617882548	6.77280732341161e-06	0.0954220823795461
HAAO	23498	163.098140516296	2.67007325764618	0.59339545595582	4.49965234962125	6.80646845420413e-06	0.0958963340512819
ZDHHC23	254887	558.177825675148	1.46487970636747	0.325686016341152	4.49782807018964	6.86511772911521e-06	0.0967226436855042
ABL2	27	659.926718531701	1.1615566498725	0.258652341537842	4.49080276237344	7.09552354879865e-06	0.0999688312790241
ACP5	54	276.257990785536	3.71293203151602	0.826832516222132	4.49054912412095	7.10397880102186e-06	0.100087957327597
GFM2	84340	849.045967620728	-0.694888085641417	0.154795286844164	-4.48907779951323	7.15321709044768e-06	0.100781675587317
AKIRIN2	55122	676.625853091985	0.778616461362647	0.173462684057023	4.48866835881941	7.16697708403722e-06	0.100975540137
CHD7	55636	1910.11076934792	0.98216316109907	0.218821694672851	4.48841767068595	7.17541440173046e-06	0.10109441350598
GPALPP1	55425	889.020342963574	0.930986882300324	0.207422984561573	4.48834966032399	7.17770503895097e-06	0.10112668629378
EIF4EBP2	1979	5195.8776017607	0.888633173193809	0.198027686631316	4.48741884688199	7.20912586594575e-06	0.10156937432531
FUT3	2525	1518.32369390004	4.00380269438677	0.892242705288993	4.48734707569278	7.21155405113089e-06	0.101603585026383
GOSR1	9527	1114.11963100865	0.620498259061426	0.138290572245451	4.48691656261359	7.22613572896381e-06	0.101809026285371
PARD3B	117583	245.452005181972	2.52279927661682	0.562371829441704	4.48599866590283	7.25731952195257e-06	0.10224837474479
ZNF383	163087	143.998388397712	-0.925190242648303	0.206369867650978	-4.48316536313832	7.35438936599518e-06	0.103615991777506
CCND3	896	1021.55035243501	1.35205204435154	0.301600776419273	4.48291964100243	7.3628661429826e-06	0.103735421088482
CCDC191	57577	109.357359557149	1.24916062646169	0.278679011382998	4.48243525862421	7.37960345008266e-06	0.103971233008215
CDH13	1012	135.983950997917	3.77304159611702	0.84175798443697	4.4823353812803	7.38305912480976e-06	0.104019920009445
LIMD2	80774	108.989404229645	-1.92041157992489	0.42844765857957	-4.48225481332216	7.38584783806511e-06	0.104059210190499
CHCHD7	79145	1991.04045612925	1.46454116010988	0.326777251159609	4.48177207841971	7.40257793809339e-06	0.104294920569798
LARS2	23395	799.152405701014	0.730404958762829	0.163045506830769	4.47976134369004	7.47265443456202e-06	0.105282228328544
CEP135	9662	229.522840721477	-1.0626882252036	0.237240574468701	-4.47936963389792	7.48637961046318e-06	0.105475602331816
BECN1	8678	2499.47706725155	0.725706584957461	0.162032676735437	4.47876687331641	7.50754692187075e-06	0.105773828582237
ARMCX2	9823	199.869863332843	4.59214611086792	1.02550040831171	4.47795639440846	7.53609895947954e-06	0.106176098240107
PPP1CB	5500	5700.61140681264	0.690582925285101	0.154258606002391	4.4767870213633	7.57747737297112e-06	0.10675907870779
RSAD1	55316	1336.25724827001	-0.715798776693821	0.159917718685627	-4.47604419683456	7.60387504597013e-06	0.107130995522673
ART3	419	46.057529100268	5.82422389656138	1.30127401719701	4.47578589873559	7.61307474309268e-06	0.107260610055433
HOXD11	3237	26.4379835514121	-5.18289672167901	1.15813813481265	-4.47519735848907	7.63407630590889e-06	0.10755650107395
APOC1	341	55.196945334587	3.73188074285813	0.83396690572746	4.4748547181292	7.64632863907299e-06	0.107729124195899
TPP2	7174	1045.01383957847	1.29023540265182	0.288370515537766	4.47422788784676	7.66879187746426e-06	0.108045608761594
PTOV1	53635	1362.20282687645	-0.711354449519051	0.159102685448426	-4.47103986657498	7.78401849618446e-06	0.109669036592743
AES	166	4978.42480418545	-0.883558991022613	0.197735202036062	-4.46839501477067	7.88086746788022e-06	0.111033541754964
ZNF606	80095	91.9786855168399	3.68447061969281	0.824687280688854	4.4677184988414	7.90582447653784e-06	0.111385161049942
S100A3	6274	29.9603314754485	-3.23826096452257	0.724910292472774	-4.4671195845163	7.9279817611917e-06	0.11169733503343
LINC02482	105374366	61.8645260555153	1.4122107117634	0.316134675384519	4.46711740825553	7.92806238173832e-06	0.111698470896311
CMPK2	129607	73.5295790339028	-2.85840748411595	0.639918925030789	-4.46682755003444	7.93880731521094e-06	0.111849856264007
DNAAF3	352909	88.0743138272911	-1.70002329849441	0.380661258188048	-4.46597404365903	7.9705273811132e-06	0.112296760272504
LYG1	129530	36.6202559093709	-1.94265200856019	0.435172524399265	-4.4640961909117	8.0407437638962e-06	0.113286038889534
EEF1AKMT2	399818	439.154863523734	-0.898992671008355	0.201521799098504	-4.46101947794207	8.15706751509756e-06	0.11492492422021
COL5A3	50509	160.608321076668	4.5716786132135	1.02530321380922	4.45885524558997	8.2398542617094e-06	0.116091306693224
NMT2	9397	453.543311427724	0.780337751751602	0.1750131870361	4.45873688129937	8.24440504717074e-06	0.116155422709589
CDC25C	995	255.096772883944	-0.976010634479924	0.218937728019633	-4.45793716463707	8.27521498876653e-06	0.116589503976732
RING1	6015	904.316998246	-0.651193806351703	0.146097745256549	-4.45724747639467	8.30187432255497e-06	0.116965107330477
PTPRD	5789	133.256552353766	3.98641567178296	0.894722902007503	4.45547516760617	8.37075851018802e-06	0.117935616650039
ATP6V1C1	528	2473.9071443014	1.28813358697443	0.289190468876437	4.45427400141882	8.417754367902e-06	0.118597741289371
SESN1	27244	675.452557684677	1.76685255524513	0.396702630714639	4.45384632832467	8.43454795677328e-06	0.118834346162979
CHIC1	53344	223.138599834147	3.78686651778906	0.850666753675267	4.45164513768532	8.52149064438312e-06	0.120059281688714
UGT1A10	54575	2618.36687795661	2.77974628478175	0.624441518716003	4.45157184694822	8.5244001671709e-06	0.120100273955271
LINC01703	105373113	30.37583661069	2.2599587532665	0.507967405661761	4.44902316187454	8.62617144538805e-06	0.121534129494072
TMCO1	54499	3058.66532839811	0.879545658154153	0.19771495774137	4.44855395970942	8.64503323195715e-06	0.121799873205044
FBXO10	26267	96.2608763701293	1.34129800621612	0.301637400134885	4.44672313717174	8.71900938903399e-06	0.1228421232821
CLCF1	23529	44.9804321943954	-2.50335904997484	0.562978328599494	-4.44663483975019	8.72259237967184e-06	0.122892604037197
FNBP1	23048	445.183143062415	0.876422391786531	0.197119474729807	4.44614816972218	8.74236605922242e-06	0.123171195408385
AMN1	196394	531.66920407594	-1.26935681963793	0.285515067348013	-4.4458488003042	8.75455088092558e-06	0.123342867361361
LOC102724532	102724532	31.7050564911635	-1.46862700190213	0.330366009089824	-4.44545431882739	8.77063170223731e-06	0.123569430052821
TUBBP5	643224	95.0600480370802	-3.70880092071111	0.834369011397017	-4.44503675238528	8.78768432127432e-06	0.123809684402434
CMTM8	152189	382.199759638849	0.941661480383295	0.211852761366106	4.44488650660539	8.79382782049767e-06	0.123896240162992
PPM1K	152926	160.871547749113	1.66036806361872	0.373816780399267	4.44166273607436	8.92663977980055e-06	0.12576742785761
RNR2	4550	237477.25441992	1.90772251691867	0.429557073388643	4.44113864048202	8.94841163738983e-06	0.126074171559185
ZNF502	91392	206.768496721064	-1.38035552604047	0.3110926222427	-4.43712073944197	9.11701605088024e-06	0.128449639140852
ARHGAP25	9938	28.7467724122125	-2.57576435002074	0.580565205016387	-4.43664954042163	9.13698682238716e-06	0.128731007340613
DPY19L2P2	349152	36.4569569185643	-2.63504516319564	0.593930266970148	-4.43662380878138	9.13807860611732e-06	0.128746389481587
ANPEP	290	2807.13261938071	-3.81791464057595	0.860814198727774	-4.43523660067244	9.19712216660676e-06	0.129578254205323
AKAP14	158798	3.94568456607515	-4.80681640509874	1.08477807225968	-4.43115188997669	9.37310341908186e-06	0.132057654071444
UBE2I	7329	3388.6937897728	-0.590203893412235	0.133215647135207	-4.43043971263532	9.40411359974352e-06	0.132494556506786
TESMIN	9633	407.610812124747	-1.20197431303962	0.271320146330618	-4.43009606656687	9.41911193914067e-06	0.132705868110553
GHITM	27069	5854.89424772405	0.554127495498117	0.125111058299851	4.42908487089969	9.46337797056445e-06	0.133329532227282
CCDC122	160857	115.45403210258	1.684340772117	0.380596626020949	4.425527335138	9.62069726344716e-06	0.135546003744707
SMTNL2	342527	39.7820878005249	2.38534639725358	0.539119930970039	4.42451903598078	9.66573811114378e-06	0.136180584247905
HUNK	30811	395.452181500756	2.90044186637237	0.655588668878385	4.42417937353095	9.68095617909081e-06	0.13639499160721
SEMA3A	10371	1314.6537946452	2.25981275614363	0.511178511804994	4.42078981012746	9.83407959413889e-06	0.138552347401823
FDXACB1	91893	130.415999547989	-0.74121136917403	0.167695709211431	-4.41997814171565	9.87108851858784e-06	0.139073766138384
TTLL1	25809	213.925406492921	-1.00278395793697	0.226911250840783	-4.41927826064733	9.90310715126344e-06	0.139524876654151
LOC105371812	105371812	19.02868506533	7.25696587128318	1.64234290388108	4.41866668290401	9.93116721775816e-06	0.139920214930995
1	400	2729.45907618535	0.574942342600262	0.130173613919608	4.41673489187548	1.00203002080742e-05	0.141176009631558
SLC16A4	9122	133.949021615784	2.41543151704231	0.547072493562131	4.41519459571951	1.00919165603751e-05	0.142185012419125
CCDC107	203260	363.691683474739	-1.29859004951995	0.294218183138822	-4.41369746650644	1.01619941791557e-05	0.143172335990124
LIMD1	8994	1482.17574145419	0.851957677587977	0.193062805407064	4.41285246939029	1.02017517275264e-05	0.14373248008912
COPA	1314	3685.26161421012	1.00714981639894	0.228336849920607	4.41080717698055	1.0298599655573e-05	0.145096970547368
PCMTD1	115294	1981.18679132736	1.07555466015281	0.243917256175704	4.40950622771043	1.03606579168939e-05	0.145971309391118
SLC1A7	6512	71.0699017344714	4.38195417137925	0.993924589369221	4.4087390716032	1.03974202373125e-05	0.146489253723495
CINP	51550	508.607076798679	0.858762296363803	0.194805056810881	4.40831624405674	1.04177354584145e-05	0.146775474873602
SNHG3	8420	2267.80840349323	-1.14709304655615	0.260214773198271	-4.40825489059424	1.04206864012241e-05	0.146817050706847
KLF11	8462	312.939731916198	-1.66700685849882	0.3782090551938	-4.407633385839	1.04506242050052e-05	0.147238844424318
UBR3	130507	1518.56765291131	0.703415550718024	0.159612215199357	4.40702830819967	1.04798496107027e-05	0.14765060116519
ANKRD26	22852	429.388417936109	1.71105146776048	0.388314486460243	4.40635497109032	1.0512463712995e-05	0.148110101252386
GNAS-AS1	149775	13.2571716550348	6.73838510938443	1.52925160479638	4.40632861737728	1.05137421638821e-05	0.148128113346935
EIF3H	8667	10368.9213225248	0.959221217708831	0.217809873182536	4.403938185598	1.06303244631834e-05	0.149770641361791
MLKL	197259	204.374958997496	1.07148060574169	0.243322682110001	4.40353770741888	1.06499762718745e-05	0.150047515694439
ZNF93	81931	158.210591754735	-1.63292727826411	0.370883754875046	-4.40280076115564	1.06862295448513e-05	0.15055828805741
URB1	9875	1102.26098822149	0.846186205750828	0.192219762679144	4.40218109707738	1.0716804418587e-05	0.150989057453472
KIAA1257	57501	174.191953107139	1.54808364837927	0.351828422891401	4.40010967748652	1.08196178802505e-05	0.15243759631485
DIO3OS	64150	284.333841655711	3.91166665266841	0.889139004829533	4.39938708280868	1.08557044178039e-05	0.15294601954244
HPN	3249	19.7003083634982	5.24870135717701	1.19333609841306	4.39834290118006	1.09080541529579e-05	0.153683574961023
NRDC	4898	2035.27311179963	0.756270429951135	0.172046121533396	4.39574239285793	1.10394795392529e-05	0.155535227228534
RASD1	51655	26.5490119515919	-2.33651720025281	0.531683602390248	-4.3945632134388	1.10995702324396e-05	0.156381845004842
14	80117	187.18690442384	-1.93825937720214	0.44116336143596	-4.39351847101089	1.11530708368339e-05	0.157135615020153
TMEM9B	56674	1077.80901459988	0.628601226535232	0.143084351921765	4.39322132778667	1.11683322666151e-05	0.157350633304341
TSR2	90121	1625.54817997557	0.728103339717443	0.165762738532516	4.3924427538015	1.12084148432279e-05	0.157915356726237
DEPDC1	55635	683.304865786064	-0.891539874677641	0.203009683470919	-4.39161255480383	1.12513064612092e-05	0.158519656731977
FAM114A1	92689	507.047401202734	1.63535258859439	0.372386113271981	4.39155094755095	1.12544955919855e-05	0.158564588395484
ACAD9	28976	713.221778291633	0.722165895849886	0.164454663866392	4.3912764701924	1.1268714541922e-05	0.15876491918114
ESPNL	339768	46.4279179684983	4.48856525497535	1.02247217659356	4.3899143250326	1.13395328408e-05	0.159762678194031
PSME2	5721	1909.02654575036	-1.09478934558098	0.249560147268818	-4.38687569935481	1.14990459600998e-05	0.162010058531846
HOMER3	9454	303.116226033635	-2.02870751196532	0.462466132119274	-4.38671585023679	1.15074962920005e-05	0.162129115257995
ANAPC5	51433	3361.78309331021	0.860415795082378	0.196248520193695	4.38431736572157	1.16350047503168e-05	0.163925581927213
PELI1	57162	1568.33513754857	1.1687384094237	0.266632658171206	4.38332804930915	1.16879907708877e-05	0.164672101971037
MOSPD1	56180	449.187988973318	1.28841192932492	0.293935135032359	4.38332058936433	1.16883911857552e-05	0.164677743416105
DHX32	55760	1199.35051628059	0.638768356149213	0.145824677958316	4.38038585164444	1.18469340510397e-05	0.166911453845098
LOC389906	389906	222.415070572115	-1.31293343486442	0.299773263624872	-4.37975494875148	1.18812842506388e-05	0.16739541380725
NCK2	8440	1527.29961370318	0.941110080877042	0.214884075242012	4.37961761390238	1.18887741853221e-05	0.167500939497004
PPP5C	5536	1055.74037977016	-0.574641946882087	0.131299631223458	-4.37656938962843	1.2056182210945e-05	0.169859551170005
GTF2IP20	441124	82.205194045115	1.52625295876549	0.348785228134566	4.37591054795657	1.20926602121767e-05	0.170373489729357
DAPK2	23604	220.203916779118	3.00416997053711	0.686601559491691	4.37541967245337	1.21199069027856e-05	0.170757368353347
PYCARD	29108	851.24606019835	1.89912606315586	0.434256664938997	4.37328017388667	1.22393482611482e-05	0.172440177651317
PHETA1	144717	762.168559701848	-0.627347242870599	0.14349924963085	-4.37178065031309	1.23237305254209e-05	0.173629039372655
VANGL2	57216	159.764844835856	4.41236469027977	1.0093639560045	4.37143080454923	1.23434970154925e-05	0.173907529451274
EEA1	8411	593.314310156042	1.1199017122005	0.2562883628134	4.36969396466856	1.24420782577948e-05	0.17529644057407
PRKCD	5580	1143.52832626509	0.915998595568211	0.209691309400851	4.36831930796504	1.25206345263752e-05	0.1764032198421
SUSD1	64420	372.591346800822	0.971268318999716	0.222350794464955	4.36818011528535	1.25286151800918e-05	0.176515659272314
NEDD4L	23327	1537.4969459174	1.27446884577803	0.292027677747761	4.36420566573437	1.27585502988015e-05	0.179755215159814
SEPT5-GP1BB	100526833	59.881054490915	-3.7230247588805	0.853553673257282	-4.36179337694478	1.29000669191926e-05	0.181749042824504
ZFAND5	7763	4480.46557127758	-0.758735919005561	0.173964621821959	-4.36143803871844	1.29210389213149e-05	0.182044517362405
FAM107B	83641	1232.05831431804	-1.39443873384093	0.319728612136498	-4.36131982221729	1.29280232476815e-05	0.182142919536585
SCAMP5	192683	632.13454923017	2.5845479067819	0.592705797476576	4.36059157475011	1.29711282020181e-05	0.182750225238233
TYW3	127253	676.959059354419	-0.876332128834895	0.201060063024982	-4.35855890846911	1.30921683790013e-05	0.18445556029175
EIF3J	8669	2351.25061276235	0.606911059362874	0.139265884703212	4.35793059194831	1.31298005623522e-05	0.184985760122981
SEPT5	5413	103.695068191644	-3.12615547250599	0.717531527689802	-4.35681966835814	1.31965905277312e-05	0.185926763945205
CTBP2	1488	2538.83474387295	0.647309454978717	0.148576903935298	4.35673000199686	1.32019954827842e-05	0.186002914356946
KRBA1	84626	44.4489585083676	4.83659341892029	1.11024303098721	4.35633756207383	1.3225676036852e-05	0.186336549683208
ZNF596	169270	51.7293019154199	-1.99520701319508	0.458081425941873	-4.35557283094962	1.3271937802673e-05	0.18698833170186
SEPT9	10801	4699.11965950788	0.666608177709542	0.153111278901593	4.35374965509876	1.33828528285862e-05	0.18855101350195
ITGA2	3673	1629.14262889882	-1.25343771824414	0.288033363588874	-4.35171017213564	1.3507974894917e-05	0.190313858294485
ZBED9	114821	100.385859815958	4.08498806342645	0.938845783292416	4.35107462388648	1.35471932287916e-05	0.190866405400445
H2AFZ	3015	9139.54612245811	-1.07055365306229	0.246063017126674	-4.35072960399882	1.35685291367608e-05	0.191167007007823
IPO5P1	100132815	258.378280911958	-1.53745732977794	0.353394679907375	-4.35053897863122	1.35803310854485e-05	0.191333284662883
ZNF888	388559	252.008366062035	-1.59499655712438	0.366627522007243	-4.35045505692523	1.35855299283057e-05	0.191406531159899
SORBS1	10580	925.87493889027	1.93152800325436	0.444088933170238	4.34941710766281	1.36499867103381e-05	0.192314662761953
BFSP1	631	198.162400778587	2.36409973844073	0.543630850902326	4.34872254677372	1.36932818307914e-05	0.192924647714019
CUX1	1523	1415.20856489306	1.2696562117512	0.291979631072145	4.34844104394899	1.37108664507159e-05	0.193172397424136
CDKN2AIPNL	91368	758.984428653948	-0.522151638013612	0.120089974191833	-4.34800358254323	1.37382360782096e-05	0.193558008105895
ENOX2	10495	455.691200393394	1.3480215562201	0.310151106396543	4.34633805399551	1.3842916984101e-05	0.195032857388999
C2	717	308.146726201075	2.75749969477834	0.635097819554441	4.34185035734006	1.41287753727586e-05	0.199060316226795
PARD6G	84552	94.8626312029554	-2.46064826349071	0.566840415071886	-4.34098945322848	1.41842532431789e-05	0.199841943943148
SPAG1	6674	534.67932831018	1.21167977199663	0.279238863451888	4.33922326218536	1.42987200861828e-05	0.20145466729423
PLA2G3	50487	399.513753391203	-4.99577051795922	1.15196545064186	-4.336736414426	1.44613870926865e-05	0.20374648274886
ODC1	4953	7490.4803534895	1.06637790665113	0.245896133496728	4.33670058771104	1.44637433962199e-05	0.203779680709342
MAP4K3-DT	728730	124.174026394809	1.47916352561665	0.341144968939686	4.33587964147337	1.45178370065659e-05	0.204541805585508
PHF2	5253	511.611206390717	-0.742132285760273	0.171175481584941	-4.33550575636622	1.45425368521106e-05	0.204889801709386
CALCOCO2	10241	2653.88094242285	-0.721773470049324	0.166492261828673	-4.33517727563854	1.45642702281381e-05	0.205196003244238
RNF182	221687	66.0364488014225	4.50048953687057	1.03862896986321	4.33310611147628	1.47020203207903e-05	0.207136764299614
MSTO1	55154	616.420813349025	1.00060077805628	0.231035292963672	4.33094340358473	1.48471843745158e-05	0.209181980652553
VIRMA	25962	1827.13440775161	1.13644672194561	0.262516748809187	4.32904463086906	1.49757584903945e-05	0.210993461371168
LEPROTL1	23484	704.203779638252	-0.970949631922156	0.224308053778201	-4.32864364684046	1.50030462941509e-05	0.211377919238292
P2RX5	5026	116.287192448492	2.1137137060954	0.48834925040565	4.32828289249882	1.50276368907227e-05	0.211724376153392
ANXA9	8416	208.305712347481	2.4168726049416	0.558427031562679	4.32800073839248	1.50468965284364e-05	0.21199572518914
SCPEP1	59342	1077.25400351683	1.27989908211083	0.295751099071797	4.32762240318882	1.50727583580296e-05	0.212360092506279
FAM226A	203429	26.4757429868587	2.01540748946443	0.465754179470009	4.32719142049955	1.51022706454219e-05	0.212775891123349
FAM226B	653687	26.4757429868587	2.01540748946443	0.465754179470009	4.32719142049955	1.51022706454219e-05	0.212775891123349
ZNF551	90233	163.036283048183	-1.04877094265581	0.242368791795592	-4.32716990865852	1.51037451487461e-05	0.212796665400683
R3HDM4	91300	1276.52363890554	-0.807518276978676	0.186620023641866	-4.32707198948998	1.51104586352015e-05	0.212891251711354
GSN	2934	3915.58904915664	-1.20483726548667	0.278525859217311	-4.32576446895236	1.52003773186562e-05	0.214158116042548
FZD1	8321	179.442563735336	-1.7292924750041	0.400081886614815	-4.32234633173734	1.54378603079421e-05	0.217504013878596
NYNRIN	57523	238.032790193283	1.91845534130401	0.443851054308577	4.32229533461974	1.54414300892991e-05	0.217554308528135
RNF170	81790	746.985644832239	0.878416270785307	0.203232105403898	4.32223180997689	1.54458778939695e-05	0.217616973648137
SLC22A31	146429	108.247737577603	4.8899612026445	1.13163429959016	4.32114968980305	1.55218325734368e-05	0.218687099127151
SMYD2	56950	680.323015143636	0.716306987703946	0.165774472297684	4.32097281189145	1.55342815512001e-05	0.218862492774859
TRPM5	29850	151.160152439043	-1.42113775226339	0.32898699127528	-4.31973843936659	1.56214242267987e-05	0.220090245931367
NDRG4	65009	64.1653948057883	1.98996026150551	0.460717329758449	4.31926505249724	1.56549672666014e-05	0.220562833819147
MFSD14C	84278	212.671231184577	-1.31856102520782	0.305344854615512	-4.31826836207259	1.57258149264454e-05	0.221561006498689
LOC105379130	105379130	10.1543632339422	3.18395066177061	0.737329767219111	4.31821798512095	1.57294039696015e-05	0.221611572527716
TMEM123	114908	10473.1219059785	1.00956667141062	0.234051987025597	4.31342918400523	1.6074164317618e-05	0.22646890107092
MPP1	4354	168.609069564136	2.11164341475441	0.489684135138106	4.31225613253503	1.61597076248282e-05	0.227674120726204
CASC2	255082	48.6243002485708	1.92583591812145	0.446830633679692	4.30999079508496	1.63261341526801e-05	0.23001890407711
MRPL50	54534	1132.77294195515	-0.623439856225568	0.14465835994763	-4.30973955775019	1.63446920068042e-05	0.230280365683865
SERINC3	10955	4320.91385298763	1.00434252723529	0.23305877708704	4.30939585193223	1.63701126920583e-05	0.230638517718409
PPP1R18	170954	226.18492969961	-1.81919270116441	0.422197911251657	-4.30886239055801	1.64096424561828e-05	0.23119545256516
LOC105374306	105374306	8.43460107409809	-3.09551514195468	0.718600415846266	-4.30770018176127	1.64960779762322e-05	0.232413242607135
1	8876	272.726347267873	-3.58696927485577	0.833030255572948	-4.30592916746907	1.66286263424473e-05	0.234280716538739
2	57819	1009.99027068292	-0.824801491313459	0.191675060063819	-4.30312368776009	1.68406770885521e-05	0.237268299500611
SH3BP5-AS1	100505696	91.930311811274	-1.61688578222268	0.375768489222136	-4.30287751261351	1.68594065946875e-05	0.237532179512552
ZDHHC11	79844	97.3131952529452	-1.53443059084107	0.356653718890866	-4.3022980262561	1.69035734900614e-05	0.238154446901476
TAB3	257397	955.363418933288	1.06086984255894	0.246603749974089	4.30192096701858	1.6932371125281e-05	0.238560176784084
NBR1	4077	4072.87423833807	0.639268724633309	0.148616750614774	4.30145809263684	1.69677867599737e-05	0.23905914766127
TPT1	7178	72854.6275308159	0.869074083205307	0.202076115900572	4.30072638387865	1.70239155941787e-05	0.239849946806384
SRRM2	23524	9248.72963628853	1.09049158480422	0.253564152527013	4.30065359766517	1.70295086360032e-05	0.23992874717265
CAPN13	92291	47.3316633561006	2.13819173140853	0.497410973326349	4.29864206072846	1.71847739723817e-05	0.242116280496886
PLEKHG6	55200	1394.60304094088	1.31316955409662	0.30553311212404	4.29796150396786	1.72376091063915e-05	0.24286067469995
LOC101927999	101927999	56.2387182614956	-3.48460884760513	0.810866400560937	-4.29738961337474	1.72821275810074e-05	0.243487895488813
SHANK2	22941	235.679856666882	1.76087549243266	0.40978590104025	4.29706216822649	1.73076666495872e-05	0.243847715426034
HECW2-AS1	101927482	16.0821487467976	7.02101012716322	1.63483538790867	4.29462818036054	1.74986357510282e-05	0.246538279096237
MALINC1	100505636	59.3326857065957	-1.21339804136557	0.282612259024703	-4.29350816398771	1.75871844513682e-05	0.247785841735326
PSMC4	5704	1696.94235374308	-0.774363870402617	0.18039433213649	-4.29261751869631	1.7657903606325e-05	0.248782203909513
RENBP	5973	76.1459733013124	4.8848153884499	1.13835624441231	4.29111309612198	1.77779737488025e-05	0.250473872146878
ADAMTS2	9509	30.1046358400593	-3.76560008950976	0.877647930633314	-4.29055884264717	1.78224052901965e-05	0.251099868133578
GJB3	2707	245.483878790534	2.76674722448427	0.644856708022668	4.29048374633177	1.78284334930751e-05	0.251184799483935
ZDHHC9	51114	2644.4930788458	1.26168865779775	0.294100283642347	4.28999469899212	1.78677383108022e-05	0.251738565060892
ACBD5	91452	1258.52890936519	-1.16975052368332	0.272700853353353	-4.2895007818975	1.79075182976721e-05	0.252299025295902
CDK8	1024	1328.60108957153	0.769131561027838	0.179316721363231	4.28923502047449	1.79289575718505e-05	0.252601083229801
LOC105370297	105370297	93.5123202437016	4.9810185830976	1.16151316693517	4.28838753179249	1.7997488890704e-05	0.253566620981129
SIRPA	140885	346.083210565812	2.33000588520001	0.543335240123626	4.28833934031199	1.80013933359106e-05	0.253621630709644
TAF1B	9014	327.608577024475	0.870132776796935	0.202937595016611	4.28768645221065	1.80543695323878e-05	0.254368012341812
ZNF680	340252	631.197277474249	-1.07294948061581	0.250512390568113	-4.28301960706444	1.84373917337211e-05	0.259764412136396
SEH1L	81929	1424.98577052058	-0.710999950076531	0.166013133195188	-4.28279339346353	1.8456153096955e-05	0.260028740982999
VAT1	10493	2646.29863818881	1.18943114191044	0.277732508047002	4.28265005877217	1.84680501847142e-05	0.260196359052439
LINC00982	440556	24.6996812058439	-3.56167389963945	0.832103461022526	-4.28032578456374	1.86619926446195e-05	0.262928814370044
CXCL10	3627	28.6586471851193	-3.96839815988517	0.927486363979924	-4.27865930325534	1.88022399589061e-05	0.264904758781028
IPW	3653	144.139789548521	6.06991947778503	1.4187019199519	4.27850233542422	1.8815501628877e-05	0.265091602449248
LOC107984026	107984026	91.8693348406526	-1.12192564299854	0.26225656922591	-4.27796964747184	1.88605730482649e-05	0.265726613677005
CCR6	1235	113.770594513116	-1.96734873923614	0.459900185699307	-4.27777330910328	1.88772114154175e-05	0.265961031631818
PRCP	5547	1507.76597547516	1.19444770195794	0.279236193165741	4.27755330860342	1.88958716000088e-05	0.266223934972524
ZSCAN9	7746	166.376476434927	-1.14640471447741	0.268056234619901	-4.27673214205593	1.89656772822556e-05	0.267207427229699
LOC102724479	102724479	22.6070472887225	1.95094594856546	0.456282966876466	4.27573696629719	1.90506043636193e-05	0.268403964879032
RAB5IF	55969	4823.54876207257	0.954510843088245	0.223271165257461	4.27511918965248	1.91035067554449e-05	0.269149306677464
LOC105375752	105375752	72.3549864348949	2.33763218613476	0.546891078298642	4.27440175730612	1.91651186161789e-05	0.270017356183345
PCBP3	54039	83.8650770871078	2.6944500261912	0.630710027864211	4.27209003686763	1.93649351922565e-05	0.272832571923702
CEP78	84131	808.437496758795	-0.586194555685824	0.137289273925716	-4.26977679263567	1.95668685844535e-05	0.275677611486365
ZNF397	84307	640.340402651949	-0.967311537272341	0.226660087484418	-4.26767477242256	1.97521010045269e-05	0.278287351052779
LOC101926967	101926967	58.7814776468941	-1.48259201892487	0.347444486566083	-4.26713353139621	1.98000654366229e-05	0.27896312193658
KTN1	3895	4519.2994156124	0.60855976907293	0.142641689246112	4.26635279131424	1.9869449558761e-05	0.279940674833383
FAM83E	54854	782.036259477587	-1.46590957980817	0.343993795497471	-4.26144191841667	2.03112144625611e-05	0.286164700563023
SMPDL3A	10924	269.869926925491	2.43714036641906	0.571978628264715	4.26089410685313	2.03610694774334e-05	0.286867107867559
FAM201A	158228	137.9401713605	-1.83043278131528	0.429654327112589	-4.26024519202763	2.04202764211132e-05	0.287701274497064
SPTLC3	55304	66.8226094828859	2.156619691202	0.50628338540305	4.259708600718	2.04693587611082e-05	0.288392795585254
PCTP	58488	1437.59571555706	0.929627823624428	0.218272450722703	4.2590249962669	2.0532051207023e-05	0.289276069455746
SLC25A46	91137	1241.47919234059	0.773352181139983	0.181580972534804	4.25899349664378	2.05349443968149e-05	0.289316831606726
SMIM32	389332	50.8393653961436	-3.61135428232344	0.848281061448262	-4.25726147434886	2.06946266922606e-05	0.29156659546726
BICRA	29998	223.349853093376	-0.660689872205295	0.155265024187419	-4.25523955355058	2.08825315674783e-05	0.294213987254202
ALDH1L2	160428	249.988040659199	4.04937941656634	0.951702791050673	4.25487815591657	2.09162883014404e-05	0.294689585878994
CLCN6	1185	376.021623098496	-0.767603041411687	0.180458662952129	-4.25362256848437	2.10339720339082e-05	0.296347631985733
ZNF8	7554	251.61030683637	-1.07951634031426	0.253812482004263	-4.25320430181256	2.10733151227206e-05	0.296901936764011
SSTR5	6755	36.7226330160807	-4.43849129238707	1.04356879767603	-4.25318512998027	2.1075120145866e-05	0.296927367735106
BAG1	573	2212.58618633079	-0.9187446123218	0.216016499986622	-4.25312238823747	2.1081028294133e-05	0.29701060763604
SGSH	6448	696.914549973025	0.82473084508475	0.193924357158086	4.252848157761	2.11068700343253e-05	0.297374691913609
FRA10AC1	118924	477.312552535311	-0.695273449158428	0.163492083380241	-4.25264290957378	2.11262310508225e-05	0.297647469275038
ZNF217	7764	1437.64318804548	1.15678226371182	0.272026971100738	4.25245430271486	2.11440372001399e-05	0.297898340112772
DDX11-AS1	100506660	42.2898466197876	-1.47265809197548	0.346407666620173	-4.25122834706256	2.12601269517811e-05	0.299533928623644
EPPK1	83481	1399.37625293864	1.53848433759874	0.361913294604579	4.25097491729247	2.12842006087803e-05	0.299873102377106
AKAP1	8165	2460.31908316549	0.719606090273418	0.16934229790512	4.24941729960818	2.14327318001022e-05	0.30196575833164
RTL8B	441518	91.7855176470933	4.32203011595544	1.01714666229816	4.24917101550543	2.14563070943439e-05	0.302297910652211
SLC2A1	6513	8898.76189860085	2.25962786171138	0.531962118243768	4.24772325738413	2.15953921135923e-05	0.304257479488402
PUS7L	83448	716.728060103965	0.904258973224978	0.212972939199762	4.24588671510426	2.1773062471556e-05	0.306760677161753
FAM210B	116151	2016.71936301669	2.05100405971306	0.483156269272953	4.24501179049044	2.18581927284282e-05	0.307960077350825
NAT10	55226	2020.99121367476	0.853644898597173	0.201126253786604	4.2443235655495	2.19253796189718e-05	0.308906673451693
DDA1	79016	676.199922601789	-0.497674141868036	0.117259543530115	-4.24421012469848	2.19364729594774e-05	0.309062967526077
ASAP1	50807	733.055029890861	1.65878206608497	0.39095227407728	4.24292727290051	2.20622949692883e-05	0.310835673822303
MTRR	4552	840.621928940844	1.14795616215966	0.270634009319136	4.24172913466309	2.21804284066775e-05	0.31250005582168
LINC02050	105377175	4.89024641592247	-5.99200092272816	1.41295612099863	-4.24075513292884	2.22769059493937e-05	0.313859327921008
RHOXF1-AS1	101928969	40.4663859208721	6.35942140442308	1.49972690534102	4.24038628751349	2.23135452582339e-05	0.314375539143257
UTP11	51118	893.116812284656	-0.6303808783775	0.148669377015311	-4.24015282119988	2.23367662994731e-05	0.314702700393277
UGGT1	56886	2715.37838458377	0.967754289891338	0.228246299957053	4.23995609161434	2.23563512840691e-05	0.314978633241249
AUP1	550	2421.77193622187	0.353318651017752	0.0833623166108445	4.23834971702058	2.25168831061945e-05	0.317240366083174
HTT	3064	1841.11589988907	0.804740438077051	0.189885383300636	4.23803256516563	2.25487068483562e-05	0.31768873078649
AXIN2	8313	2851.14777513328	1.26855262420362	0.299372818625832	4.2373674070561	2.26155894202843e-05	0.318631039342386
SNAP23	8773	1622.77548875264	0.595661631474678	0.140605190269382	4.2364128261088	2.27119038438952e-05	0.31998801325664
TRAF1	7185	170.873880585623	-1.30226111279482	0.307521773593263	-4.23469563659979	2.28861467627995e-05	0.322442921741082
ZNF266	10781	877.316374767913	-1.24461261942189	0.294040250987136	-4.23279675229341	2.30803072042587e-05	0.325178448200801
VPS37A	137492	671.727268026435	-0.926719714942531	0.218948408298746	-4.23259398021319	2.31011329815927e-05	0.32547186257766
APOA1	335	85.6510092389343	3.4722377825963	0.82047230398261	4.23199877161227	2.31623674232309e-05	0.3263345946259
AAK1	22848	535.606248607739	1.02343027383661	0.241832083316429	4.23198716978132	2.31635625408433e-05	0.326351432637942
GNL3L	54552	1336.71196296447	1.49090665065494	0.352362734526897	4.23117005450852	2.32478822637829e-05	0.327539413214437
ARID5A	10865	174.442498987047	0.812893144240433	0.192127959899763	4.23099867746753	2.32656040109392e-05	0.327789094910122
UHRF1BP1L	23074	472.787280888021	0.762098870516217	0.180133365723032	4.23074796530476	2.32915528003843e-05	0.328154687404615
LINC00239	145200	41.7415618387877	-1.8785736818391	0.444118983838923	-4.22988827363532	2.33807404481225e-05	0.329411252173598
PHOSPHO1	162466	65.8517056524116	4.29217935948878	1.01475071535713	4.22978697578763	2.33912708441191e-05	0.329559614922794
LINC02535	101928820	80.7092468038312	-2.12103030564639	0.501539094934403	-4.22904281454629	2.34687684366581e-05	0.330651478504076
TNKS2	80351	1344.87410758976	0.978580883672174	0.231412881080672	4.22872261519027	2.35021893977184e-05	0.331122346424455
NUDT15	55270	1822.79891113022	1.01500801774082	0.240050312201701	4.22831367487647	2.35449385944753e-05	0.331724639857562
EZR	7430	6226.56298915235	-0.987974138790397	0.233739011566344	-4.22682603203347	2.3701076591254e-05	0.333924468094178
MEIS3P1	4213	144.145147682077	3.16962648605224	0.750159501007703	4.22527006829138	2.3865439192167e-05	0.33624017277844
MED14	9282	1449.83939206971	0.888284935591709	0.210340837846739	4.22307405772977	2.40992588473716e-05	0.339534457900619
ZNF45	7596	194.172214687132	-0.943583145560809	0.223496649046186	-4.22191182546909	2.42238876013665e-05	0.341290352415652
CBX1	10951	1726.91011024215	0.683152930408418	0.161814649657937	4.22182374619695	2.42333574920151e-05	0.341423773705
SLC25A40	55972	673.971182431626	-0.59017701010734	0.139830674934654	-4.22065480541478	2.4359370819553e-05	0.343199175476682
LOC107985005	107985005	13.4913974276904	5.77896689380741	1.36971195367207	4.21911108997374	2.45267408249628e-05	0.345557251482901
DNAJC18	202052	114.222180150873	1.2480308401489	0.295841665133745	4.21857698639132	2.45849027779062e-05	0.34637669523792
RAB33B	83452	386.809772697115	-0.978413408120406	0.23193803009824	-4.21842596363343	2.46013723923608e-05	0.346608735635972
CALML6	163688	15.4164388138335	-2.34535614189585	0.556065999947686	-4.21776577261781	2.4673492079891e-05	0.347624829913584
SEM1	7979	3750.91420223355	-0.889693473084613	0.210994684921141	-4.21666296199421	2.47944126130879e-05	0.349328479305796
BARD1	580	279.853865226727	-0.765866741869515	0.1816902248548	-4.21523360698996	2.49519769654193e-05	0.351548403465792
SELENBP1	8991	2567.2576396428	-1.15467247234672	0.273954740608485	-4.21482931736119	2.4996716182248e-05	0.352178734291692
SLC28A2	9153	627.361533626237	-3.46397135638007	0.822502200821565	-4.21150405788585	2.53675996323849e-05	0.35740411122067
RHOD	29984	356.2514509534	1.20723263313662	0.286668024177037	4.21125668480928	2.53953986110534e-05	0.357795771031131
HAGLR	401022	112.628926441278	-2.45188247852603	0.582395622655206	-4.20999468943058	2.55376690974073e-05	0.359800219913372
APBB2	323	1044.88608853371	1.46420614994117	0.347917899501954	4.20848180572828	2.57092225771825e-05	0.362217236889925
PRMT1	3276	3223.63167215807	-0.730016732552286	0.17348772195693	-4.20788701539074	2.57769685574089e-05	0.363171710005334
CDC14A	8556	140.107497308232	1.06453933996948	0.253006883167461	4.20755090392096	2.58153263400156e-05	0.36371213280448
ITPKB	3707	329.296235102632	-1.1101076888539	0.26387193894156	-4.20699409458525	2.5878990137724e-05	0.364609092050393
TMBIM6	7009	26198.9816904927	0.470326934488694	0.11181128608257	4.20643524430412	2.59430374197618e-05	0.365511454207024
RESF1	55196	1387.00973026032	-1.06943784733729	0.254431019362578	-4.20325261446711	2.63106677360351e-05	0.370690997732998
CLN8	2055	489.82090714724	-1.02846877422316	0.244747923859867	-4.20215525428528	2.6438570116744e-05	0.372493014374807
ST3GAL1	6482	359.582380958722	2.42826802599901	0.577931808971437	4.20165145490205	2.64974880987626e-05	0.373323109823467
TFG	10342	3549.64606794667	0.749236651825007	0.178319959729855	4.20164210983483	2.6498582157857e-05	0.373338524022048
FRK	2444	695.118278102037	-1.23696812964634	0.29441339044601	-4.20146695016977	2.65190966514943e-05	0.373627552722903
PROM1	8842	5204.30928987857	3.63688795767236	0.86568036419393	4.20119031007342	2.65515271801146e-05	0.374084466440635
PIGM	93183	614.427122162984	0.978682946474181	0.2329911841369	4.20051492548804	2.66308610516715e-05	0.375202201357
GPR89A	653519	597.072433260741	0.632510661001927	0.150593474369813	4.20011998294607	2.66773572692717e-05	0.375857286566769
OTUB2	78990	157.476667959505	1.68056577599685	0.400246440280246	4.19882753940334	2.68300557211021e-05	0.378008655054607
SFRP5	6425	113.723270813427	5.4834951887676	1.30600141064275	4.19869009641337	2.68463430159505e-05	0.378238126751727
FARSB	10056	1876.92187839096	0.715995869050149	0.170605312462057	4.1967970323866	2.70716340082032e-05	0.381412251541575
TAF3	83860	411.917057384824	0.768115265192112	0.183054433514808	4.19610304128459	2.7154674383838e-05	0.382582207393894
LOC100310756	100310756	310.37893369572	1.36808319014542	0.326041526066691	4.19603970895899	2.71622645410816e-05	0.382689145119298
HMGB2	3148	4446.64854137378	-1.36834331784174	0.326166654928646	-4.19522749234158	2.72597848645451e-05	0.384063108956575
ROR2	4920	73.0051540609711	4.59924440843593	1.09632273189786	4.1951555637947	2.72684371298623e-05	0.38418501072263
HOTAIRM1	100506311	146.278337376281	-1.57701378595606	0.375948150761829	-4.19476404594721	2.73155785136516e-05	0.384849185678837
PLCD1	5333	312.590921054063	1.01997332100201	0.243164441320237	4.19458254448786	2.73374587901934e-05	0.385157456895035
AP4M1	9179	373.622725525854	-0.933605876088736	0.222665906821429	-4.1928550689058	2.75465443812429e-05	0.388103263787331
LCA5	167691	107.890468623035	2.80340531070613	0.668623291054067	4.19280235704419	2.75529482232785e-05	0.38819348751777
SLC25A33	84275	1039.97384139195	-1.38321544083138	0.329918971802681	-4.1925913907693	2.75785921996538e-05	0.388554785500922
CCN6	8838	54.3558963479835	4.1491581731011	0.989729386969153	4.1922147889405	2.76244264053981e-05	0.389200543625653
PIR	8544	591.428878911239	-0.928878490204077	0.221653151422376	-4.19068478947106	2.781138039511e-05	0.391834538386705
ADGRE2	30817	118.631155789836	2.57220919786261	0.613797260881747	4.19064952190812	2.78157039673458e-05	0.391895453195936
RAB11FIP4	84440	2398.86331974173	0.826030275637788	0.197190150500456	4.18900372833722	2.80181797284627e-05	0.394748134194312
WRAP73	49856	556.59410698518	-0.642537079768254	0.153416621522356	-4.18818426186384	2.81195173822239e-05	0.396175880398152
MAP7D1	55700	898.324994316488	-0.704882479917439	0.168339347518609	-4.18727107065399	2.82328558108643e-05	0.397772705519267
ANKRD13A	88455	508.026360242055	1.17296665961072	0.280129023533046	4.18723716956215	2.82370717088569e-05	0.397832103306085
LINC00668	400643	211.319593643945	1.52464720594216	0.364133670208211	4.18705363080092	2.82599067563488e-05	0.398153826290198
PDX1	3651	219.855328769737	1.78770980371582	0.427175689841458	4.18495210806427	2.85226229739158e-05	0.4018552350795
TMEM192	201931	1005.85024724312	1.20072864945321	0.286958777113168	4.18432452749015	2.8601527401267e-05	0.402966919556451
RAB7A	7879	5164.31528197066	0.503816033718451	0.120406971513942	4.18427627058219	2.86076032275951e-05	0.403052521873587
LOC105375423	105375423	4.43496682201147	4.69420637518971	1.12233160088927	4.18254851905649	2.88259473785697e-05	0.406128772616669
CCDC34	91057	530.218947090428	0.915081192370959	0.218804886265434	4.18217896313734	2.8872855126132e-05	0.406789655872074
SPEF2	79925	132.735106918709	1.98154049440399	0.474315219451539	4.17768693295417	2.94488611307282e-05	0.41490500447083
XKR6	286046	121.742824191679	3.41522505278151	0.818188338149801	4.17413069037928	2.99126016623689e-05	0.421438644821115
NIPA1	123606	956.140146752474	-1.06494267364567	0.255147501017926	-4.17383148726528	2.99519332352086e-05	0.421992787350854
CCEPR	105682749	54.3513416331508	6.80092045245769	1.62978652681472	4.17289033904919	3.00759720467346e-05	0.423740370166444
C5orf15	56951	1482.27828068088	-0.821959872565468	0.197078017825735	-4.17073340615938	3.0362089524868e-05	0.427771479315866
TENT4B	64282	1010.76813749702	0.856052138501346	0.205269674688504	4.17037801516664	3.04094797087486e-05	0.428439159616559
UNC45A	55898	2066.5236570275	0.484597354779374	0.116208305541119	4.17007504345639	3.04499354582461e-05	0.42900914067123
TSHZ1	10194	334.503286179329	1.34668247759493	0.322960287202464	4.16980827351908	3.04855995334844e-05	0.429511611827262
CPLX1	10815	64.8179750825411	-1.99456688182633	0.478718410262811	-4.16647206179378	3.09349784839048e-05	0.435842911859735
DDTL	100037417	120.936960119113	1.96639745370327	0.472074477660057	4.16543902871038	3.10753968570922e-05	0.437821266319572
ZNF701	55762	163.347741231746	-1.12065218013154	0.26910175623694	-4.1644179354401	3.12147873327228e-05	0.439785138730731
STAG3	10734	60.8261191348334	5.15292840673023	1.23794762405802	4.16247691468467	3.14813977645643e-05	0.443541413104947
MPND	84954	511.357589277066	-0.938044883793143	0.225438324770622	-4.16098232076369	3.16881618716119e-05	0.44645451260914
ASB13	79754	1139.12592528651	0.500966200754266	0.120424373974749	4.16000668485359	3.1823827981553e-05	0.4483659124321
HIST2H2BE	8349	697.596680402268	-2.02187007101448	0.486196314457945	-4.15854668349068	3.20278783269305e-05	0.451240777748124
LOC112268037	112268037	81.3391605458493	-1.34140478058693	0.322612477902177	-4.15794450763208	3.21124002108861e-05	0.452431606571174
CHN2	1124	283.512062807613	2.16267635781008	0.52019400227693	4.15744193194053	3.2183104334828e-05	0.453427756973391
STRA6	64220	156.203698643978	4.47914485884618	1.0773877615095	4.15741204686653	3.21873133281324e-05	0.453487057480057
BHMT	635	29.0051832708404	7.38521270464349	1.77693234019404	4.15615864351763	3.23643134814149e-05	0.455980812639655
LINC00462	100129597	31.3821431952879	7.50128974540451	1.80516903705624	4.15545003898203	3.24647882863173e-05	0.457396402165925
PIN1	5300	837.914376048044	-0.818246635366116	0.197024125429861	-4.15302762329685	3.28105114350555e-05	0.462267295608497
FLVCR1	28982	1023.29239761165	0.95368691026897	0.229651898654696	4.15274994831605	3.28503634369933e-05	0.462828770463798
LOC100996660	100996660	62.2691127095751	-1.56768951594373	0.377658583487995	-4.15107608958545	3.30915719649819e-05	0.46622715741463
PGBD5	79605	163.937010859958	2.66467309472409	0.642056637000582	4.15021501400922	3.32163102044261e-05	0.467984594470159
LINC02562	105377283	35.2397007783475	2.57786113450567	0.621358608508063	4.14874936825184	3.342965622664e-05	0.470990426577131
TNFAIP2	7127	1000.57793991882	-1.46254393833266	0.352597488846815	-4.14791365393999	3.35518886152452e-05	0.472712558700189
SHROOM3	57619	1693.75147990374	0.902619499856145	0.217615106329285	4.14777960538431	3.35715341524254e-05	0.472989344673521
C9orf24	84688	21.9851903263283	3.47656820198969	0.838278310880835	4.14727204183134	3.3646019378806e-05	0.474038767027998
EXT1	2131	864.399530562491	1.1772095165617	0.284020042598546	4.1448114217265	3.4009347253291e-05	0.479157693451617
DYRK1B	9149	429.514548840646	-0.687962721195886	0.166035397307091	-4.14347020185981	3.42089538537453e-05	0.481969950845417
CDKN2AIP	55602	971.329144096282	-0.88705534629165	0.214220590210613	-4.14085007150589	3.46021083276699e-05	0.487509104228541
BAIAP2	10458	652.370162660761	1.12218071917457	0.271015996014134	4.14064385747935	3.4633232533414e-05	0.48794761316327
GALK2	2585	1030.97324158314	0.991952954778727	0.239985894583653	4.13338024094977	3.57466597640163e-05	0.503634689415225
STK38L	23012	2557.89093285906	1.1375173335315	0.275484337374792	4.12915429011824	3.64100018579636e-05	0.512980516176849
TMPO	7112	4405.03775897706	-0.640580345832783	0.155192863609839	-4.12764047864487	3.66504534720806e-05	0.516368238968144
PAQR7	164091	210.497384234026	0.930360702362913	0.225434061332582	4.12697485403662	3.6756656837355e-05	0.517864538181494
PLA2G15	23659	557.595468119704	0.753005903758822	0.182537578646271	4.12521032295508	3.70396113745302e-05	0.521851084655756
CNST	163882	573.971658793216	0.829190832068015	0.201051563834084	4.12426949711418	3.71913232093476e-05	0.523988552696498
ZNF184	7738	320.440881903496	-1.06315374755727	0.257853957867945	-4.12308485139383	3.73831911223506e-05	0.526691779722797
BCL2	596	35.8415191244821	-2.69791385601441	0.65435220713442	-4.12303011527887	3.73920789810238e-05	0.526817000763645
DHRS1	115817	556.827033315244	-1.37237394971881	0.333057150788126	-4.1205359094417	3.77992145104619e-05	0.532553133237898
PLEKHM1	9842	743.078841223974	1.14886041518829	0.278850356122412	4.1199890549322	3.7889039700838e-05	0.533818680345107
KIF7	374654	74.6751790621566	2.46061664044255	0.597260039395669	4.11984140598507	3.7913326930044e-05	0.53416086311739
UBFD1	56061	1558.75161643104	1.07834668325012	0.261838833768601	4.11836039646857	3.81577617059971e-05	0.537604704675793
C12orf57	113246	1091.74953685381	-1.99443374248946	0.484345444405058	-4.11779188909128	3.82519883392224e-05	0.538932263711304
DKC1	1736	4252.79862400833	0.763066581573822	0.185364965074009	4.11656313408069	3.84564021345996e-05	0.541812249674373
LINC01816	100133985	18.3833567931461	2.53385427987503	0.616024278147848	4.11323769169192	3.9014830616862e-05	0.549679948560969
ASMTL-AS1	80161	129.00907007042	1.05528706817549	0.256669858339557	4.11145693149298	3.93170222773001e-05	0.553937526864881
MKRN2OS	100129480	70.4744618302092	-1.5040844298954	0.365843200755269	-4.11128162773089	3.93468908104312e-05	0.554358344628166
HAUS1	115106	382.524896233176	-1.01558835552067	0.247045330905956	-4.11093928307143	3.94052821405262e-05	0.555181020077873
LAMC1	3915	2424.86863048725	1.41297531127721	0.343758167057189	4.11037597556815	3.95015405874736e-05	0.556537205336915
PLXNB3	5365	114.951532992189	3.64541440676865	0.887137409472755	4.10918801060954	3.97052730854098e-05	0.559407592500339
SERPINE1	5054	77.8207329770135	-2.12078619211127	0.516202833575916	-4.10843578176402	3.98347933426128e-05	0.561232403404072
DGCR2	9993	2716.39210507718	0.682213711233306	0.166060147541827	4.10823259723692	3.98698467776994e-05	0.561726271251006
ATXN7L2	127002	141.834110674202	-0.793264344021837	0.193137987593479	-4.10724142829694	4.00412635553161e-05	0.564141362230849
HBQ1	3049	19.2281860696352	-3.23550610387364	0.78779496132036	-4.10704087069923	4.00760337733887e-05	0.564631239833273
NPL	80896	119.057011722764	1.87026338188811	0.455549487671541	4.10551088850441	4.03422279555662e-05	0.568381649665972
BTG3	10950	859.298893508561	-1.15913467987276	0.282432538829739	-4.10411167451047	4.05871385726863e-05	0.571832195350577
NPC1	4864	691.258872781997	1.12534640588234	0.274317647230401	4.10234783377664	4.08978820428855e-05	0.576210260102213
IL37	27178	47.5302820330137	-3.26184643070421	0.795238519895737	-4.10172086625264	4.1008880469287e-05	0.577774116931784
MTDH	92140	6985.92867535002	1.20392730067773	0.293592101678589	4.10068014021622	4.11937620871714e-05	0.580378914046158
LINC00673	100499467	846.239126687072	1.21496973096271	0.296368804360941	4.09951962920845	4.14008557135408e-05	0.583296656148077
LOC100996437	100996437	14.0650650134347	-1.87415351493425	0.457167151877465	-4.09949294746484	4.14056286780119e-05	0.58336390244451
LGALS7B	653499	15.8733958029044	-3.6296153125254	0.885414307301649	-4.09934115881509	4.14327913301021e-05	0.583746597049808
IGF2	3481	48274.2879904825	5.93734858642681	1.44843999558871	4.09913327753257	4.14700192207505e-05	0.584271100801154
ADIRF	10974	2346.65052779051	4.53761124962139	1.10713844378316	4.09850391800694	4.15829200611273e-05	0.585861760741222
OXNAD1	92106	532.621500346129	0.509807230405963	0.124394601595693	4.09830670998839	4.16183571860204e-05	0.586361034393842
PRKN	5071	52.1993465462503	3.66033293462507	0.893186143099901	4.09806283147372	4.16622203539486e-05	0.586979022566782
TNFRSF10C	8794	16.799293961254	4.51066430925369	1.10089276518558	4.09727854691942	4.18035766603869e-05	0.588970591568191
AMOTL1	154810	144.437196370234	3.44735024786203	0.841429161277765	4.09701779604002	4.18506740636926e-05	0.589634146883365
VAC14-AS1	100130894	39.0380833180266	-3.16696156687731	0.773226865138719	-4.0957728057071	4.20762418592243e-05	0.592812171554611
ISG15	9636	291.946763078612	-2.18613723107349	0.533848510705358	-4.09505166209982	4.22074259855304e-05	0.594660424710137
TRAF3IP1	26146	504.703021179839	1.29603022378796	0.316588674980661	4.09373526664255	4.24478943908765e-05	0.598048384073059
H2AFX	3014	1701.47122452153	-0.804461410667019	0.19653573360077	-4.0932068480796	4.25447867016381e-05	0.599413499839379
LOC148709	148709	69.5750143360096	1.40346479078492	0.342925118534973	4.09262755898644	4.26512478569127e-05	0.600913431056043
CASP4	837	506.854012939223	-1.16383801323733	0.284433440623663	-4.09177630691187	4.28081487522722e-05	0.603124007770764
LBHD1	79081	178.379584196643	-1.38003386655418	0.337365977337288	-4.09061363403122	4.30233349115333e-05	0.606155765568592
MZF1	7593	508.239063477754	-1.2339144310408	0.301668696688363	-4.09029655574602	4.30821972369985e-05	0.606985076872071
SLC16A9	220963	111.422119153069	2.33516100791025	0.570999019839718	4.08960598315167	4.32106594303606e-05	0.608794980714351
ZFR	51663	2337.92149670942	1.09766775379104	0.268425475848304	4.08928306943327	4.32708533226194e-05	0.609643052462384
PSMB2	5690	2709.97294976506	-0.613319223759252	0.15008960528946	-4.08635376564831	4.38205462968091e-05	0.617387676775743
ZCCHC8	55596	382.795895810956	-0.692738730551245	0.169621200339337	-4.08403388942762	4.42605716078029e-05	0.623587193382336
CENPBD1P1	65996	489.908076011217	-0.624172916371749	0.152845329463329	-4.0836898226681	4.43261886781589e-05	0.624511672286581
NUDCD2	134492	1452.62839554164	-0.716366185033358	0.175443219963233	-4.08317964742944	4.44236542055766e-05	0.625884864102369
ZNF114	163071	126.929053710351	4.18120966851832	1.02408666490955	4.08286701876701	4.44834802041405e-05	0.626727752596136
TMCO4	255104	344.812093897624	0.937937035630911	0.229818561450353	4.08120662539927	4.48025032164039e-05	0.631222467815915
GNPTG	84572	1013.77348147003	0.990315879808393	0.242712276032768	4.08020515482576	4.49959706258959e-05	0.633948230148247
HAGLROS	102800310	32.380703164669	-2.5193091804042	0.617630732504467	-4.07898935046271	4.52319086549655e-05	0.637272361039809
MARCH6	10299	3684.11734108976	1.05347607754691	0.258281435193795	4.078791326045	4.52704480552105e-05	0.637815342649861
RPE	6120	1760.70733106164	0.613422726760237	0.150447163062883	4.0773299693517	4.55558208904723e-05	0.641835960525864
REEP4	80346	946.726510216381	-1.27212284337951	0.312167620406943	-4.07512746428078	4.59891499824213e-05	0.647941134102334
CAPS	828	508.306917808285	2.20761166779619	0.541768066096721	4.07482796780803	4.60483750524162e-05	0.648775556113491
EFHC1	114327	397.380881493784	-0.887486699876491	0.217871998851138	-4.07343166885282	4.63254474172286e-05	0.652679228661334
LOC105374019	105374019	8.34374235548438	-4.98043181223137	1.2230311791994	-4.07220347030856	4.65704692218818e-05	0.656131340867092
NADSYN1	55191	1120.16115033102	0.530311148365511	0.130252010562435	4.07142389645734	4.67266287983583e-05	0.65833147314007
FRMD5	84978	402.091131705103	1.96044405906325	0.481552336050185	4.0710924074075	4.6793181045117e-05	0.659269127744654
FIZ1	84922	274.231653396852	-0.598352215124743	0.146988871378566	-4.07073140648658	4.68657605545804e-05	0.660291700453483
TAOK3	51347	879.91347634637	1.11849386715904	0.274825998452247	4.06982553855211	4.70483562811018e-05	0.662864291644443
SCOC	60592	4774.36112097687	-0.631924259265161	0.155308265613985	-4.06883855644744	4.72480699748588e-05	0.665678057875786
CCNYL1	151195	458.494442926096	1.10698833039523	0.272087982924692	4.06849401614926	4.73179760381687e-05	0.666662964401759
ESCO1	114799	627.086497176727	-0.591390942491933	0.145397587229415	-4.06740547598503	4.75394820885047e-05	0.669783763144943
TAF7	6879	4788.78157832816	-0.979584288430488	0.240853930802942	-4.06713016957963	4.75956595077398e-05	0.670575246804547
NT5C2	22978	1479.14076771759	0.686293138657719	0.168888894939332	4.06357764910623	4.83262356875212e-05	0.680868334601486
STAT5B	6777	904.002388543079	0.65364600223478	0.160872832251622	4.06312236246584	4.84206303589688e-05	0.682198261127512
TEX2	55852	981.453074006776	1.031591318814	0.253907870992694	4.06285679439882	4.84757713288833e-05	0.682975142252636
RLBP1	6017	45.8561922050396	4.27910783622896	1.05328749472958	4.06262094408287	4.85247917883829e-05	0.683665791506527
TM9SF4	9777	3038.91711616682	0.942248890572249	0.231994735674514	4.06150979173172	4.87563728816689e-05	0.686928537529834
ZNF697	90874	358.855857332229	1.45734629198491	0.358887401416474	4.0607340526109	4.89186693899938e-05	0.689215133035623
ZXDC	79364	825.289958592026	0.445090565845457	0.10963244386767	4.05984351112974	4.91056157303078e-05	0.691849020024306
SNRPN	6638	482.223185362872	5.30616123941491	1.30721494532191	4.05913446629716	4.92549455752811e-05	0.693952928210135
LOC284454	284454	139.886784453093	-1.37919791150275	0.339779187731308	-4.05910061976308	4.92620846481431e-05	0.694053510607688
EAF2	55840	86.5000503779967	-0.976681940349655	0.240620897967883	-4.05900712946395	4.92818091661696e-05	0.694331409342164
NKD2	85409	421.239952882011	1.82577543573936	0.449911590774074	4.0580760157748	4.94786638914954e-05	0.697104895567279
SBSPON	157869	135.744287073016	5.82558893467352	1.43581040501117	4.05735249886855	4.96321431876925e-05	0.699267265371399
ALDH4A1	8659	848.866992861952	1.5462765354327	0.381145962138758	4.05691438197572	4.97252999720191e-05	0.700579751305778
CEP112	201134	55.4587593272475	2.41124186418759	0.594847817649243	4.05354410429963	5.04474836768331e-05	0.710754597522901
HEY1	23462	37.5931397442998	1.47591151094145	0.364217586370302	4.05227964319352	5.0720988411511e-05	0.714608005729778
KCNG1	3755	54.0783921690278	4.9967621691824	1.23314626817948	4.05204337727043	5.07722486551101e-05	0.715330211301846
RAC3	5881	308.008621421791	-1.80283642091754	0.444958075901643	-4.05169951632938	5.08469404485681e-05	0.716382543979876
ZNF260	339324	524.667422061698	-1.12857076649004	0.278786944392889	-4.04814783901634	5.16245358796785e-05	0.72733808600879
VPS39	23339	1322.16521077125	0.661695657447657	0.163572093014407	4.04528453022469	5.22596129706629e-05	0.736285687143669
ACVR1B	91	1157.61624027711	1.21897238758752	0.30133310970101	4.04526535035267	5.22638918907088e-05	0.736345972848197
HMGA2	8091	1375.44258472826	3.42615269546153	0.846991675038533	4.04508426284787	5.23043078486591e-05	0.736915393279758
KCNK9	51305	53.0796510089634	4.59629222364671	1.13775173730199	4.03980242170066	5.34962480616506e-05	0.753708638940595
GGH	8836	8380.60169977353	1.50711127218255	0.373201312888248	4.03833325375744	5.38323391767939e-05	0.758443826661849
OVGP1	5016	118.679278270619	1.5578404593524	0.385981916624167	4.03604519345729	5.43597493468189e-05	0.765874508547332
TNNC2	7125	51.9125754459369	3.37813715075642	0.837216563802458	4.0349621553277	5.46110990411735e-05	0.769415774391094
MID1	4281	567.195414006781	1.58652146797111	0.393245764442706	4.03442735160662	5.47356211193187e-05	0.771170165950081
LOC730268	730268	84.7907314765279	-2.4012392912846	0.595284108207955	-4.03377019170442	5.48890006009456e-05	0.773331129466723
ZNF354C	30832	105.393851918695	-3.400532803488	0.843295832168985	-4.03243164945061	5.5202673267421e-05	0.777750463664694
RRAGD	58528	236.567246622885	2.8813341652085	0.714939062183459	4.03018147645865	5.57338066703042e-05	0.785233602177916
THNSL1	79896	489.156479985735	0.92490903895878	0.22950590519332	4.03000105021133	5.57766036804513e-05	0.785836569253878
FNIP2	57600	895.29456734455	0.857732223934841	0.212856122474749	4.02963379188961	5.58638133542519e-05	0.787065266348055
MIER2	54531	426.282755039112	-0.767515278526818	0.190480803189369	-4.02935763434272	5.59294751754617e-05	0.787990375747081
ANKRD13D	338692	695.824508541849	-0.785776829511834	0.195043677279376	-4.02872238912059	5.60807946875406e-05	0.79012231635276
NKD1	85407	1630.55229661784	1.82137866394281	0.452186954530191	4.02793279570652	5.62694215655311e-05	0.792779880436768
ZDHHC3	51304	2659.86958113754	0.450824407086673	0.111938075637163	4.02744467885958	5.63863287836749e-05	0.794426986233196
SCRN1	9805	1516.36303485534	2.71728299838719	0.674724274922354	4.02724949936015	5.64331399282937e-05	0.795086508449729
STK36	27148	496.076671153166	1.295136055977	0.321697863880117	4.02593924732941	5.67483403444954e-05	0.799527367113596
AGO4	192670	446.225897620887	-1.02508130321231	0.254711704942135	-4.02447662719382	5.71021646691918e-05	0.804512398024243
FAM84A	151354	2739.4673558788	2.45101413359197	0.609032384371629	4.02443974489273	5.71111138667716e-05	0.804638483268945
CENPU	79682	790.100646454644	-1.09325452071248	0.271654351063448	-4.02443221112679	5.71129420386554e-05	0.804664240382616
PCYOX1	51449	2928.92760072728	1.06764640477026	0.265345647219363	4.02360625078438	5.73137091795378e-05	0.807492848630509
GPR161	23432	167.960858414372	-2.01184156318194	0.500034417571442	-4.02340617462497	5.73624423989489e-05	0.808179450958791
CTDSPL	10217	1672.65159719042	0.936417349767376	0.232817248413226	4.02211329336447	5.767830129647e-05	0.812629586965965
ZNF77	58492	162.106298874805	-0.792133169530349	0.196948304686626	-4.0220359895494	5.76972391931122e-05	0.812896402991758
ABCB9	23457	291.708477982035	1.03293644095173	0.256856883977372	4.02144737161386	5.78416321397986e-05	0.814930755217622
CRIPAK	285464	253.639802990189	-0.882706356234353	0.219615082250639	-4.01933395096678	5.836289752426e-05	0.8222748632193
IL1RL2	8808	27.7295919722087	3.22706261376821	0.802903371451338	4.01924157814276	5.83857820211048e-05	0.822597282895345
TSPAN17	26262	963.775039112193	-0.730254432579373	0.181715877883488	-4.01866056552084	5.85299173672116e-05	0.824628005786645
PLEKHG4	25894	730.43747511517	-1.48565688415835	0.369788564146267	-4.01758471787328	5.87976995807521e-05	0.828400789393216
SDC1	6382	3909.17605371484	-0.949651728172405	0.236388489051978	-4.01733490484636	5.88600446784476e-05	0.829279169474648
LPAR5	57121	180.607318094802	2.20068823358546	0.547911523652413	4.01650291805424	5.90681329054673e-05	0.832210924505129
CTDSP2	10106	2639.0605548245	1.03720187106592	0.258369330719004	4.01441559715907	5.95932634045962e-05	0.839609488107356
ZNF37A	7587	520.323476556924	-0.925335945009868	0.230566017696243	-4.01332318723978	5.98698523351463e-05	0.843506349549876
RBPJ	3516	1736.41836328276	0.89892124927749	0.223997516007374	4.01308579354021	5.99301189779588e-05	0.844355446280462
LOC284581	284581	116.669526500232	4.31761135698171	1.07598699519732	4.01269845848827	6.00285742642669e-05	0.845742582809257
LRRFIP1	9208	2258.42718918301	0.907902265068901	0.226258662784851	4.01267405143389	6.00347833312539e-05	0.845830062354036
SLC25A39	51629	4871.0994417609	0.441214522335737	0.109983946068357	4.01162658831603	6.03018280054215e-05	0.849592454768384
FUT10	84750	269.92610304441	-1.05705224082268	0.263559759871868	-4.0106738651476	6.05456956903754e-05	0.853028306581699
BTBD10	84280	538.317661916605	-0.487140677152401	0.121461299431493	-4.0106657794087	6.0547769380304e-05	0.853057522799103
ANXA13	312	148.456468590714	-2.11721322355786	0.527937160782717	-4.01035081603062	6.06285980687596e-05	0.854196318190754
MSLN	10232	976.529501305977	4.3739875341537	1.0906935084738	4.01028107362094	6.06465097938925e-05	0.854448676486151
NSD2	7468	2332.99078260381	-0.657515018452769	0.163993284977243	-4.00940208340854	6.08726880499653e-05	0.857635301935961
ELOVL4	6785	24.3692534622892	6.13113109080099	1.52919594939616	4.00938224641651	6.08778016294216e-05	0.85770734715692
PPP1R1B	84152	3449.64585760729	1.65647382627171	0.413263539182781	4.00827479130472	6.11639274424131e-05	0.861738573736159
TAF4B	6875	193.48915278189	1.63853326323946	0.408803733019243	4.00811717431732	6.12047532484884e-05	0.862313768517954
CXCR3	2833	26.5513141097095	-1.88817894057899	0.471150295889767	-4.00759366395635	6.13405376561083e-05	0.86422683503691
SERP2	387923	60.3457989615499	4.20778075019888	1.0500100338248	4.0073719437437	6.13981318077905e-05	0.865038279039961
HDHD2	84064	1057.46001908105	-0.788261965298639	0.196769841183631	-4.00601007022722	6.17530173401115e-05	0.870038261304832
ZSWIM5	57643	253.198214643855	1.55143348225291	0.387435618909418	4.00436461319689	6.21843916823975e-05	0.876115894413299
VAPA	9218	2914.93273481263	-0.616207020420257	0.15393282255893	-4.00309050517381	6.25203709256037e-05	0.880849505970831
FAM110C	642273	808.514503445277	1.02042085347314	0.25495419737017	4.00236930397182	6.27113108917739e-05	0.883539659154202
ADAL	161823	178.135937420396	-0.932946164738273	0.233126478710441	-4.00188845942744	6.28389223676805e-05	0.88533757723825
GOLPH3	64083	3241.67219097498	0.693014976596984	0.173221119025377	4.00075337520165	6.31411384679854e-05	0.889595499875447
ALG3	10195	1031.16283766262	0.659797493468208	0.164936706847618	4.00030718497238	6.3260312892714e-05	0.891274548345448
PNKP	11284	717.565393918702	-0.840106303186789	0.210044948476663	-3.99965011907977	6.34361985121947e-05	0.893752600838311
ZNF552	79818	214.896504469395	-0.780555137946272	0.195169878678791	-3.999362725592	6.35132743991244e-05	0.894838523009263
VRK2	7444	735.495829495984	1.19620809219227	0.299244060364368	3.99743303421207	6.40330976288812e-05	0.902162312493307
TUBB	203068	13131.5354057013	-0.672237229209076	0.168205717454221	-3.99651830736392	6.42809126749885e-05	0.905653778677913
COLCA1	399948	88.9635872090008	-2.34534478818325	0.586899571658805	-3.99616033379339	6.43781407183686e-05	0.907023624581095
RAB39B	116442	60.5172648408123	4.69334376883259	1.1746012982674	3.99569094275267	6.45058414391072e-05	0.908822800035581
TMEM35A	59353	14.1110172125281	4.73781007370428	1.18579272320975	3.99547912630108	6.45635458822937e-05	0.909635797935636
SMIM8	57150	155.858324041353	0.938715178303295	0.234946979059333	3.99543412757068	6.4575811025758e-05	0.909808601541904
GRAMD2A	196996	110.431508287045	2.14419559894766	0.536951510153729	3.99327603778185	6.51666297939379e-05	0.918132647166791
VEZF1	7716	1482.54392585726	-0.655102086950416	0.164091930670446	-3.99228703248114	6.5439095302758e-05	0.921971413720558
CDK12	51755	1697.81334929554	1.09200356172231	0.273552795779155	3.99192981600489	6.55377712424256e-05	0.923361659034534
MANEAL	149175	393.77663936048	-1.42735333016749	0.357575351148094	-3.99175537571195	6.55860090359828e-05	0.924041281307961
CDCA2	157313	529.838240021043	-1.16996576795268	0.293178878921012	-3.99062092146102	6.59005392955347e-05	0.928472698134788
RNF5P1	286140	29.6892155697117	-0.977442515007865	0.244936716191749	-3.9905920606965	6.59085596040334e-05	0.928585696261226
CMTM7	112616	588.956576115053	1.75971744925845	0.441222149600642	3.98827994209085	6.65540994728437e-05	0.937680707472895
CNOT6	57472	1170.5801417205	-0.535846886610354	0.134355532009241	-3.98827557449214	6.65553245423118e-05	0.937697967476631
ACTR1A	10121	2657.91797785037	-0.667018089967776	0.167262664256107	-3.98784805284734	6.6675343587875e-05	0.939388915809571
LINC00654	149837	119.552824564685	3.39079078170918	0.850340599976113	3.98756778378503	6.67541352225908e-05	0.940499011151081
POR	5447	3558.75544204524	0.596706667074583	0.14968183219241	3.98650028754019	6.70550465596997e-05	0.944738550979609
TMF1	7110	1386.18419960388	0.775772931587783	0.194618274056339	3.98612584223827	6.71609008812302e-05	0.946229932515652
CRAT	1384	848.498518704074	-1.11334555447679	0.279334295300896	-3.98571021606033	6.7278582050409e-05	0.947887942508212
CCT6P3	643180	171.74128171419	-0.843297034143914	0.211596909296264	-3.98539391217282	6.73682716469123e-05	0.949151579233347
KREMEN1	83999	1736.82272782138	1.64591033449693	0.413176788583158	3.98354985075756	6.78934214998568e-05	0.956550415511482
MRI1	84245	597.598514700529	-0.836840699066096	0.210327245338995	-3.97875557071704	6.9276916967058e-05	0.97604248314888
ACTN1	87	2772.45357947123	0.942090685251533	0.236818813186001	3.97810745091269	6.94659801206551e-05	0.97870619391991
EXTL3	2137	789.506952288315	-0.970573058724591	0.244050851610646	-3.97692961249331	6.98108179123972e-05	0.983564613567764
DIS3	22894	2309.06665164327	0.873114461289587	0.219584714694506	3.9762078271445	7.00229358967949e-05	0.986553143849944
UMAD1	729852	534.192514119796	0.769744835542881	0.193675880005648	3.97439699522953	7.05577894402511e-05	0.994088695423697
WBP1L	54838	835.821906397444	0.392287668559092	0.0987068469478156	3.97427008043816	7.05954199943162e-05	0.994618872299921
ARHGEF26	26084	140.706878283144	1.26995849235998	0.319562736891199	3.97405061902558	7.06605356582361e-05	0.995536286888889
LOC100507507	100507507	266.766454458621	-1.34130296418482	0.337524131151564	-3.97394686894997	7.06913387729591e-05	0.995970271972221
SPRED1	161742	1525.72158544154	1.01206547448982	0.254728343260667	3.97311685670627	7.09382248665059e-05	0.999448650144202
A1BG	1	24.1541281056647	-0.563777957385312	0.69872298647927	-0.806869057258413	0.419741927638806	1
A1CF	29974	445.49006482518	0.997286409915071	0.630134451885929	1.58265653771238	0.113499769534324	1
A2M	2	740.327722212848	0.533136088954974	1.20317974405095	0.443105937904152	0.657689110441752	1
A4GALT	53947	33.7128989423517	0.648265450646648	0.914939577411789	0.708533619761518	0.478613941933675	1
AAAS	8086	710.522984546836	0.174822673214229	0.208155309611409	0.839866509005193	0.400983237465602	1
AADAC	13	48.5108532456305	-2.57249479585926	0.769003699877293	-3.34523071380507	0.000822141508486461	1
AADAT	51166	290.576151635216	-0.91161132761542	0.239418199295291	-3.80761082615556	0.000140315861718883	1
AAGAB	79719	2445.18756743044	0.0834266105952948	0.201682498123306	0.413653199318707	0.679128106416113	1
AAMDC	28971	192.372749055588	-0.168483337006363	0.204311545221733	-0.824639336086037	0.409576382000624	1
AAMP	14	4095.17299802729	0.078506241194755	0.159247366876346	0.492982978209709	0.622024614683961	1
AAR2	25980	948.62357126546	0.512616826928623	0.213972984248082	2.39570817189842	0.0165882916173135	1
AARS	16	4407.44979588109	0.352330565714543	0.203440498612683	1.73186051015989	0.0832984012965255	1
AARS2	57505	397.427851730013	0.338243243925728	0.220638434209577	1.53302050541404	0.125270802641365	1
AARSD1	80755	463.265239536868	0.17670092481251	0.222379960276555	0.794590144690925	0.426851953007453	1
AASDH	132949	400.550301386411	0.35911284880564	0.194278911300169	1.84843968088125	0.0645387627950964	1
AASDHPPT	60496	1263.26393314347	0.129674045067037	0.196209183378665	0.660896920491122	0.508678421107207	1
AASS	10157	98.6255797812111	0.284355613222194	0.744731294765768	0.38182310213193	0.702592581705018	1
AATF	26574	1309.36077697077	0.0205876776772268	0.17308717896605	0.118943978405616	0.905319739323263	1
AATK	9625	224.977732235362	1.97314298153964	0.574611148259795	3.43387521720608	0.000595018044437799	1
ABCA2	20	2243.03669138062	-0.172074296483639	0.456073578768284	-0.377295034166109	0.705954362136395	1
ABCA7	10347	586.138676776	0.66953513988233	0.23539284758814	2.84433085687377	0.00445048081013098	1
ABCB1	5243	2369.09588651562	1.37599248762862	0.536273181225436	2.56584243963933	0.0102925569408994	1
ABCB10	23456	1104.46538849507	0.42721947173482	0.233867266336758	1.8267604459003	0.0677357954437198	1
ABCB6	10058	425.220593316971	0.44007452324255	0.292860654250368	1.50267547673485	0.132922749540226	1
ABCB7	22	763.212331906357	-0.00446422561217322	0.206655902712779	-0.0216022167940581	0.982765265199403	1
ABCB8	11194	736.373615781645	-0.512083715271349	0.211692093749125	-2.41900255319982	0.0155631309721319	1
ABCC1	4363	3002.49068691901	0.118363652885764	0.326213641770067	0.362840904640011	0.716723733686341	1
ABCC10	89845	603.707086255838	0.382974416048127	0.257173613347334	1.48916683583276	0.136443441512236	1
ABCC2	1244	734.075470331064	1.23649245777444	0.970705566884926	1.27380793925231	0.202731490808397	1
ABCC3	8714	3542.91784817164	-0.356470057826588	0.345655474057688	-1.0312871763376	0.302406170105943	1
ABCC5	10057	784.406446183166	0.140813128726277	0.362313015874169	0.388650483302485	0.697534716642646	1
ABCC6	368	186.988859937964	-0.186097591394428	0.244107011286477	-0.762360697522241	0.445844756575574	1
ABCD1	215	653.554088327733	0.485425355395177	0.502445884092919	0.9661246529495	0.3339818098178	1
ABCD3	5825	2483.92290315699	-0.231301339357804	0.206490237346318	-1.12015629566968	0.262647164344941	1
ABCD4	5826	667.771375353094	-0.456752361860713	0.283106442615325	-1.61335912260157	0.106666508606341	1
ABCE1	6059	3657.57438143869	-0.0170267014535287	0.143285360344997	-0.118830712450543	0.905409476055343	1
ABCF2	10061	1479.37122533443	0.270537615233466	0.291189708300292	0.929076844139258	0.35284926384798	1
ABCF3	55324	1235.94392811451	0.319506774217259	0.0965247841879222	3.31010089175872	0.00093262348229912	1
ABCG2	9429	337.50861592575	1.94400183490657	0.573093385063255	3.3921205262071	0.000693539254643926	1
ABHD10	55347	1198.91843703058	0.00851847805638935	0.123655681074575	0.0688886914241486	0.945078220071022	1
ABHD11	83451	1488.64274324698	-0.120055240820971	0.176342206025798	-0.680808318817376	0.495992785589157	1
ABHD11-AS1	171022	46.7495456470403	1.00363863323803	0.804750013714228	1.24714335648887	0.212344937894175	1
ABHD12	26090	2018.31436553806	-0.0675344341033821	0.231116815713896	-0.292209088701638	0.770126762970749	1
ABHD12B	145447	389.443768212087	1.77629841713613	1.49948328372806	1.18460701523783	0.236172862040212	1
ABHD13	84945	780.052156136918	0.407444012889997	0.21331458301773	1.91006168976329	0.0561252709017296	1
ABHD14A	25864	132.992699923187	-0.442467398625749	0.213930646541703	-2.06827495629288	0.0386141753236675	1
ABHD14B	84836	1909.01014863074	0.851797069249626	0.225011495054573	3.78557135066827	0.000153355823605305	1
ABHD15	116236	612.657657410061	-0.100574326756963	0.165092364450305	-0.609200353340612	0.542391646147671	1
ABHD16A	7920	911.491570673806	-0.046928633674946	0.155709399551638	-0.301386003735651	0.763120165850618	1
ABHD17A	81926	1160.08620708293	-0.493417494958471	0.145246226891554	-3.39711058605931	0.000681014395989897	1
ABHD17B	51104	710.459178626602	-0.282459221018347	0.113201010850521	-2.49520051893642	0.0125885969535158	1
ABHD18	80167	440.779279832929	-0.035298665175085	0.20952319954954	-0.168471392432793	0.866212447515854	1
ABHD2	11057	5269.43611193028	0.0698940297869236	0.378108090374993	0.184851981658487	0.853345134893134	1
ABHD3	171586	680.270356566279	0.120247267069708	0.376086188473974	0.31973327060382	0.749170536347065	1
ABHD4	63874	402.550589254799	0.183050550493562	0.335947351116226	0.544878683773973	0.585836957775804	1
ABHD5	51099	379.493238168304	-0.668793649770056	0.170777784275108	-3.91616305720824	8.99694093572563e-05	1
ABHD6	57406	631.291982889136	0.49018645309965	0.253054589059925	1.9370779044974	0.0527358211048898	1
ABI1	10006	1346.70011027153	0.327617037560241	0.131413807113895	2.49301838791032	0.0126662286585307	1
ABI2	10152	1217.18844898326	-0.271730473581257	0.144032878373604	-1.8865864283877	0.0592159735889538	1
ABITRAM	54942	577.31938706085	0.171998032354017	0.247637789402512	0.694554868903512	0.487334303751844	1
ABL1	25	1111.73038342117	-0.147871618627659	0.203525299286804	-0.726551535095795	0.467500726618769	1
ABO	28	461.285595250583	0.880260717798204	0.3136484853803	2.80651990629218	0.00500798181207816	1
ABR	29	2455.56700581643	-0.36980440054679	0.386572208340692	-0.956624383667219	0.338756876907	1
ABRACL	58527	2350.99935810687	-0.30157441564669	0.263199058906063	-1.14580354846301	0.251876446609837	1
ABRAXAS1	84142	690.762512273288	0.197736319167489	0.260484288318714	0.759110349586804	0.447786548542799	1
ABRAXAS2	23172	565.159823594033	0.100764165104193	0.190830997627186	0.528028288680068	0.597479701785236	1
ABT1	29777	1217.27024449969	-0.0434759535055342	0.141486290116591	-0.307280327088285	0.758630008525444	1
ABTB1	80325	531.917857308987	-1.08488728152847	0.332147016544384	-3.26628639575181	0.00108967982083696	1
ABTB2	25841	277.948702934766	0.595306786780682	0.399298829968747	1.49088036853821	0.135992906380827	1
ACAA2	10449	4085.0493562857	0.556226818790022	0.314406871478756	1.76913060511022	0.0768720815390708	1
ACACA	31	2695.89287668239	0.274807367509452	0.32577763933567	0.843542755327968	0.398924964325171	1
ACAD11	84129	552.95961694259	0.936380785521285	0.316433337212089	2.95917236082391	0.00308466519219017	1
ACAD8	27034	1045.69150250134	-0.267069799591794	0.176967826093068	-1.50914324647544	0.131262179907627	1
ACADM	34	1220.87818669031	0.318277026306533	0.199418715371099	1.59602385219587	0.110483468099074	1
ACADS	35	812.171290757921	0.271558319157513	0.284704395755694	0.95382552291373	0.340171967742475	1
ACADSB	36	893.313371314039	0.35337730472111	0.245656806456422	1.43849995373035	0.150292250584289	1
ACADVL	37	6889.4081343412	-0.325199176670914	0.342912608338978	-0.948344180886594	0.342954265997377	1
ACAP2	23527	1342.23838608719	0.24759966323298	0.23053578717355	1.07401833905547	0.282814462178821	1
ACAP3	116983	1321.71055944241	0.537811347348023	0.233759285341497	2.30070581608058	0.0214082651288828	1
ACAT1	38	2270.43942790241	0.552952812006088	0.144471061291971	3.8274295700548	0.000129488418234893	1
ACBD4	79777	461.670173065676	0.134678717370437	0.229642623517537	0.586470905564063	0.557559107572891	1
ACBD6	84320	819.111902505517	0.408610073986332	0.244338100856991	1.6723141931331	0.09446238234116	1
ACBD7	414149	167.683270723326	1.18034735799057	0.416263847771799	2.83557499482311	0.00457432739857465	1
ACCS	84680	213.587314191637	0.665111360920968	0.27830593677288	2.38985689142432	0.0168549389855436	1
ACD	65057	394.601955993425	-0.394207498201861	0.117750267622371	-3.3478267706881	0.000814479047655411	1
ACE	1636	138.190023631033	0.859690182302724	0.500049994414115	1.71920846296575	0.0855764203745433	1
ACE2	59272	350.481333927935	1.52716938851538	0.679668480988315	2.24693277860216	0.0246443234839986	1
ACER2	340485	510.68965322646	0.930645490079468	0.530399453241309	1.75461246121622	0.0793256185155571	1
ACER3	55331	611.585113005381	0.791243149868563	0.296377549859073	2.66971351320233	0.00759159895055578	1
[truncated: 12,192 more rows]
