# Supplementary material for: Decoding chromosomal instability insights in CRC by integrating omics and patient-derived organoids
Source: J Exp Clin Cancer Res. 2025 Feb 28;44:77. doi: 10.1186/s13046-025-03308-8 (PMC11869439; doi:10.1186/s13046-025-03308-8)
Supplement: Supplementary file 4 — Supplementary Material 4. Additional File S3. Excel file containing proteomic dataset and full results of integrative and Pearson analysis. [file 13046_2025_3308_MOESM4_ESM.xlsx]

## Sheet: Summary
		Sheet name	Content
		Proteomic	CIN value for each sample
			Protein abundance expressed as log2(Raw_SWATH_Data/median)
			Pearson coefficient of the correlation CIN vs protein abundance and its associated p-Value
			Mean protein abundance of positive and negative samples
			Protein abundance ratio expressed as log2(Positive/Negative) and its associated p-Value
		ProteinRNAIntegration	Data for differential gene products obtained from proteomic and RNAseq experiments
			Protein or RNA abundance ratio expressed as log2(Positive/Negative) and its associated p-Value
		IntegrationNetworkEnrichment	STRING functional enrichment terms of clusters (MCL) with 4 or more nodes from the integration Network using the whole ProteinRNAIntegration dataset as background
		EnrichmentProteinDiffOnly	STRING functional enrichment terms of differential proteins identidentified only by proteomis using the whole ProteinRNAIntegration dataset as background
		Pearson	The same as in Proteomic Sheet but only for Proteins whose Pearson coefficient is <0.05 and 2 or more peptides
		PearsonNetworkEnrichment	STRING functional enrichment terms of clusters (MCL) with 4 or more nodes from the Pearson Network using the proteomic dataset of proteins quantified with 2 or more peptides as background

## Sheet: Proteomic
			Group			Negative	Negative	Negative	Negative	Negative	Negative	Positive	Positive	Positive	Positive	Positive	Positive	Positive	Positive	Positive	Positive	Positive	Positive
			CIN			0.178702	0.178702	0.178702	0.184668	0.184668	0.184668	0.365984	0.365984	0.365984	0.44264	0.44264	0.44264	0.656499	0.656499	0.656499	0.84811	0.84811	0.84811
Entry	Entry Name	Peptides	Protein names	String Database identifier	Gene (from String Database)	mcto50B-P3a_2020	mcto50B-P3b_2020	mcto50B-P5_2020	mcto50-P5a_2020	mcto50-P5b_2020	mcto50-P6_2020	Rto2-P5_2020	Rto2-P6a_2020	Rto2-P6b_2020	Rto7-P7_2020	Rto7-P9a_2020	Rto7-P9b_2020	mcto43-P0a_2019	mcto43-P0b_2019	mcto43-P0c_2019	mcto66-S3-P8a_2020	mcto66-S3-P8b_2020	mcto66-S3-P7_2020		Pearson (CIN vs protein)	p-Val Pearson		Average Negative	Average Positive	log2(Pos/Neg)	P-Val Pos vs Neg
P13639	EF2_HUMAN	20	Elongation factor 2 (EF-2)	9606.ENSP00000307940	EEF2	4.62618	3.29708	5.96724	5.57785	4.27527	3.44631	3.29716	3.07664	4.94902	6.19929	6.23868	6.21137	3.87862	4.38286	4.99586	5.61599	5.58591	5.64687		0.299659	0.227017		4.53165	5.00652	0.474867	0.407396
P11413	G6PD_HUMAN	7	Glucose-6-phosphate 1-dehydrogenase (G6PD) (EC 1.1.1.49)	9606.ENSP00000377192	G6PD	0.618556	1.50489	0.998329	1.28119	0.423263	0.79121	-0.535213	0.734782	0.87937	-0.190678	0.0865781	0.0824378	1.05909	-0.148956	0.662172	3.42052	3.26124	3.43485		0.552615	0.0173902		0.93624	1.06218	0.125943	0.786605
P07737	PROF1_HUMAN	8	Profilin-1 (Epididymis tissue protein Li 184a) (Profilin I)	9606.ENSP00000225655	PFN1	1.9697	1.5586	4.41803	4.18417	0.544014	1.60155	0.866925	2.12309	-0.129667	3.97759	4.10436	4.19158	0.509308	0.990401	0.972529	2.43281	2.36552	2.53859		-0.0937859	0.711269		2.37934	2.07859	-0.300758	0.703504
P49368	TCPG_HUMAN	14	T-complex protein 1 subunit gamma (TCP-1-gamma) (CCT-gamma) (hTRiC5)	9606.ENSP00000295688	CCT3	3.64379	3.25232	3.78474	3.72648	2.88193	2.04923	1.61956	1.89515	2.76289	3.82138	3.91561	3.85252	2.63669	2.33212	3.04023	2.93816	2.88908	2.91861		-0.153417	0.543332		3.22308	2.88517	-0.337915	0.348715
Q9HC38	GLOD4_HUMAN	3	Glyoxalase domain-containing protein 4	9606.ENSP00000301329	GLOD4	1.56924	1.51444	1.09495	0.737119	0.0891576	-0.362209	0.365522	1.24663	2.10884	1.35845	1.60668	1.3555	0.460073	3.30512	0.474555	-0.84629	-1.18656	-1.17148		-0.39146	0.108171		0.773783	0.75642	-0.0173636	0.973061
P0DMV9	HS71B_HUMAN	19	Heat shock 70 kDa protein 1B (Heat shock 70 kDa protein 2) (HSP70-2) (HSP70.2)	9606.ENSP00000364801	HSPA1B	3.28463	3.15153	4.62715	3.97637	3.78821	3.78442	4.07234	3.68411	4.49856	5.17937	5.43066	5.29401	4.46528	4.59977	4.92224	3.81626	3.82144	4.0255		0.217953	0.384942		3.76872	4.48413	0.71541	0.0254234
P55072	TERA_HUMAN	18	Transitional endoplasmic reticulum ATPase (TER ATPase) (EC 3.6.4.6) (15S Mg(2+)-ATPase p97 subunit) (Valosin-containing protein) (VCP)	9606.ENSP00000351777	VCP	3.35437	2.39577	3.20285	3.34444	2.29648	3.21941	2.7939	3.10752	3.41169	4.17969	4.16895	4.07232	2.56036	2.92702	3.86399	3.51001	3.4991	3.42301		0.27761	0.264702		2.96889	3.4598	0.490909	0.0781099
P17858	PFKAL_HUMAN	4	ATP-dependent 6-phosphofructokinase, liver type (ATP-PFK) (PFK-L) (EC 2.7.1.11) (6-phosphofructokinase type B) (Phosphofructo-1-kinase isozyme B) (PFK-B) (Phosphohexokinase)	9606.ENSP00000269848	PFKL	1.73442	0.719856	0.339885	0.168506	-0.433446	0.681641	3.93552	-0.0477733	-0.99834	0.734331	0.720569	0.87171	0.336984	-0.422433	-0.321129	-0.810453	-0.780444	-1.04475		-0.447141	0.06282		0.535144	0.181149	-0.353995	0.48346
P08133	ANXA6_HUMAN	4	Annexin A6 (67 kDa calelectrin) (Annexin VI) (Annexin-6) (Calphobindin-II) (CPB-II) (Chromobindin-20) (Lipocortin VI) (Protein III) (p68) (p70)	9606.ENSP00000346550	ANXA6	-2.58739	0.221626	-0.986808	-2.18194	-2.60404	0.63695	1.23875	0.0402477	-3.77241	-2.48408	-3.33117	-3.14145	-0.784987	-1.05349	2.50083	0.494009	0.858513	1.21158		0.427439	0.07684		-1.25027	-0.685305	0.564963	0.511744
P42765	THIM_HUMAN	11	3-ketoacyl-CoA thiolase, mitochondrial (EC 2.3.1.16) (Acetyl-CoA acetyltransferase) (EC 2.3.1.9) (Acetyl-CoA acyltransferase) (Acyl-CoA hydrolase, mitochondrial) (EC 3.1.2.-) (EC 3.1.2.1) (EC 3.1.2.2) (Beta-ketothiolase) (Mitochondrial 3-oxoacyl-CoA thiolase) (T1)	9606.ENSP00000285093	ACAA2	2.29751	1.64309	2.52019	2.92566	2.77314	1.69734	1.73598	1.61077	2.90808	1.86489	1.85879	1.81881	3.35801	3.64668	3.77329	3.92269	3.94398	3.76077		0.735161	0.000508839		2.30949	2.85023	0.54074	0.153202
O60218	AK1BA_HUMAN	5	Aldo-keto reductase family 1 member B10 (EC 1.1.1.300) (EC 1.1.1.54) (ARL-1) (Aldose reductase-like) (Aldose reductase-related protein) (ARP) (hARP) (Small intestine reductase) (SI reductase)	9606.ENSP00000352584	AKR1B10	1.501	1.32876	1.40437	0.0861755	0.0912131	1.31246	1.63452	-0.00998282	0.0516574	2.60336	3.23899	3.13548	1.33613	1.45625	1.77075	-0.502906	-0.492232	0.196437		-0.214781	0.392069		0.953997	1.20154	0.24754	0.61075
Q99714	HCD2_HUMAN	7	3-hydroxyacyl-CoA dehydrogenase type-2 (EC 1.1.1.35) (17-beta-estradiol 17-dehydrogenase) (EC 1.1.1.62) (2-methyl-3-hydroxybutyryl-CoA dehydrogenase) (MHBD) (3-alpha-(17-beta)-hydroxysteroid dehydrogenase (NAD(+))) (EC 1.1.1.239) (3-hydroxy-2-methylbutyryl-CoA dehydrogenase) (EC 1.1.1.178) (3-hydroxyacyl-CoA dehydrogenase type II) (3alpha(or 20beta)-hydroxysteroid dehydrogenase) (EC 1.1.1.53) (7-…	9606.ENSP00000168216	HSD17B10	3.15891	2.52937	1.85212	2.49548	2.98996	2.03315	1.86382	1.60835	2.69108	2.03605	1.92032	1.86401	3.90484	3.60799	2.14091	2.66136	2.71324	2.86223		0.310486	0.209847		2.50983	2.48952	-0.0203141	0.946118
P48735	IDHP_HUMAN	19	Isocitrate dehydrogenase [NADP], mitochondrial (IDH) (EC 1.1.1.42) (ICD-M) (IDP) (NADP(+)-specific ICDH) (Oxalosuccinate decarboxylase)	9606.ENSP00000331897	IDH2	3.77625	3.68737	3.41575	4.17362	4.37119	4.38685	4.21899	3.6582	4.86553	4.01053	3.64618	3.776	4.01553	4.12099	5.16203	5.08943	5.35517	5.27438		0.673318	0.00219208		3.9685	4.43275	0.464241	0.0849941
Q9HDC9	APMAP_HUMAN	7	Adipocyte plasma membrane-associated protein (Protein BSCv)	9606.ENSP00000217456	APMAP	1.7106	1.23112	1.3048	1.72857	1.93118	2.76205	1.16549	2.46611	1.76485	1.3257	1.22962	0.962569	0.323963	1.67063	1.40884	3.0136	2.91433	2.58074		0.280771	0.259075		1.77805	1.73554	-0.0425135	0.899418
P62258	1433E_HUMAN	11	14-3-3 protein epsilon (14-3-3E)	9606.ENSP00000264335	YWHAE	4.63546	4.40225	3.91147	3.23071	4.34158	2.96692	2.72452	3.44258	5.2814	3.99563	3.89498	4.11687	4.34213	3.76812	2.0891	2.25995	1.89493	2.25051		-0.591259	0.00975869		3.91473	3.33839	-0.576338	0.186394
P00492	HPRT_HUMAN	6	Hypoxanthine-guanine phosphoribosyltransferase (HGPRT) (HGPRTase) (EC 2.4.2.8)	9606.ENSP00000298556	HPRT1	1.04002	1.3133	-0.384674	-0.00865828	0.618512	1.01347	2.09467	2.78364	2.28997	0.312158	0.28196	0.513277	0.902075	0.0227802	0.445805	1.48702	1.28983	1.58858		0.142235	0.573431		0.598661	1.16765	0.568986	0.153176
Q96QK1	VPS35_HUMAN	8	Vacuolar protein sorting-associated protein 35 (hVPS35) (Maternal-embryonic 3) (Vesicle protein sorting 35)	9606.ENSP00000299138	VPS35	1.93302	1.14934	1.97329	2.22221	0.0810644	1.17525	1.20141	0.322694	-0.203193	1.80629	1.81816	1.8594	1.35216	2.01392	1.27473	2.42333	2.54124	2.52627		0.465859	0.0513567		1.42236	1.57804	0.155672	0.708887
O00299	CLIC1_HUMAN	9	Chloride intracellular channel protein 1 (Chloride channel ABP) (Nuclear chloride ion channel 27) (NCC27) (Regulatory nuclear chloride ion channel protein) (hRNCC)	9606.ENSP00000364935	CLIC1	4.46707	4.36076	3.5794	3.44227	3.54195	1.38884	1.32033	4.14006	4.28222	3.78043	4.0773	4.05171	4.10296	3.97838	2.54152	2.77543	2.76156	2.97461		-0.16664	0.508688		3.46338	3.39888	-0.064505	0.904847
P42126	ECI1_HUMAN	3	Enoyl-CoA delta isomerase 1, mitochondrial (EC 5.3.3.8) (3,2-trans-enoyl-CoA isomerase) (Delta(3),Delta(2)-enoyl-CoA isomerase) (D3,D2-enoyl-CoA isomerase) (Dodecenoyl-CoA isomerase)	9606.ENSP00000301729	ECI1	1.22939	0.731868	-0.18518	-0.342108	1.04353	0.800689	0.950962	1.79068	0.99993	-1.52678	-1.22789	-1.48059	-0.303199	0.0437325	-0.920523	0.0107739	-0.130434	-0.142772		-0.367007	0.134094		0.546364	-0.161342	-0.707706	0.0980838
Q06210	GFPT1_HUMAN	6	Glutamine--fructose-6-phosphate aminotransferase [isomerizing] 1 (EC 2.6.1.16) (D-fructose-6-phosphate amidotransferase 1) (Glutamine:fructose-6-phosphate amidotransferase 1) (GFAT 1) (GFAT1) (Hexosephosphate aminotransferase 1)	9606.ENSP00000349860	GFPT1	0.584912	0.723077	1.66492	0.313533	0.297545	1.28402	1.09072	1.44856	1.14656	2.60491	2.44506	2.34062	1.17348	2.05121	0.880279	1.45917	1.10832	1.11822		0.252715	0.311657		0.811335	1.57226	0.760925	0.0221706
P51659	DHB4_HUMAN	17	Peroxisomal multifunctional enzyme type 2 (MFE-2) (17-beta-hydroxysteroid dehydrogenase 4) (17-beta-HSD 4) (D-bifunctional protein) (DBP) (Multifunctional protein 2) (MFP-2) (Short chain dehydrogenase/reductase family 8C member 1) [Cleaved into: (3R)-hydroxyacyl-CoA dehydrogenase (EC 1.1.1.n12); Enoyl-CoA hydratase 2 (EC 4.2.1.107) (EC 4.2.1.119) (3-alpha,7-alpha,12-alpha-trihydroxy-5-beta-choles…	9606.ENSP00000411960	HSD17B4	4.46435	4.27919	3.66911	4.04039	4.61807	3.76254	4.08334	3.51398	4.41265	4.28891	4.22695	4.06037	3.81674	3.10438	3.18075	2.29732	2.63431	2.72212		-0.814835	3.81656e-05		4.13894	3.52849	-0.610455	0.0327373
P08779	K1C16_HUMAN	5	Keratin, type I cytoskeletal 16 (Cytokeratin-16) (CK-16) (Keratin-16) (K16)	9606.ENSP00000301653	KRT16	1.21826	1.89213	0.138882	1.92318	0.861116	0.45822	1.58312	0.115962	0.487602	1.16203	0.57449	0.956106	1.1389	2.89141	3.36902	2.59425	3.19288	2.74194		0.686072	0.00166831		1.08197	1.73398	0.65201	0.167659
P16152	CBR1_HUMAN	11	Carbonyl reductase [NADPH] 1 (EC 1.1.1.184) (15-hydroxyprostaglandin dehydrogenase [NADP(+)]) (EC 1.1.1.196) (EC 1.1.1.197) (20-beta-hydroxysteroid dehydrogenase) (NADPH-dependent carbonyl reductase 1) (Prostaglandin 9-ketoreductase) (PG-9-KR) (Prostaglandin-E(2) 9-reductase) (EC 1.1.1.189) (Short chain dehydrogenase/reductase family 21C member 1)	9606.ENSP00000290349	CBR1	3.87852	3.44337	2.79907	3.02147	3.51148	3.23256	2.73777	3.09115	3.52077	3.83775	3.57896	3.62745	3.88394	3.70505	3.43692	2.28624	2.67507	2.46236		-0.35101	0.15323		3.31441	3.23695	-0.0774595	0.736017
O94905	ERLN2_HUMAN	4	Erlin-2 (Endoplasmic reticulum lipid raft-associated protein 2) (Stomatin-prohibitin-flotillin-HflC/K domain-containing protein 2) (SPFH domain-containing protein 2)	9606.ENSP00000428112	ERLIN2	1.35324	-0.083666	-0.322057	0.522796	0.261137	-0.710442	-0.713401	0.457575	1.07374	1.15408	0.89512	1.1003	0.808148	0.0902951	0.80803	0.119978	0.275078	0.351111		0.118712	0.638954		0.170167	0.535004	0.364837	0.30785
Q9Y617	SERC_HUMAN	5	Phosphoserine aminotransferase (EC 2.6.1.52) (Phosphohydroxythreonine aminotransferase) (PSAT)	9606.ENSP00000365773	PSAT1	2.72742	1.43406	1.99483	1.36217	1.77078	-0.173259	0.887813	0.571002	1.13138	2.03509	1.68874	1.49251	1.27381	2.06371	1.63205	-0.149253	-0.160187	0.118694		-0.460366	0.0545423		1.51933	1.04878	-0.470555	0.330499
P20073	ANXA7_HUMAN	6	Annexin A7 (Annexin VII) (Annexin-7) (Synexin)	9606.ENSP00000362010	ANXA7	1.13215	1.10875	1.27039	1.33068	1.20772	0.917123	0.955675	1.36771	1.58725	1.27977	1.60061	1.40526	2.11778	2.20422	2.45179	2.25081	2.41037	2.28306		0.910975	1.49593e-07		1.16114	1.82619	0.665053	0.000952509
P37802	TAGL2_HUMAN	9	Transgelin-2 (Epididymis tissue protein Li 7e) (SM22-alpha homolog)	9606.ENSP00000357076	TAGLN2	4.28057	3.74304	3.6268	3.73842	4.36416	3.13322	2.33508	3.19105	4.41318	3.64511	3.75359	3.81699	1.77806	1.79966	1.6755	2.34155	1.4598	2.05186		-0.798602	7.07667e-05		3.81437	2.68845	-1.12591	0.00508699
Q08257	QOR_HUMAN	3	Quinone oxidoreductase (EC 1.6.5.5) (NADPH:quinone reductase) (Zeta-crystallin)	9606.ENSP00000399805	CRYZ	1.28089	1.33335	1.28559	0.911331	1.58636	0.832315	-0.546617	1.57932	0.886598	0.350813	0.350753	-0.176721	-0.193567	-0.128778	0.404128	-0.167285	-0.248303	-0.221883		-0.761089	0.000244136		1.20497	0.157371	-1.0476	0.000117493
O00560	SDCB1_HUMAN	3	Syntenin-1 (Melanoma differentiation-associated protein 9) (MDA-9) (Pro-TGF-alpha cytoplasmic domain-interacting protein 18) (TACIP18) (Scaffold protein Pbp1) (Syndecan-binding protein 1)	9606.ENSP00000428184	SDCBP	0.457877	-0.0803171	-0.40114	-0.642657	0.495417	0.0678646	-0.673816	-0.133251	-1.40776	-1.11649	-1.36273	-1.01662	2.07388	1.78455	1.81679	-1.00795	-1.38531	-2.84733		-0.128329	0.611822		-0.0171593	-0.43967	-0.422511	0.395285
P13804	ETFA_HUMAN	9	Electron transfer flavoprotein subunit alpha, mitochondrial (Alpha-ETF)	9606.ENSP00000452762	ETFA	2.78698	2.39328	2.22604	1.58067	3.18403	1.60927	1.87323	2.70675	3.51866	2.64556	2.7115	2.65298	3.31274	2.79171	2.42434	3.10629	3.09719	3.01807		0.502944	0.0333818		2.29671	2.82159	0.524874	0.109354
P48643	TCPE_HUMAN	8	T-complex protein 1 subunit epsilon (TCP-1-epsilon) (CCT-epsilon)	9606.ENSP00000280326	CCT5	2.66834	1.63542	2.96545	2.94417	2.68933	1.75163	2.10286	1.49364	2.92377	3.09235	3.19518	3.0816	2.64717	2.75661	3.05817	2.3284	2.39989	2.51615		0.11872	0.638933		2.44239	2.63298	0.190591	0.517163
P49588	SYAC_HUMAN	7	Alanine--tRNA ligase, cytoplasmic (EC 6.1.1.7) (Alanyl-tRNA synthetase) (AlaRS) (Renal carcinoma antigen NY-REN-42)	9606.ENSP00000261772	AARS1	2.10424	0.31976	1.97164	1.57194	1.13071	1.61933	1.6506	1.5244	2.11714	1.37628	1.50913	1.48695	1.57319	1.57854	1.46441	1.91309	2.09611	2.02829		0.358838	0.143646		1.45294	1.69318	0.240241	0.419919
P05141	ADT2_HUMAN	2	ADP/ATP translocase 2 (ADP,ATP carrier protein 2) (ADP,ATP carrier protein, fibroblast isoform) (Adenine nucleotide translocator 2) (ANT 2) (Solute carrier family 25 member 5) [Cleaved into: ADP/ATP translocase 2, N-terminally processed]	9606.ENSP00000360671	SLC25A5	1.48276	1.307	1.06003	1.57264	1.32987	-1.09546	-2.39461	-0.699908	2.57148	1.4496	1.36102	1.38566	2.0937	1.4328	1.05222	1.98212	1.88126	1.86597		0.340308	0.16703		0.942807	1.16511	0.222303	0.704764
O94925	GLSK_HUMAN	2	Glutaminase kidney isoform, mitochondrial (GLS) (EC 3.5.1.2) (K-glutaminase) (L-glutamine amidohydrolase) [Cleaved into: Glutaminase kidney isoform, mitochondrial 68 kDa chain; Glutaminase kidney isoform, mitochondrial 65 kDa chain]	9606.ENSP00000317379	GLS	-0.607112	-0.384017	-0.923465	-0.594881	-2.60816	-0.973955	-3.22091	-3.02957	-1.33339	-0.218566	-0.507303	-0.367998	1.18578	1.48631	1.7434	0.844355	1.18554	1.22597		0.696254	0.00132871		-1.01526	-0.0838651	0.9314	0.135895
P01834	IGKC_HUMAN	2	Immunoglobulin kappa constant (Ig kappa chain C region) (Ig kappa chain C region AG) (Ig kappa chain C region CUM) (Ig kappa chain C region EU) (Ig kappa chain C region OU) (Ig kappa chain C region ROY) (Ig kappa chain C region TI)	Not in StringDB	Not in StringDB	-1.52395	-0.922555	-3.90426	-3.28189	-2.75974	-3.40974	-2.0921	-2.85995	-2.89971	-4.26777	-4.08109	-3.54698	1.77327	1.48066	0.915762	-3.03137	-4.94293	-2.76339		0.167998	0.50519		-2.63369	-2.19297	0.440723	0.597045
P61088	UBE2N_HUMAN	3	Ubiquitin-conjugating enzyme E2 N (EC 2.3.2.23) (Bendless-like ubiquitin-conjugating enzyme) (E2 ubiquitin-conjugating enzyme N) (Ubc13) (UbcH13) (Ubiquitin carrier protein N) (Ubiquitin-protein ligase N)	9606.ENSP00000316176	UBE2N	-2.7934	-1.51223	1.68034	0.828091	0.709907	-0.936465	-0.794091	-0.756977	-1.19453	1.95759	2.06362	1.89252	-1.55457	-0.255177	-0.227381	2.03227	2.22009	2.37514		0.433687	0.0721663		-0.337293	0.646543	0.983836	0.261417
Q14103	HNRPD_HUMAN	4	Heterogeneous nuclear ribonucleoprotein D0 (hnRNP D0) (AU-rich element RNA-binding protein 1)	9606.ENSP00000313199	HNRNPD	1.7354	1.42018	2.04564	1.45285	1.61254	0.0984309	-0.925056	-1.45986	-1.15342	2.45859	2.31136	2.2001	-0.922912	0.912417	1.72524	1.90087	1.84686	2.28782		0.146759	0.561169		1.39417	0.931834	-0.46234	0.395786
P59998	ARPC4_HUMAN	3	Actin-related protein 2/3 complex subunit 4 (Arp2/3 complex 20 kDa subunit) (p20-ARC)	9606.ENSP00000388169	ARPC4	-0.799346	0.0924946	1.46192	1.48991	-2.52492	1.03695	-0.219424	-0.582964	-0.403263	1.64562	1.86493	1.80147	-2.05222	0.527566	-2.24178	1.88098	1.7054	1.67265		0.186676	0.45827		0.126169	0.466579	0.340411	0.672261
P31939	PUR9_HUMAN	18	Bifunctional purine biosynthesis protein ATIC (AICAR transformylase/inosine monophosphate cyclohydrolase) (ATIC) [Cleaved into: Bifunctional purine biosynthesis protein ATIC, N-terminally processed] [Includes: Phosphoribosylaminoimidazolecarboxamide formyltransferase (EC 2.1.2.3) (5-aminoimidazole-4-carboxamide ribonucleotide formyltransferase) (AICAR formyltransferase) (AICAR transformylase); In…	9606.ENSP00000236959	ATIC	3.13821	2.88186	3.78403	3.52252	2.8451	2.96378	2.70458	2.64318	2.45568	4.16112	4.0236	3.86887	2.59868	3.29411	3.72605	4.27968	3.976	4.48235		0.514718	0.0288384		3.18925	3.51783	0.328577	0.231882
P62318	SMD3_HUMAN	3	Small nuclear ribonucleoprotein Sm D3 (Sm-D3) (snRNP core protein D3)	9606.ENSP00000215829	SNRPD3	0.599304	1.42028	0.675387	1.36246	1.5486	1.48641	-1.56272	-1.26364	-1.81132	1.12762	0.802153	0.946975	1.61683	0.871205	-1.6233	1.05779	0.911529	1.47994		0.0117974	0.962944		1.18207	0.212755	-0.969317	0.0377166
P30837	AL1B1_HUMAN	7	Aldehyde dehydrogenase X, mitochondrial (EC 1.2.1.3) (Aldehyde dehydrogenase 5) (Aldehyde dehydrogenase family 1 member B1)	9606.ENSP00000366927	ALDH1B1	1.35702	0.361551	0.917524	0.776162	1.51126	1.50726	1.32159	1.10752	1.26383	1.1558	0.883895	1.24211	2.78571	2.86945	3.6394	2.16112	2.29172	2.04446		0.714485	0.000863649		1.0718	1.89722	0.825421	0.0188024
P04844	RPN2_HUMAN	5	Dolichyl-diphosphooligosaccharide--protein glycosyltransferase subunit 2 (Dolichyl-diphosphooligosaccharide--protein glycosyltransferase 63 kDa subunit) (RIBIIR) (Ribophorin II) (RPN-II) (Ribophorin-2)	9606.ENSP00000237530	RPN2	1.82659	0.55781	1.04069	1.78606	1.6645	0.435403	0.00768168	-0.14278	-0.38202	1.44551	0.146845	0.899459	0.411618	0.441241	0.515833	2.05752	1.83033	1.53393		0.173419	0.491342		1.21851	0.73043	-0.488079	0.183831
Q99536	VAT1_HUMAN	3	Synaptic vesicle membrane protein VAT-1 homolog (EC 1.-.-.-)	9606.ENSP00000347872	VAT1	-0.0205537	-0.443237	-0.370754	0.113651	-2.4119	-0.0619164	-0.590393	-0.603752	-0.326978	0.198421	0.585985	0.308018	-1.89177	1.26715	2.14148	1.80105	1.86926	1.8673		0.658352	0.00297251		-0.532451	0.552148	1.0846	0.0618562
O43175	SERA_HUMAN	13	D-3-phosphoglycerate dehydrogenase (3-PGDH) (EC 1.1.1.95) (2-oxoglutarate reductase) (EC 1.1.1.399) (Malate dehydrogenase) (EC 1.1.1.37)	9606.ENSP00000493382	PHGDH	4.22582	3.90895	3.59524	3.04915	3.32701	2.29348	1.99949	1.4761	2.02937	3.89507	3.26628	3.28207	3.15565	2.43986	3.34637	3.75724	3.6964	4.15393		0.196768	0.433874		3.39994	3.04148	-0.358455	0.354097
P08238	HS90B_HUMAN	18	Heat shock protein HSP 90-beta (HSP 90) (Heat shock 84 kDa) (HSP 84) (HSP84)	9606.ENSP00000360609	HSP90AB1	4.84752	4.33993	6.65941	6.5264	4.00203	3.54411	3.12637	3.31576	3.81045	6.41435	6.17677	6.29672	2.70163	4.61175	5.8817	6.36465	6.33231	6.6249		0.291119	0.241178		4.98657	5.13811	0.151546	0.830453
P61019	RAB2A_HUMAN	5	Ras-related protein Rab-2A	9606.ENSP00000262646	RAB2A	2.31133	1.00488	1.30124	0.675849	1.36742	1.42332	0.270304	-0.0706137	1.69116	2.43848	2.46609	2.41059	2.11061	1.56817	-0.177123	1.33482	1.21545	1.13207		-0.0290378	0.90894		1.34734	1.36583	0.0184949	0.958954
P30040	ERP29_HUMAN	8	Endoplasmic reticulum resident protein 29 (ERp29) (Endoplasmic reticulum resident protein 28) (ERp28) (Endoplasmic reticulum resident protein 31) (ERp31)	9606.ENSP00000261735	ERP29	2.81466	2.06188	2.31894	2.11556	2.88176	1.97659	1.87027	3.02902	2.34523	2.58593	2.35295	2.46546	3.22001	2.66146	2.55097	3.78348	3.83606	3.77506		0.764483	0.000220288		2.36156	2.87299	0.511428	0.0562831
P14625	ENPL_HUMAN	19	Endoplasmin (94 kDa glucose-regulated protein) (GRP-94) (Heat shock protein 90 kDa beta member 1) (Tumor rejection antigen 1) (gp96 homolog)	9606.ENSP00000299767	HSP90B1	4.29993	2.50452	4.71121	5.13493	3.64228	2.50314	4.23929	2.45775	4.77152	5.83492	5.87411	5.7115	3.92513	4.2584	5.95527	6.29597	6.48082	6.38999		0.641885	0.00408123		3.79933	5.18289	1.38355	0.0360941
P07148	FABPL_HUMAN	8	Fatty acid-binding protein, liver (Fatty acid-binding protein 1) (Liver-type fatty acid-binding protein) (L-FABP)	9606.ENSP00000295834	FABP1	5.4638	3.45591	5.81825	5.06228	5.0293	6.43565	8.92702	8.49948	7.65455	4.23312	5.87612	5.95733	3.65158	2.78163	0.761171	0.996712	1.35284	1.28193		-0.689528	0.00154581		5.21087	4.33112	-0.879742	0.374345
P05023	AT1A1_HUMAN	14	Sodium/potassium-transporting ATPase subunit alpha-1 (Na(+)/K(+) ATPase alpha-1 subunit) (EC 7.2.2.13) (Sodium pump subunit alpha-1)	9606.ENSP00000445306	ATP1A1	2.36433	2.61567	4.00876	4.24112	3.04407	3.18281	3.01918	2.18995	2.95925	4.33647	4.58716	4.34893	2.68963	3.47764	4.60562	3.41553	3.6837	3.48943		0.210889	0.400908		3.24279	3.56687	0.324081	0.411905
P07942	LAMB1_HUMAN	20	Laminin subunit beta-1 (Laminin B1 chain) (Laminin-1 subunit beta) (Laminin-10 subunit beta) (Laminin-12 subunit beta) (Laminin-2 subunit beta) (Laminin-6 subunit beta) (Laminin-8 subunit beta)	9606.ENSP00000222399	LAMB1	3.87224	3.73606	7.09238	5.53298	3.92868	3.09234	3.01694	2.70292	4.19393	5.38135	6.91247	6.66514	7.21269	9.63904	10.8972	10.0738	10.1409	8.30318		0.802643	6.10039e-05		4.54245	7.09497	2.55252	0.023401
Q14651	PLSI_HUMAN	5	Plastin-1 (Intestine-specific plastin) (I-plastin)	9606.ENSP00000336831	PLS1	1.25965	0.0748543	0.58369	-0.0631283	0.106581	0.0295287	0.673203	0.603964	0.672602	0.169353	0.987258	0.962209	-0.448707	-0.413994	-0.0899079	-0.373085	-0.612542	-0.525261		-0.617995	0.00626991		0.331863	0.133758	-0.198105	0.481604
P22314	UBA1_HUMAN	15	Ubiquitin-like modifier-activating enzyme 1 (EC 6.2.1.45) (Protein A1S9) (Ubiquitin-activating enzyme E1)	9606.ENSP00000338413	UBA1	2.90527	2.93747	3.5184	3.21646	2.25348	2.06964	2.14376	2.2255	2.25868	2.9435	2.68768	2.75738	2.13655	2.2896	3.71056	3.6357	3.3444	3.58601		0.374463	0.125772		2.81679	2.80994	-0.00684452	0.981544
Q12864	CAD17_HUMAN	5	Cadherin-17 (Intestinal peptide-associated transporter HPT-1) (Liver-intestine cadherin) (LI-cadherin)	9606.ENSP00000027335	CDH17	-1.30971	-0.379202	0.152148	0.0534705	-0.310647	-0.319446	0.927278	-0.257456	1.439	1.66794	2.65386	2.50456	1.08285	1.48476	0.286598	-0.457116	-1.51955	-0.801026		-0.0285238	0.910546		-0.352231	0.750974	1.10321	0.0220153
P56470	LEG4_HUMAN	10	Galectin-4 (Gal-4) (Antigen NY-CO-27) (L-36 lactose-binding protein) (L36LBP) (Lactose-binding lectin 4)	9606.ENSP00000302100	LGALS4	5.67513	4.54683	5.4995	5.60838	5.51358	3.10706	3.17659	4.83948	6.18226	4.78615	5.32362	5.33958	4.72176	4.18036	2.60985	3.17793	3.27552	3.62168		-0.568063	0.0139161		4.99175	4.26956	-0.722182	0.193396
P07339	CATD_HUMAN	7	Cathepsin D (EC 3.4.23.5) [Cleaved into: Cathepsin D light chain; Cathepsin D heavy chain]	9606.ENSP00000236671	CTSD	3.71234	4.0601	2.66081	3.83302	4.51526	2.06771	1.9916	2.76043	4.26321	2.47347	2.24163	2.21164	4.29092	3.96784	3.10635	3.1835	3.33053	3.5568		0.0511031	0.840403		3.47487	3.11483	-0.360047	0.43634
P63104	1433Z_HUMAN	12	14-3-3 protein zeta/delta (Protein kinase C inhibitor protein 1) (KCIP-1)	9606.ENSP00000379287	YWHAZ	5.27503	5.12831	5.20188	4.3103	5.14957	5.67875	3.69319	2.14465	5.29762	5.09941	5.31089	5.2782	4.79776	4.51906	2.54434	4.09325	4.36326	4.00833		-0.38092	0.118864		5.12397	4.2625	-0.861476	0.0270818
P06576	ATPB_HUMAN	19	ATP synthase subunit beta, mitochondrial (EC 7.1.2.2) (ATP synthase F1 subunit beta)	9606.ENSP00000262030	ATP5F1B	6.13081	5.34213	5.74435	6.0973	4.73505	2.84168	3.37393	2.75089	4.40839	5.2051	5.26055	5.17988	4.78233	6.07524	6.81959	5.86897	5.90287	5.73285		0.345122	0.160721		5.14855	5.11338	-0.0351708	0.955063
P11047	LAMC1_HUMAN	20	Laminin subunit gamma-1 (Laminin B2 chain) (Laminin-1 subunit gamma) (Laminin-10 subunit gamma) (Laminin-11 subunit gamma) (Laminin-2 subunit gamma) (Laminin-3 subunit gamma) (Laminin-4 subunit gamma) (Laminin-6 subunit gamma) (Laminin-7 subunit gamma) (Laminin-8 subunit gamma) (Laminin-9 subunit gamma) (S-laminin subunit gamma) (S-LAM gamma)	9606.ENSP00000258341	LAMC1	3.24333	3.57522	6.55801	4.78645	3.13155	2.80685	3.11764	2.99139	4.16483	4.75857	6.38496	5.95614	8.53675	8.73478	10.0268	9.19186	9.30623	7.60693		0.834846	1.63465e-05		4.0169	6.73141	2.71451	0.0102762
P39019	RS19_HUMAN	6	40S ribosomal protein S19 (Small ribosomal subunit protein eS19)	9606.ENSP00000470972	RPS19	0.555287	-0.109652	1.67997	1.09799	0.462832	0.82747	0.881405	0.762076	0.372769	2.22573	2.25592	1.84149	1.2249	1.20643	0.436342	1.26038	1.2978	1.20547		0.273	0.273044		0.752316	1.24756	0.495245	0.134896
P35613	BASI_HUMAN	6	Basigin (5F7) (Collagenase stimulatory factor) (Extracellular matrix metalloproteinase inducer) (EMMPRIN) (Hepatoma-associated antigen) (HAb18G) (Leukocyte activation antigen M6) (OK blood group antigen) (Tumor cell-derived collagenase stimulatory factor) (TCSF) (CD antigen CD147)	9606.ENSP00000333769	BSG	0.737169	1.21071	1.70754	2.12908	2.44649	1.5636	0.538879	-0.0818942	2.67243	2.63682	2.91986	2.64203	1.51237	3.05022	1.40733	1.96023	1.74463	1.95266		0.1843	0.464113		1.63243	1.91296	0.280532	0.466765
Q13907	IDI1_HUMAN	3	Isopentenyl-diphosphate Delta-isomerase 1 (EC 5.3.3.2) (Isopentenyl pyrophosphate isomerase 1) (IPP isomerase 1) (IPPI1)	9606.ENSP00000370748	IDI1	0.436253	-1.14053	-0.941315	-0.292582	0.857048	-0.301413	1.01941	1.55435	1.68933	-0.668256	-0.478976	-0.0981257	-0.133202	0.279425	-2.56989	-0.547262	-0.439234	-1.83623		-0.34933	0.155343		-0.230423	-0.185721	0.0447018	0.926792
P49327	FAS_HUMAN	20	Fatty acid synthase (EC 2.3.1.85) (Type I fatty acid synthase) [Includes: [Acyl-carrier-protein] S-acetyltransferase (EC 2.3.1.38); [Acyl-carrier-protein] S-malonyltransferase (EC 2.3.1.39); 3-oxoacyl-[acyl-carrier-protein] synthase (EC 2.3.1.41); 3-oxoacyl-[acyl-carrier-protein] reductase (EC 1.1.1.100); 3-hydroxyacyl-[acyl-carrier-protein] dehydratase (EC 4.2.1.59); Enoyl-[acyl-carrier-protein]…	9606.ENSP00000304592	FASN	3.69826	3.81541	5.64244	5.56542	4.58201	2.68356	3.40202	2.85378	3.66015	6.05604	5.69622	5.68523	3.58614	2.58345	3.72895	5.01735	4.9298	4.98704		0.074363	0.76933		4.33118	4.34885	0.0176666	0.976391
Q9UMS4	PRP19_HUMAN	3	Pre-mRNA-processing factor 19 (EC 2.3.2.27) (Nuclear matrix protein 200) (PRP19/PSO4 homolog) (hPso4) (RING-type E3 ubiquitin transferase PRP19) (Senescence evasion factor)	9606.ENSP00000227524	PRPF19	-2.1093	-0.388117	0.205622	-0.552895	-0.0967999	-0.55149	-0.56211	-1.09438	-0.702232	0.66553	0.857757	0.389539	-0.471883	0.336288	0.135451	0.009719	-0.125106	-0.362699		0.315103	0.202791		-0.582164	-0.0770108	0.505153	0.209293
P00338	LDHA_HUMAN	9	L-lactate dehydrogenase A chain (LDH-A) (EC 1.1.1.27) (Cell proliferation-inducing gene 19 protein) (LDH muscle subunit) (LDH-M) (Renal carcinoma antigen NY-REN-59)	9606.ENSP00000445175	LDHA	5.35466	5.37421	5.47746	4.59783	5.17451	2.20714	2.51958	4.82453	7.40146	6.09755	6.5599	6.56821	4.72918	4.49977	3.41001	4.74509	4.72314	4.97954		-0.0440521	0.862209		4.69763	5.08816	0.390529	0.560496
P60842	IF4A1_HUMAN	6	Eukaryotic initiation factor 4A-I (eIF-4A-I) (eIF4A-I) (EC 3.6.4.13) (ATP-dependent RNA helicase eIF4A-1)	9606.ENSP00000293831	EIF4A1	2.86674	4.05964	3.33101	3.81661	2.62827	1.24959	1.93393	1.40153	2.82191	3.3604	3.27327	3.12587	1.73751	1.55007	2.20023	2.29159	2.2859	2.3481		-0.384772	0.114872		2.99198	2.36086	-0.631118	0.206822
P42704	LPPRC_HUMAN	15	Leucine-rich PPR motif-containing protein, mitochondrial (130 kDa leucine-rich protein) (LRP 130) (GP130)	9606.ENSP00000260665	LRPPRC	2.64474	1.25919	3.28385	3.47408	2.28577	2.75061	3.38327	3.17806	2.78112	3.53772	3.5216	3.26091	3.12549	3.22301	3.94606	4.2323	4.32468	4.3948		0.755338	0.000289503		2.61637	3.57575	0.959377	0.0304138
P25391	LAMA1_HUMAN	16	Laminin subunit alpha-1 (Laminin A chain) (Laminin-1 subunit alpha) (Laminin-3 subunit alpha) (S-laminin subunit alpha) (S-LAM alpha)	9606.ENSP00000374309	LAMA1	3.65315	2.88888	6.64641	5.14166	3.4763	3.13067	4.12278	2.8685	4.76899	4.99461	6.57264	5.9127	9.31305	9.56041	10.5372	9.52644	9.74719	7.87411		0.840494	1.26097e-05		4.15618	7.14989	2.99371	0.00664346
P40939	ECHA_HUMAN	10	Trifunctional enzyme subunit alpha, mitochondrial (78 kDa gastrin-binding protein) (Monolysocardiolipin acyltransferase) (EC 2.3.1.-) (TP-alpha) [Includes: Long-chain enoyl-CoA hydratase (EC 4.2.1.17); Long chain 3-hydroxyacyl-CoA dehydrogenase (EC 1.1.1.211)]	9606.ENSP00000370023	HADHA	1.48302	1.73047	2.3179	1.74261	2.2624	0.85036	1.58518	1.36856	2.13753	1.96794	2.03572	2.08114	2.60411	2.60651	3.41258	3.07659	3.38716	3.36574		0.826806	2.3276e-05		1.73113	2.46906	0.737935	0.0297356
Q99832	TCPH_HUMAN	10	T-complex protein 1 subunit eta (TCP-1-eta) (CCT-eta) (HIV-1 Nef-interacting protein) [Cleaved into: T-complex protein 1 subunit eta, N-terminally processed]	9606.ENSP00000258091	CCT7	2.8941	2.28781	3.67937	3.25489	2.28157	2.56852	0.988309	1.04355	2.01934	3.53835	3.83135	3.6947	2.08479	3.01168	3.06546	2.70752	2.82386	2.79821		0.0618038	0.807526		2.82771	2.63393	-0.193783	0.592618
Q9H7Z7	PGES2_HUMAN	4	Prostaglandin E synthase 2 (EC 5.3.99.3) (Membrane-associated prostaglandin E synthase-2) (mPGE synthase-2) (Microsomal prostaglandin E synthase 2) (mPGES-2) (Prostaglandin-H(2) E-isomerase) [Cleaved into: Prostaglandin E synthase 2 truncated form]	9606.ENSP00000345341	PTGES2	1.20461	1.16531	1.01466	1.69082	1.57775	1.57138	1.03075	0.385472	1.00166	0.472745	-0.773268	0.596032	0.042854	1.4024	1.38199	-0.274033	-0.643353	1.13157		-0.522385	0.0261481		1.37076	0.479568	-0.891187	0.00241139
P68371	TBB4B_HUMAN	3	Tubulin beta-4B chain (Tubulin beta-2 chain) (Tubulin beta-2C chain)	9606.ENSP00000341289	TUBB4B	3.3576	3.168	2.69782	2.64827	2.48477	-0.30188	7.62626e-05	-1.26761	3.90867	3.00341	2.84214	2.89862	2.17739	1.95196	2.23656	2.43919	2.45209	2.59604		0.0663648	0.793602		2.34243	2.10321	-0.239218	0.731669
Q16762	THTR_HUMAN	10	Thiosulfate sulfurtransferase (EC 2.8.1.1) (Rhodanese)	9606.ENSP00000385828	TST	4.10393	4.11548	2.63983	3.65918	4.54919	3.33779	3.5164	4.54016	5.46439	4.11939	4.13204	4.10794	4.37739	3.9691	3.42635	1.40326	1.75087	1.92691		-0.558541	0.0159845		3.73423	3.56118	-0.173052	0.707752
P24752	THIL_HUMAN	10	Acetyl-CoA acetyltransferase, mitochondrial (EC 2.3.1.9) (Acetoacetyl-CoA thiolase) (T2)	9606.ENSP00000265838	ACAT1	2.21199	1.02662	2.07523	2.25609	2.99751	1.55961	1.03516	1.22377	3.52166	2.52611	2.36258	2.24543	3.74561	3.83032	4.03722	3.15152	3.05835	2.9801		0.612084	0.00693699		2.02117	2.80982	0.788646	0.0639935
P09012	SNRPA_HUMAN	3	U1 small nuclear ribonucleoprotein A (U1 snRNP A) (U1-A) (U1A)	9606.ENSP00000243563	SNRPA	1.15942	0.610597	0.902193	1.00332	2.02766	-1.08228	1.52145	1.5111	1.72009	1.28169	1.07576	1.03015	0.682251	-0.383397	-0.532055	0.833726	0.560863	0.893647		-0.221293	0.377517		0.77015	0.849606	0.0794559	0.869031
P50570	DYN2_HUMAN	4	Dynamin-2 (EC 3.6.5.5)	9606.ENSP00000373905	DNM2	0.474826	0.109306	0.687064	-0.131608	-0.510786	2.44046	0.413861	0.733245	0.0721695	-0.265095	0.502775	0.612075	3.08782	-0.536225	0.820424	-1.04143	-0.924456	-1.54377		-0.336035	0.172767		0.511543	0.16095	-0.350593	0.53435
P23229	ITA6_HUMAN	5	Integrin alpha-6 (CD49 antigen-like family member F) (VLA-6) (CD antigen CD49f) [Cleaved into: Integrin alpha-6 heavy chain; Integrin alpha-6 light chain; Processed integrin alpha-6 (Alpha6p)]	9606.ENSP00000386896	ITGA6	1.39722	1.27299	1.27899	0.732053	-1.17446	0.490946	0.720764	0.479769	0.264516	-0.852716	-0.444667	-0.485495	0.591528	0.781546	1.45106	0.1371	-1.25923	-0.804491		-0.360192	0.142031		0.66629	0.0483071	-0.617983	0.2135
Q04695	K1C17_HUMAN	3	Keratin, type I cytoskeletal 17 (39.1) (Cytokeratin-17) (CK-17) (Keratin-17) (K17)	9606.ENSP00000308452	KRT17	0.650691	2.71457	-1.12374	-0.0790783	-1.15429	0.00750454	-0.768607	0.347281	-0.29758	-0.550485	-1.83028	-1.3993	0.603667	2.01286	0.870917	2.06325	1.80694	1.14096		0.455721	0.0573502		0.169276	0.333302	0.164026	0.818909
Q9Y3I0	RTCB_HUMAN	3	RNA-splicing ligase RtcB homolog (EC 6.5.1.8) (3'-phosphate/5'-hydroxy nucleic acid ligase)	9606.ENSP00000216038	RTCB	0.413351	0.211132	-0.828665	-1.16303	-2.1222	0.577151	-1.16337	-2.71352	-1.25902	-0.171559	0.00550383	0.146703	-0.974457	-0.89109	-0.406832	-1.15412	-1.07411	-0.737622		-0.136311	0.589661		-0.485376	-0.866125	-0.380749	0.457703
P06733	ENOA_HUMAN	18	Alpha-enolase (EC 4.2.1.11) (2-phospho-D-glycerate hydro-lyase) (C-myc promoter-binding protein) (Enolase 1) (MBP-1) (MPB-1) (Non-neural enolase) (NNE) (Phosphopyruvate hydratase) (Plasminogen-binding protein)	9606.ENSP00000495530	ENO1	5.64316	4.91193	6.29808	5.52189	4.93706	4.02052	3.81341	2.40082	6.60313	6.69179	6.82128	6.84507	4.67563	5.33314	5.77781	5.5322	5.58354	5.902		0.1571	0.533577		5.22211	5.49832	0.276213	0.588594
O75390	CISY_HUMAN	6	Citrate synthase, mitochondrial (EC 2.3.3.1) (Citrate (Si)-synthase)	9606.ENSP00000342056	CS	3.51967	2.14094	3.03562	2.98825	2.46118	1.96561	0.952756	1.81736	3.0566	3.17494	3.12376	3.19106	2.97094	3.3565	3.53697	3.82249	4.01983	3.8229		0.59266	0.00954388		2.68521	3.07051	0.385296	0.290315
P04083	ANXA1_HUMAN	9	Annexin A1 (Annexin I) (Annexin-1) (Calpactin II) (Calpactin-2) (Chromobindin-9) (Lipocortin I) (Phospholipase A2 inhibitory protein) (p35)	9606.ENSP00000366109	ANXA1	3.72609	3.38457	3.01741	1.69605	1.8143	1.01312	1.34074	1.87437	1.37974	0.103841	0.926872	1.138	0.691503	0.610812	0.648004	-0.572609	0.0672994	-0.913305		-0.833474	1.73852e-05		2.44192	0.607938	-1.83398	0.0064478
Q92597	NDRG1_HUMAN	4	Protein NDRG1 (Differentiation-related gene 1 protein) (DRG-1) (N-myc downstream-regulated gene 1 protein) (Nickel-specific induction protein Cap43) (Reducing agents and tunicamycin-responsive protein) (RTP) (Rit42)	9606.ENSP00000404854	NDRG1	1.16849	0.762058	-0.120392	-0.134563	1.25809	0.979462	1.68993	1.76207	1.84944	1.46295	2.5533	2.40469	-0.725156	-0.56911	0.147316	-1.42735	-0.402808	-0.247058		-0.51968	0.027074		0.652191	0.708185	0.0559937	0.907348
Q08380	LG3BP_HUMAN	6	Galectin-3-binding protein (Basement membrane autoantigen p105) (Lectin galactoside-binding soluble 3-binding protein) (Mac-2-binding protein) (MAC2BP) (Mac-2 BP) (Tumor-associated antigen 90K)	9606.ENSP00000262776	LGALS3BP	2.47794	2.15348	2.20198	3.14525	2.73948	1.6953	1.51738	1.70549	3.16073	3.09794	3.01365	2.79388	3.59259	3.82164	4.24893	3.56229	3.88072	3.9065		0.755626	0.000287073		2.40224	3.19181	0.789574	0.0263096
P0DMN0	ST1A4_HUMAN	3	Sulfotransferase 1A4 (ST1A4) (EC 2.8.2.1) (Aryl sulfotransferase 1A3/1A4) (Sulfotransferase 1A3/1A4)	9606.ENSP00000353600	SULT1A4	-0.87105	-0.0960365	-1.85062	-1.49068	-0.388845	0.110099	0.306413	1.49549	1.66103	-1.48339	-1.00189	-0.0251537	-0.407206	-0.901735	-0.382904	-1.75653	-1.89726	-3.17614		-0.422931	0.0803477		-0.764523	-0.630774	0.133749	0.798267
P09327	VILI_HUMAN	19	Villin-1	9606.ENSP00000248444	VIL1	3.34513	3.07724	4.6644	5.44487	4.4854	4.17954	2.77205	3.88874	4.66602	4.4767	4.6314	4.59576	3.56635	4.12354	3.70863	3.90602	3.66585	3.95521		-0.206582	0.410815		4.19943	3.99636	-0.203074	0.619939
P51991	ROA3_HUMAN	3	Heterogeneous nuclear ribonucleoprotein A3 (hnRNP A3)	9606.ENSP00000376309	HNRNPA3	-1.79748	-0.868695	0.871327	1.3134	-0.10653	1.03446	-1.49406	0.024243	-0.817491	0.933654	1.16787	1.03849	-0.0932515	-0.456226	-0.561166	0.381304	0.125315	0.450868		0.0554281	0.827081		0.0744131	0.0582957	-0.0161174	0.977478
O95571	ETHE1_HUMAN	4	Persulfide dioxygenase ETHE1, mitochondrial (EC 1.13.11.18) (Ethylmalonic encephalopathy protein 1) (Hepatoma subtracted clone one protein) (Sulfur dioxygenase ETHE1)	9606.ENSP00000292147	ETHE1	2.48231	1.62916	1.01039	1.82777	2.79113	1.3899	0.348583	1.69288	2.65755	1.0754	1.7849	1.34018	2.2032	1.80753	0.368229	0.252285	-0.244808	-0.33318		-0.630868	0.00499615		1.85511	1.0794	-0.775716	0.0695793
P17931	LEG3_HUMAN	7	Galectin-3 (Gal-3) (35 kDa lectin) (Carbohydrate-binding protein 35) (CBP 35) (Galactose-specific lectin 3) (Galactoside-binding protein) (GALBP) (IgE-binding protein) (L-31) (Laminin-binding protein) (Lectin L-29) (Mac-2 antigen)	9606.ENSP00000254301	LGALS3	3.24225	2.41412	2.23241	2.80175	3.12347	4.16929	2.03926	4.05163	5.67788	3.96445	5.0359	5.00631	3.60287	2.96056	2.31461	1.33733	1.7606	1.3755		-0.381584	0.118169		2.99722	3.26057	0.263359	0.620342
Q01469	FABP5_HUMAN	6	Fatty acid-binding protein 5 (Epidermal-type fatty acid-binding protein) (E-FABP) (Fatty acid-binding protein, epidermal) (Psoriasis-associated fatty acid-binding protein homolog) (PA-FABP)	9606.ENSP00000297258	FABP5	1.17827	0.603433	1.67685	0.00832254	0.132106	1.68561	1.04795	1.42292	-0.849055	2.07747	2.62283	2.53081	0.575515	0.64963	-0.360279	1.34039	0.987396	1.1939		0.0102293	0.967867		0.880766	1.10329	0.222523	0.610865
Q99829	CPNE1_HUMAN	7	Copine-1 (Chromobindin 17) (Copine I)	9606.ENSP00000317257	CPNE1	1.22889	1.87232	0.296778	2.16555	1.98819	1.3641	1.74162	1.09099	2.1401	-0.281126	-0.254884	-1.13558	0.943501	0.0595953	2.20514	2.26643	2.32697	2.52779		0.171454	0.49634		1.48597	1.13588	-0.350093	0.457061
P62805	H4_HUMAN	6	Histone H4	9606.ENSP00000244537	H4C6	-0.551564	2.37379	4.51351	5.72973	4.48377	1.3242	1.10806	1.4251	0.0480211	5.06987	1.21914	2.54615	1.92123	1.15593	1.33564	4.05373	4.10608	3.1316		0.0679664	0.788726		2.9789	2.26005	-0.718857	0.51807
Q16555	DPYL2_HUMAN	5	Dihydropyrimidinase-related protein 2 (DRP-2) (Collapsin response mediator protein 2) (CRMP-2) (N2A3) (Unc-33-like phosphoprotein 2) (ULIP-2)	9606.ENSP00000427985	DPYSL2	2.00187	0.499873	2.08493	1.72906	1.06702	0.348759	-0.160124	0.390708	1.22157	0.248755	-0.373884	-0.45002	0.85892	1.35029	2.19674	1.63003	1.05065	1.84856		0.161613	0.521734		1.28859	0.817683	-0.470903	0.26493
P61289	PSME3_HUMAN	3	Proteasome activator complex subunit 3 (11S regulator complex subunit gamma) (REG-gamma) (Activator of multicatalytic protease subunit 3) (Ki nuclear autoantigen) (Proteasome activator 28 subunit gamma) (PA28g) (PA28gamma)	9606.ENSP00000293362	PSME3	1.54877	2.47604	0.744851	0.775327	1.55947	3.14495	1.71777	1.32748	1.59791	0.827927	0.637519	0.626944	0.943538	1.30923	0.789357	0.770522	0.726829	0.606884		-0.541845	0.0201933		1.70823	0.990159	-0.718075	0.126549
P63261	ACTG_HUMAN	12	Actin, cytoplasmic 2 (Gamma-actin) [Cleaved into: Actin, cytoplasmic 2, N-terminally processed]	9606.ENSP00000458162	ACTG1	7.77462	6.14215	6.64729	7.44776	7.96129	2.0272	3.44918	1.94002	7.62868	6.23942	6.31821	6.4447	6.7027	6.33078	5.89227	5.81655	5.98927	5.94835		-0.0062962	0.980219		6.33339	5.72501	-0.608373	0.564132
Q9UHD8	SEPT9_HUMAN	3	Septin-9 (MLL septin-like fusion protein MSF-A) (MLL septin-like fusion protein) (Ovarian/Breast septin) (Ov/Br septin) (Septin D1)	9606.ENSP00000391249	SEPTIN9	0.51495	0.118663	0.0063446	0.150369	-2.86637	-0.159583	0.874575	1.27655	-0.453295	0.353079	0.408377	0.343007	--	0.229722	0.693662	0.52955	0.489385	0.57317		0.352197	0.151748		-0.372604	0.443149	0.815752	0.172521
P78371	TCPB_HUMAN	13	T-complex protein 1 subunit beta (TCP-1-beta) (CCT-beta)	9606.ENSP00000299300	CCT2	2.78322	3.01208	3.29936	2.91802	2.81112	3.15294	1.94767	1.84804	2.85055	3.37675	3.46294	3.4388	2.87042	2.71219	2.90671	2.46734	2.57596	2.76948		-0.208484	0.406425		2.99612	2.7689	-0.227219	0.204297
Q92598	HS105_HUMAN	3	Heat shock protein 105 kDa (Antigen NY-CO-25) (Heat shock 110 kDa protein)	9606.ENSP00000487365	HSPH1	-0.787872	0.09078	-1.32475	-2.13882	-1.18255	1.20167	0.236857	1.62324	-2.1775	1.40745	1.35969	1.41649	0.530492	-1.5914	1.8322	1.00466	0.833595	0.970775		0.417017	0.085125		-0.690258	0.620546	1.3108	0.0530026
P13647	K2C5_HUMAN	3	Keratin, type II cytoskeletal 5 (58 kDa cytokeratin) (Cytokeratin-5) (CK-5) (Keratin-5) (K5) (Type-II keratin Kb5)	9606.ENSP00000252242	KRT5	1.63288	-0.0741301	0.525678	2.88982	-1.32907	0.296035	-1.68349	-0.315623	0.0238103	1.41575	0.61201	0.807165	0.970336	0.942879	2.96439	2.23673	3.06947	3.03005		0.570264	0.0134695		0.65687	1.17279	0.51592	0.495043
Q13838	DX39B_HUMAN	7	Spliceosome RNA helicase DDX39B (EC 3.6.4.13) (56 kDa U2AF65-associated protein) (ATP-dependent RNA helicase p47) (DEAD box protein UAP56) (HLA-B-associated transcript 1 protein)	9606.ENSP00000416269	DDX39B	1.33406	3.56472	2.85817	3.04566	1.33321	2.03534	1.22366	1.84131	1.26981	2.93333	2.90655	2.54631	0.919971	1.18909	2.45157	2.57495	2.3718	2.63385		-0.0357855	0.887894		2.36186	2.07185	-0.290006	0.525574
P62857	RS28_HUMAN	3	40S ribosomal protein S28 (Small ribosomal subunit protein eS28)	9606.ENSP00000472469	RPS28	-0.201348	-2.06791	1.2311	1.94654	-2.42838	-0.778858	-0.275633	-0.190909	0.773165	1.10244	1.30521	1.27901	-0.833135	-0.476068	-0.979838	0.092774	-0.0368641	0.430523		0.0569998	0.822251		-0.383141	0.182556	0.565697	0.478306
P55084	ECHB_HUMAN	7	Trifunctional enzyme subunit beta, mitochondrial (TP-beta) [Includes: 3-ketoacyl-CoA thiolase (EC 2.3.1.155) (EC 2.3.1.16) (Acetyl-CoA acyltransferase) (Beta-ketothiolase)]	9606.ENSP00000325136	HADHB	1.89312	1.21824	2.84199	2.72657	3.48562	1.96664	0.92098	1.09186	2.98592	2.33888	2.52774	2.17671	3.52988	3.91502	3.48682	3.24173	3.84148	3.65324		0.607292	0.00751888		2.35536	2.80919	0.453825	0.325787
Q9ULC5	ACSL5_HUMAN	8	Long-chain-fatty-acid--CoA ligase 5 (EC 6.2.1.3) (Arachidonate--CoA ligase) (EC 6.2.1.15) (Long-chain acyl-CoA synthetase 5) (LACS 5)	9606.ENSP00000348429	ACSL5	1.52792	2.61871	1.40504	0.806925	0.463603	1.61725	1.03293	1.37425	0.8907	2.46119	2.3658	2.308	1.11557	0.902679	0.7888	1.2284	0.243131	0.497447		-0.375796	0.124323		1.40658	1.26741	-0.139167	0.715442
P30046	DOPD_HUMAN	3	D-dopachrome decarboxylase (EC 4.1.1.84) (D-dopachrome tautomerase) (Phenylpyruvate tautomerase II)	9606.ENSP00000381386	DDT	-0.964526	-1.6714	-0.760143	-0.519619	-1.56555	0.0676519	-0.483861	-0.466183	-1.53674	1.16402	0.563023	1.23658	-1.11027	-1.10168	-1.27876	-0.620713	-0.511618	-0.0653959		0.111866	0.658541		-0.902265	-0.350967	0.551298	0.165598
P36542	ATPG_HUMAN	5	ATP synthase subunit gamma, mitochondrial (ATP synthase F1 subunit gamma) (F-ATPase gamma subunit)	9606.ENSP00000349142	ATP5F1C	1.92726	1.23169	1.70092	0.98151	2.20475	1.61134	-0.885372	1.76225	2.81445	1.52218	1.37786	1.39494	3.45951	2.40994	1.2116	1.79577	1.79012	1.73063		0.205446	0.413451		1.60958	1.69866	0.0890806	0.803836
P54868	HMCS2_HUMAN	4	Hydroxymethylglutaryl-CoA synthase, mitochondrial (HMG-CoA synthase) (EC 2.3.3.10) (3-hydroxy-3-methylglutaryl coenzyme A synthase)	9606.ENSP00000358414	HMGCS2	-0.659392	-0.254715	0.125391	1.23411	0.847232	-0.0821935	0.700997	0.312665	2.59133	1.77088	2.51531	2.65815	2.56983	1.66621	1.58122	0.214814	0.0348373	0.458278		0.191539	0.446428		0.201739	1.42288	1.22114	0.0107278
P21964	COMT_HUMAN	5	Catechol O-methyltransferase (EC 2.1.1.6)	9606.ENSP00000354511	COMT	0.847594	0.976873	1.18774	0.779084	2.02901	0.883868	1.29618	2.47266	2.74572	0.923592	0.897526	1.17793	0.945601	0.281304	0.603203	0.360504	0.235349	0.291361		-0.516266	0.0282785		1.11736	1.01924	-0.0981167	0.752646
P12532	KCRU_HUMAN	9	Creatine kinase U-type, mitochondrial (EC 2.7.3.2) (Acidic-type mitochondrial creatine kinase) (Mia-CK) (Ubiquitous mitochondrial creatine kinase) (U-MtCK)	9606.ENSP00000300283	CKMT1B	2.16706	1.80127	2.10596	2.32883	1.4871	2.50595	1.34607	1.67071	2.74624	1.97418	2.31753	2.25744	2.29606	3.32412	3.47867	3.15107	3.23013	3.21225		0.725702	0.000651881		2.06603	2.58371	0.517678	0.0583062
P31146	COR1A_HUMAN	4	Coronin-1A (Coronin-like protein A) (Clipin-A) (Coronin-like protein p57) (Tryptophan aspartate-containing coat protein) (TACO)	9606.ENSP00000219150	CORO1A	-0.825767	-1.36992	-1.69061	0.0190695	0.492779	1.2613	-0.390212	0.479212	2.31823	1.13323	0.0572034	-0.105685	0.276611	-0.183664	0.364207	-2.69711	-1.98374	-2.06867		-0.406491	0.0941357		-0.352191	-0.233366	0.118826	0.851156
P21266	GSTM3_HUMAN	6	Glutathione S-transferase Mu 3 (EC 2.5.1.18) (GST class-mu 3) (GSTM3-3) (hGSTM3-3)	9606.ENSP00000354357	GSTM3	2.4704	2.08275	2.01748	0.982864	1.91227	0.838727	1.10209	1.85054	0.727253	1.83778	1.43825	1.44513	1.77978	0.812602	0.36416	2.19881	2.49998	2.5867		0.177364	0.481382		1.71741	1.55359	-0.163824	0.635443
P62979	RS27A_HUMAN	5	Ubiquitin-40S ribosomal protein S27a (Ubiquitin carboxyl extension protein 80) [Cleaved into: Ubiquitin; 40S ribosomal protein S27a (Small ribosomal subunit protein eS31)]	9606.ENSP00000272317	RPS27A	2.33621	0.197355	4.338	4.12391	3.84859	0.454488	0.795538	-0.309297	-0.853868	4.13077	4.3617	4.10948	2.05593	4.49177	4.16402	3.72732	4.24837	3.96991		0.376123	0.12397		2.54976	2.90764	0.357878	0.713299
Q9NVJ2	ARL8B_HUMAN	3	ADP-ribosylation factor-like protein 8B (EC 3.6.5.2) (ADP-ribosylation factor-like protein 10C) (Novel small G protein indispensable for equal chromosome segregation 1)	9606.ENSP00000479202	ARL8B	-0.750489	-1.18657	-1.84647	-3.08187	0.787341	-2.5794	-1.00836	0.5057	-0.33188	-1.11876	-1.87634	-1.03986	-0.319287	-0.808091	-0.405197	0.664135	-0.000664964	0.358286		0.535041	0.0221393		-1.44291	-0.44836	0.994549	0.149049
P55327	TPD52_HUMAN	3	Tumor protein D52 (Protein N8)	9606.ENSP00000429309	TPD52	-0.53699	-1.33999	-1.07107	-2.68624	-3.46852	0.661319	0.477873	0.397019	-0.318415	-0.370485	-0.103926	-0.0481065	-1.48246	-2.09594	0.0625378	-1.66489	-1.07033	-1.2589		-0.0342929	0.892544		-1.40691	-0.623002	0.783912	0.271966
P04080	CYTB_HUMAN	5	Cystatin-B (CPI-B) (Liver thiol proteinase inhibitor) (Stefin-B)	9606.ENSP00000291568	CSTB	0.034127	0.889345	2.34525	2.01074	-0.0153157	0.715698	1.80623	0.189655	0.338202	1.84778	2.59072	2.57494	0.839947	-0.811938	0.539816	0.639258	0.348391	0.367711		-0.268115	0.282059		0.996641	0.939226	-0.0574151	0.911278
Q99795	GPA33_HUMAN	5	Cell surface A33 antigen (Glycoprotein A33)	9606.ENSP00000356842	GPA33	1.72203	1.70814	1.58778	1.92823	1.671	1.89992	1.80229	1.79151	3.82956	1.58399	2.79596	2.79672	0.634486	-0.903617	-0.505602	-0.359883	0.0762111	-1.50403		-0.720565	0.000742706		1.75285	1.00313	-0.749715	0.152191
P04075	ALDOA_HUMAN	17	Fructose-bisphosphate aldolase A (EC 4.1.2.13) (Lung cancer antigen NY-LU-1) (Muscle-type aldolase)	9606.ENSP00000496166	ALDOA	4.36311	4.11878	5.29295	4.99359	4.74114	2.47169	2.85576	2.09096	6.96033	5.45783	6.16679	6.17491	4.30198	4.13393	4.16886	4.19851	4.28402	4.64699		0.007557	0.976258		4.33021	4.62007	0.289861	0.621668
Q00325	MPCP_HUMAN	3	Phosphate carrier protein, mitochondrial (Phosphate transport protein) (PTP) (Solute carrier family 25 member 3)	9606.ENSP00000228318	SLC25A3	-1.45826	-1.38306	1.30521	0.538713	0.434286	-1.51649	1.41719	0.483393	1.17513	0.79881	0.438054	0.68981	1.0393	0.454333	0.91255	2.38768	2.11459	1.6723		0.695025	0.00136637		-0.3466	1.13193	1.47853	0.032472
P01833	PIGR_HUMAN	4	Polymeric immunoglobulin receptor (PIgR) (Poly-Ig receptor) (Hepatocellular carcinoma-associated protein TB6) [Cleaved into: Secretory component]	9606.ENSP00000348888	PIGR	1.55483	0.080831	1.01326	0.855322	-0.643941	-0.489158	-0.519653	-1.21373	-2.93182	-3.29876	-2.76066	-3.81937	0.246379	-1.46864	-1.60299	-0.903093	-1.30654	-1.40677		-0.357782	0.144913		0.39519	-1.7488	-2.14399	0.000845158
P21333	FLNA_HUMAN	7	Filamin-A (FLN-A) (Actin-binding protein 280) (ABP-280) (Alpha-filamin) (Endothelial actin-binding protein) (Filamin-1) (Non-muscle filamin)	9606.ENSP00000358866	FLNA	-0.518673	-0.149554	0.55789	0.583634	0.801154	1.28773	0.87341	-0.162186	1.19703	-0.544607	-0.266851	-1.11637	-0.270853	0.761694	1.22404	1.1565	1.35473	1.45647		0.338151	0.16991		0.42703	0.471917	0.0448871	0.905248
Q8WUM4	PDC6I_HUMAN	14	Programmed cell death 6-interacting protein (PDCD6-interacting protein) (ALG-2-interacting protein 1) (ALG-2-interacting protein X) (Hp95)	9606.ENSP00000411825	PDCD6IP	2.45614	2.50397	2.56694	2.84669	1.10499	2.47497	2.14712	2.38007	2.28904	3.09031	3.55917	3.56675	2.87891	2.51141	3.33767	2.36048	2.23634	2.71253		0.20545	0.413442		2.32562	2.75582	0.430201	0.176694
O75131	CPNE3_HUMAN	6	Copine-3 (Copine III)	9606.ENSP00000477590	CPNE3	0.544247	1.71236	1.64966	1.32009	0.53476	2.09386	1.98285	0.921845	0.271794	2.40081	2.32837	2.20334	1.54855	0.991154	1.97463	1.72617	1.54473	1.32795		0.16376	0.516143		1.30916	1.60185	0.292686	0.384257
P12268	IMDH2_HUMAN	9	Inosine-5'-monophosphate dehydrogenase 2 (IMP dehydrogenase 2) (IMPD 2) (IMPDH 2) (EC 1.1.1.205) (Inosine-5'-monophosphate dehydrogenase type II) (IMP dehydrogenase II) (IMPDH-II)	9606.ENSP00000321584	IMPDH2	1.64823	2.49073	2.04602	1.77061	1.90969	2.7241	0.927145	1.2738	2.64037	3.30904	3.04271	2.84789	2.16346	1.89168	2.49802	3.84663	3.81476	4.07446		0.623484	0.00569796		2.09823	2.69416	0.595933	0.0969137
P02787	TRFE_HUMAN	17	Serotransferrin (Transferrin) (Beta-1 metal-binding globulin) (Siderophilin)	9606.ENSP00000385834	TF	1.93962	1.70013	4.51516	2.16322	2.15887	2.83051	2.46491	1.79527	2.96394	3.98609	4.93699	4.58086	4.81706	5.74944	7.03909	4.76535	5.1925	6.61591		0.790358	9.48572e-05		2.55125	4.57562	2.02436	0.00545647
P25398	RS12_HUMAN	4	40S ribosomal protein S12 (Small ribosomal subunit protein eS12)	9606.ENSP00000230050	RPS12	-0.189642	-1.7453	1.59098	1.00759	-2.09929	-0.886725	--	-0.724176	0.179144	1.76485	1.06319	1.79856	-0.613522	-1.50687	0.316437	1.18754	1.16053	1.1263		0.31573	0.201844		-0.387066	0.479333	0.866399	0.23692
Q7Z6Z7	HUWE1_HUMAN	3	E3 ubiquitin-protein ligase HUWE1 (EC 2.3.2.26) (ARF-binding protein 1) (ARF-BP1) (HECT, UBA and WWE domain-containing protein 1) (HECT-type E3 ubiquitin transferase HUWE1) (Homologous to E6AP carboxyl terminus homologous protein 9) (HectH9) (Large structure of UREB1) (LASU1) (Mcl-1 ubiquitin ligase E3) (Mule) (Upstream regulatory element-binding protein 1) (URE-B1) (URE-binding protein 1)	9606.ENSP00000340648	HUWE1	-2.64291	-0.257078	-2.0264	-1.5898	-1.50319	0.152857	0.552871	0.550863	-0.375144	-1.92355	-2.1619	-1.1709	-0.634195	-1.79864	-1.4177	-2.23212	-1.11879	-0.715544		-0.0972721	0.700997		-1.31109	-1.03706	0.274025	0.606585
O95994	AGR2_HUMAN	6	Anterior gradient protein 2 homolog (AG-2) (hAG-2) (HPC8) (Secreted cement gland protein XAG-2 homolog)	9606.ENSP00000391490	AGR2	1.01819	1.91587	5.54001	5.95427	5.09176	0.915363	1.07973	0.47569	4.1624	3.54368	3.29032	3.3468	1.43596	1.54555	1.17548	1.64652	1.46515	2.17849		-0.397292	0.102559		3.40591	2.11215	-1.29376	0.251491
P09972	ALDOC_HUMAN	7	Fructose-bisphosphate aldolase C (EC 4.1.2.13) (Brain-type aldolase)	9606.ENSP00000378731	ALDOC	1.00438	1.07739	0.181493	0.651914	1.21719	1.28843	0.540005	1.4878	2.78858	1.27506	1.88165	2.0234	0.370082	-0.255863	-0.0014535	0.282349	-0.0269716	0.344343		-0.455129	0.0577157		0.903468	0.892415	-0.0110535	0.973556
O60701	UGDH_HUMAN	9	UDP-glucose 6-dehydrogenase (UDP-Glc dehydrogenase) (UDP-GlcDH) (UDPGDH) (EC 1.1.1.22)	9606.ENSP00000319501	UGDH	2.21146	1.6041	3.49333	3.0561	2.97159	1.62829	2.41261	1.4199	3.50273	3.55691	3.79681	3.72148	1.77777	1.80873	2.40128	3.13506	3.23383	3.22273		0.154922	0.539337		2.49415	2.83249	0.338341	0.420855
P99999	CYC_HUMAN	5	Cytochrome c	9606.ENSP00000307786	CYCS	-0.431779	-0.667689	2.0479	1.85803	0.485193	-0.0605142	0.604112	-0.0988961	0.334012	1.15991	1.69517	1.56371	-0.578988	0.570597	-1.31698	2.31145	2.29166	2.30118		0.317534	0.19914		0.538523	0.903077	0.364553	0.547969
P22626	ROA2_HUMAN	16	Heterogeneous nuclear ribonucleoproteins A2/B1 (hnRNP A2/B1)	9606.ENSP00000346694	HNRNPA2B1	5.49035	5.01013	4.75824	4.94918	5.96324	4.70326	1.55482	1.89876	5.243	4.85564	4.80756	4.75076	4.80121	4.65421	4.29825	3.96842	4.26517	4.17904		-0.220221	0.379891		5.14573	4.1064	-1.03933	0.0174874
P27797	CALR_HUMAN	11	Calreticulin (CRP55) (Calregulin) (Endoplasmic reticulum resident protein 60) (ERp60) (HACBP) (grp60)	9606.ENSP00000320866	CALR	1.89997	2.73726	2.56251	2.65014	2.51346	1.05543	1.21658	0.866189	3.50534	3.12742	3.13602	2.98831	3.27281	3.36762	3.25213	3.30297	3.41892	3.39092		0.582286	0.0112285		2.23646	2.90377	0.667309	0.0925512
P25789	PSA4_HUMAN	5	Proteasome subunit alpha type-4 (Macropain subunit C9) (Multicatalytic endopeptidase complex subunit C9) (Proteasome component C9) (Proteasome subunit L)	9606.ENSP00000044462	PSMA4	2.19502	2.36303	1.01919	1.4873	2.28151	2.0756	2.24924	2.4828	2.71356	1.81757	1.79979	1.66559	2.00168	1.57573	1.51685	0.90409	1.05882	1.60549		-0.513742	0.0291955		1.90361	1.7826	-0.121006	0.658932
P07954	FUMH_HUMAN	5	Fumarate hydratase, mitochondrial (Fumarase) (HsFH) (EC 4.2.1.2)	9606.ENSP00000355518	FH	1.36936	-0.132465	-0.0971776	0.75777	0.093615	1.27487	0.562745	1.51608	1.96307	0.716151	0.358589	0.494803	0.798723	0.59942	0.182336	1.46699	1.49406	1.44333		0.343463	0.162876		0.544328	0.966357	0.422029	0.227023
P10768	ESTD_HUMAN	6	S-formylglutathione hydrolase (FGH) (EC 3.1.2.12) (Esterase D) (Methylumbelliferyl-acetate deacetylase) (EC 3.1.1.56)	9606.ENSP00000367992	ESD	1.40371	1.12032	0.937256	1.0801	0.984012	2.30436	2.20794	2.32382	2.73731	1.642	1.53016	1.24291	2.50983	1.9947	1.3621	1.97374	1.06187	2.57017		0.318368	0.197896		1.30496	1.92971	0.624754	0.0383662
P21796	VDAC1_HUMAN	10	Voltage-dependent anion-selective channel protein 1 (VDAC-1) (hVDAC1) (Outer mitochondrial membrane protein porin 1) (Plasmalemmal porin) (Porin 31HL) (Porin 31HM)	9606.ENSP00000378487	VDAC1	4.52474	3.6768	3.78882	3.94484	4.88851	4.61699	3.05434	5.33514	5.86048	4.28898	4.55751	4.4361	6.97186	6.6177	5.26342	4.81169	5.11662	4.9474		0.489343	0.0392965		4.24012	5.1051	0.864987	0.031006
P02786	TFR1_HUMAN	4	Transferrin receptor protein 1 (TR) (TfR) (TfR1) (Trfr) (T9) (p90) (CD antigen CD71) [Cleaved into: Transferrin receptor protein 1, serum form (sTfR)]	9606.ENSP00000376197	TFRC	0.733921	0.563022	0.222703	0.293293	0.496903	-0.626777	-0.933473	-1.53153	-1.68367	-0.973246	-0.486042	-0.6154	-1.37209	-1.28674	1.32897	0.276115	-0.243061	-0.121197		-0.115834	0.647162		0.280511	-0.63678	-0.91729	0.0108632
Q14165	MLEC_HUMAN	5	Malectin	9606.ENSP00000228506	MLEC	0.966862	1.34486	0.643712	1.2203	1.2207	0.0127957	1.66322	1.99613	2.43809	0.721999	-0.351468	-0.183516	0.488334	0.238821	0.770137	2.23674	1.88667	1.98154		0.236267	0.345226		0.90154	1.15722	0.255685	0.476447
P30041	PRDX6_HUMAN	9	Peroxiredoxin-6 (EC 1.11.1.27) (1-Cys peroxiredoxin) (1-Cys PRX) (24 kDa protein) (Acidic calcium-independent phospholipase A2) (aiPLA2) (EC 3.1.1.4) (Antioxidant protein 2) (Glutathione-dependent peroxiredoxin) (Liver 2D page spot 40) (Lysophosphatidylcholine acyltransferase 5) (LPC acyltransferase 5) (LPCAT-5) (Lyso-PC acyltransferase 5) (EC 2.3.1.23) (Non-selenium glutathione peroxidase) (NSGP…	9606.ENSP00000342026	PRDX6	4.2922	4.26237	3.86784	3.57583	3.88994	2.66888	2.63961	3.89274	5.42423	3.54192	3.55095	3.56793	3.91632	3.65795	2.0312	4.50791	4.35067	4.71377		0.151484	0.548486		3.75951	3.81627	0.0567538	0.875974
Q9BPW8	NIPS1_HUMAN	6	Protein NipSnap homolog 1 (NipSnap1)	9606.ENSP00000216121	NIPSNAP1	2.02377	2.03709	0.890169	1.33049	2.4388	0.762727	1.76979	2.59775	2.17282	0.786697	0.493329	1.06517	2.18106	2.2163	-0.390264	0.790092	1.8859	1.1475		-0.192733	0.443545		1.58051	1.39301	-0.187495	0.629275
P63241	IF5A1_HUMAN	3	Eukaryotic translation initiation factor 5A-1 (eIF-5A-1) (eIF-5A1) (Eukaryotic initiation factor 5A isoform 1) (eIF-5A) (Rev-binding factor) (eIF-4D)	9606.ENSP00000336702	EIF5A	0.0135184	0.46639	1.40586	1.16483	0.169993	0.729317	0.355839	0.215008	-1.8654	2.03784	1.96719	2.03176	-0.977835	0.37441	0.329222	0.178625	0.688268	0.0678706		-0.152753	0.545101		0.658318	0.450234	-0.208085	0.61511
Q16822	PCKGM_HUMAN	7	Phosphoenolpyruvate carboxykinase [GTP], mitochondrial (PEPCK-M) (EC 4.1.1.32)	9606.ENSP00000216780	PCK2	0.316833	1.50074	-0.938308	-0.576064	-0.145134	1.88076	1.6922	3.24944	1.84528	1.0999	0.524929	0.844886	1.3859	1.20948	0.63228	0.0909047	-0.219226	-0.305277		-0.130558	0.605599		0.339805	1.00422	0.664419	0.253564
P11586	C1TC_HUMAN	10	C-1-tetrahydrofolate synthase, cytoplasmic (C1-THF synthase) (Epididymis secretory sperm binding protein) [Cleaved into: C-1-tetrahydrofolate synthase, cytoplasmic, N-terminally processed] [Includes: Methylenetetrahydrofolate dehydrogenase (EC 1.5.1.5); Methenyltetrahydrofolate cyclohydrolase (EC 3.5.4.9); Formyltetrahydrofolate synthetase (EC 6.3.4.3)]	9606.ENSP00000498336	MTHFD1	2.30151	2.73973	2.88841	2.13994	0.993929	1.82188	2.35065	1.544	1.62564	3.49914	3.5417	3.05362	1.88792	1.10047	2.30801	1.34746	2.48419	3.43037		0.0414327	0.870335		2.14757	2.34776	0.200196	0.604649
P62888	RL30_HUMAN	5	60S ribosomal protein L30 (Large ribosomal subunit protein eL30)	9606.ENSP00000428085	RPL30	1.38508	0.385902	1.86732	0.206683	-0.193315	1.47713	0.659421	1.13522	1.22843	2.17	2.17961	1.87599	1.78652	1.99161	1.18623	2.1312	2.05923	2.12887		0.624032	0.00564329		0.854799	1.71103	0.856229	0.0536592
Q9HB71	CYBP_HUMAN	3	Calcyclin-binding protein (CacyBP) (hCacyBP) (S100A6-binding protein) (Siah-interacting protein)	9606.ENSP00000356652	CACYBP	2.4656	2.27514	1.65001	0.507493	0.542987	0.238902	1.16154	1.9561	1.99976	1.14837	1.33914	1.08695	0.780343	0.0321468	-0.135179	1.57575	0.403446	1.22964		-0.318019	0.198416		1.28002	1.04817	-0.231857	0.616419
Q14697	GANAB_HUMAN	17	Neutral alpha-glucosidase AB (EC 3.2.1.207) (Alpha-glucosidase 2) (Glucosidase II subunit alpha)	9606.ENSP00000340466	GANAB	3.15041	2.80699	3.97175	4.77496	3.54941	3.08386	3.88763	3.47355	3.54	4.44308	4.35546	4.22625	3.89507	3.30777	4.50989	4.24618	4.52527	4.38752		0.488033	0.0399057		3.55623	4.06647	0.510244	0.155932
P11142	HSP7C_HUMAN	16	Heat shock cognate 71 kDa protein (EC 3.6.4.10) (Heat shock 70 kDa protein 8) (Lipopolysaccharide-associated protein 1) (LAP-1) (LPS-associated protein 1)	9606.ENSP00000437125	HSPA8	5.43338	3.27884	5.84716	5.64978	4.3586	3.23425	3.72742	3.34961	4.78833	6.01979	6.03094	5.93061	4.63044	4.67747	6.01722	5.63815	5.62619	5.78931		0.393986	0.105714		4.63367	5.18546	0.551788	0.347523
P06744	G6PI_HUMAN	13	Glucose-6-phosphate isomerase (GPI) (EC 5.3.1.9) (Autocrine motility factor) (AMF) (Neuroleukin) (NLK) (Phosphoglucose isomerase) (PGI) (Phosphohexose isomerase) (PHI) (Sperm antigen 36) (SA-36)	9606.ENSP00000405573	GPI	3.03599	2.0888	3.67326	3.43476	2.90223	2.26767	2.04639	2.22434	4.22811	3.9495	4.2667	4.30961	3.5873	3.24749	3.12262	3.06789	2.9479	3.51468		0.193487	0.44173		2.90045	3.37604	0.475594	0.181825
P26641	EF1G_HUMAN	10	Elongation factor 1-gamma (EF-1-gamma) (eEF-1B gamma)	9606.ENSP00000331901	EEF1G	4.39796	3.4808	3.93268	3.56235	3.75218	1.93037	2.14278	1.45858	3.13113	4.15384	4.25582	4.27319	3.26783	3.90449	4.24451	4.6319	4.70047	4.90126		0.475367	0.0461778		3.50939	3.75548	0.246094	0.601965
P49411	EFTU_HUMAN	15	Elongation factor Tu, mitochondrial (EF-Tu) (P43)	9606.ENSP00000322439	TUFM	3.34161	2.73836	3.8925	4.1682	4.50665	1.88671	1.7662	1.96271	4.70519	4.10747	4.07718	3.99203	4.59542	4.5687	4.92544	4.46999	4.76111	4.62792		0.537735	0.021352		3.42234	4.04661	0.624277	0.240759
P04181	OAT_HUMAN	10	Ornithine aminotransferase, mitochondrial (EC 2.6.1.13) (Ornithine delta-aminotransferase) (Ornithine--oxo-acid aminotransferase) [Cleaved into: Ornithine aminotransferase, hepatic form; Ornithine aminotransferase, renal form]	9606.ENSP00000357838	OAT	2.68939	2.08751	2.48323	2.24051	2.61144	1.95507	2.55077	1.74053	0.525608	2.25554	1.43785	1.53595	1.65681	0.812287	2.5842	3.95077	4.00757	3.89753		0.412049	0.0892956		2.34453	2.24628	-0.0982401	0.792258
P35558	PCKGC_HUMAN	3	Phosphoenolpyruvate carboxykinase, cytosolic [GTP] (PEPCK-C) (EC 4.1.1.32) (Serine-protein kinase PCK1) (EC 2.7.11.-)	9606.ENSP00000319814	PCK1	-1.56435	0.383497	-0.224354	-2.43047	0.0175507	-0.207013	-1.09803	-0.335415	0.274968	1.11405	1.9238	1.8719	0.062197	-0.0988485	-0.500791	-0.917807	-1.08299	0.169863		0.0619697	0.807019		-0.670856	0.115241	0.786097	0.174013
P12277	KCRB_HUMAN	18	Creatine kinase B-type (EC 2.7.3.2) (Brain creatine kinase) (B-CK) (Creatine kinase B chain) (Creatine phosphokinase B-type) (CPK-B)	9606.ENSP00000299198	CKB	2.37225	2.62666	1.24898	1.81376	2.21988	3.81587	3.26452	3.06498	5.08373	4.84872	6.59413	6.85648	2.61361	1.63841	2.19632	1.04469	1.15825	0.782083		-0.277092	0.265631		2.34957	3.26216	0.912595	0.215681
P09668	CATH_HUMAN	3	Pro-cathepsin H [Cleaved into: Cathepsin H mini chain; Cathepsin H (EC 3.4.22.16); Cathepsin H heavy chain; Cathepsin H light chain]	9606.ENSP00000220166	CTSH	-0.200621	-0.549635	-1.65723	-2.09974	-0.17796	1.19711	-0.303361	0.760128	2.26576	-0.782961	-0.786589	-1.9169	-0.566092	-0.809015	-0.956304	1.55246	1.84791	1.76942		0.407213	0.0934972		-0.581345	0.172872	0.754218	0.251845
P16278	BGAL_HUMAN	3	Beta-galactosidase (EC 3.2.1.23) (Acid beta-galactosidase) (Lactase) (Elastin receptor 1)	9606.ENSP00000306920	GLB1	-0.112473	-1.03736	-1.43892	-0.441986	0.0312555	1.43885	-0.908669	-0.00453081	-2.41166	-1.26655	-0.927019	-0.736643	-1.61532	0.818215	0.792545	0.0848561	0.15651	0.831584		0.265359	0.287225		-0.260106	-0.432224	-0.172118	0.741635
Q96I99	SUCB2_HUMAN	5	Succinate--CoA ligase [GDP-forming] subunit beta, mitochondrial (EC 6.2.1.4) (GTP-specific succinyl-CoA synthetase subunit beta) (G-SCS) (GTPSCS) (Succinyl-CoA synthetase beta-G chain) (SCS-betaG)	9606.ENSP00000419325	SUCLG2	-0.191483	-0.449049	0.423439	-0.0713355	0.482842	0.430151	0.15983	1.30554	1.52595	0.622697	0.441402	0.660963	1.33339	-0.502265	0.904692	1.07706	1.24023	1.49085		0.54326	0.019806		0.104094	0.855028	0.750934	0.00675098
P60660	MYL6_HUMAN	6	Myosin light polypeptide 6 (17 kDa myosin light chain) (LC17) (Myosin light chain 3) (MLC-3) (Myosin light chain alkali 3) (Myosin light chain A3) (Smooth muscle and nonmuscle myosin light chain alkali 6)	9606.ENSP00000446955	MYL6	1.30751	1.27933	1.3787	1.82931	1.24815	1.39042	1.19263	0.776843	1.67379	1.88813	2.18853	2.09556	0.716305	1.37246	0.126507	1.29195	1.12245	1.57592		-0.222223	0.375466		1.40557	1.33509	-0.0704791	0.722919
Q03154	ACY1_HUMAN	4	Aminoacylase-1 (ACY-1) (EC 3.5.1.14) (N-acyl-L-amino-acid amidohydrolase)	9606.ENSP00000384296	ACY1	0.152146	-0.7772	0.0719088	-0.760093	-0.206558	0.0301534	0.316021	0.408203	0.926059	0.868814	0.469881	0.965177	-0.124934	0.902012	0.420478	-0.258324	-0.0122617	-0.140085		0.150881	0.550096		-0.248274	0.395087	0.643361	0.012665
Q96HE7	ERO1A_HUMAN	9	ERO1-like protein alpha (ERO1-L) (ERO1-L-alpha) (EC 1.8.4.-) (Endoplasmic oxidoreductin-1-like protein) (Endoplasmic reticulum oxidoreductase alpha) (Oxidoreductin-1-L-alpha)	9606.ENSP00000379042	ERO1A	2.84406	2.22839	2.1136	2.73324	2.49551	0.610999	1.97332	0.440795	2.97763	1.82166	2.07282	2.05839	0.445062	2.32939	0.8627	1.08486	0.684163	1.24387		-0.529518	0.0238248		2.17097	1.49955	-0.671411	0.13034
P47897	SYQ_HUMAN	4	Glutamine--tRNA ligase (EC 6.1.1.18) (Glutaminyl-tRNA synthetase) (GlnRS)	9606.ENSP00000307567	QARS1	0.440066	0.41292	0.702782	1.11552	0.980811	1.10819	2.00944	1.9156	1.05322	0.95908	0.440696	1.00148	2.88586	-0.232908	0.388482	1.07128	0.653915	0.964859		0.0201349	0.936794		0.793382	1.09258	0.299202	0.291715
Q9BSJ8	ESYT1_HUMAN	3	Extended synaptotagmin-1 (E-Syt1) (Membrane-bound C2 domain-containing protein)	9606.ENSP00000267113	ESYT1	-0.243966	0.516619	-0.100273	0.287901	0.899096	0.94793	0.489608	-2.40639	-1.66265	-1.00154	-1.00836	-0.55333	-2.3272	0.245583	-1.18298	0.115633	0.0342573	0.698689		-0.148187	0.557323		0.384551	-0.713224	-1.09777	0.00874095
P13645	K1C10_HUMAN	19	Keratin, type I cytoskeletal 10 (Cytokeratin-10) (CK-10) (Keratin-10) (K10)	9606.ENSP00000269576	KRT10	6.3007	5.57557	5.26436	7.30135	6.7004	3.76692	2.98385	2.54727	4.63648	5.40972	4.83601	5.3076	6.2449	6.151	6.69682	5.97401	7.22561	7.31365		0.364223	0.137298		5.81822	5.44391	-0.374306	0.58704
P61604	CH10_HUMAN	11	10 kDa heat shock protein, mitochondrial (Hsp10) (10 kDa chaperonin) (Chaperonin 10) (CPN10) (Early-pregnancy factor) (EPF)	9606.ENSP00000233893	HSPE1	2.90761	1.077	4.35527	4.16362	2.51987	2.51476	2.70142	1.9371	3.36939	4.98405	5.19824	5.13194	2.54073	3.55585	1.81789	4.98503	5.54605	5.16034		0.448093	0.0621942		2.92302	3.91067	0.987649	0.149236
P08865	RSSA_HUMAN	9	40S ribosomal protein SA (37 kDa laminin receptor precursor) (37LRP) (37/67 kDa laminin receptor) (LRP/LR) (67 kDa laminin receptor) (67LR) (Colon carcinoma laminin-binding protein) (Laminin receptor 1) (LamR) (Laminin-binding protein precursor p40) (LBP/p40) (Multidrug resistance-associated protein MGr1-Ag) (NEM/1CHD4) (Small ribosomal subunit protein uS2)	9606.ENSP00000389351	RPSA	4.39458	4.33108	4.01831	4.16558	4.21083	1.82207	1.43903	1.42134	4.44068	4.36321	4.39549	4.32325	3.53541	3.79131	3.70804	3.7784	3.90039	4.02127		0.075064	0.767212		3.82374	3.59315	-0.230589	0.657471
Q12905	ILF2_HUMAN	7	Interleukin enhancer-binding factor 2 (Nuclear factor of activated T-cells 45 kDa)	9606.ENSP00000355011	ILF2	3.37128	1.74731	2.63141	2.6778	0.76864	0.304252	0.940491	1.00936	0.137321	2.65418	2.35103	2.41484	0.86202	1.50866	1.66266	2.24247	2.03767	2.28047		0.062016	0.806877		1.91678	1.6751	-0.241687	0.666732
P35914	HMGCL_HUMAN	5	Hydroxymethylglutaryl-CoA lyase, mitochondrial (HL) (HMG-CoA lyase) (EC 4.1.3.4) (3-hydroxy-3-methylglutarate-CoA lyase)	9606.ENSP00000363614	HMGCL	1.03946	0.387522	-0.672118	-0.46021	0.862543	0.195342	1.46376	0.829123	1.50942	0.146659	0.41293	0.248641	1.92785	0.936765	-0.477846	0.278946	0.197884	-0.158074		-0.01153	0.963783		0.225424	0.609671	0.384247	0.298272
P18283	GPX2_HUMAN	4	Glutathione peroxidase 2 (GPx-2) (GSHPx-2) (EC 1.11.1.9) (Gastrointestinal glutathione peroxidase) (Glutathione peroxidase-gastrointestinal) (GPx-GI) (GSHPx-GI) (Glutathione peroxidase-related protein 2) (GPRP-2)	9606.ENSP00000374265	GPX2	-0.222671	1.24044	-0.649635	-1.07453	-0.59167	-0.052645	0.634994	2.39709	2.74825	0.23973	-0.403804	0.446555	1.92931	2.43104	1.16192	1.64457	1.24713	1.62979		0.575985	0.0123625		-0.225118	1.34222	1.56733	0.00338105
P43686	PRS6B_HUMAN	5	26S proteasome regulatory subunit 6B (26S proteasome AAA-ATPase subunit RPT3) (MB67-interacting protein) (MIP224) (Proteasome 26S subunit ATPase 4) (Tat-binding protein 7) (TBP-7)	9606.ENSP00000157812	PSMC4	0.9238	0.909588	1.27941	0.826998	0.284193	-0.0095307	1.81394	1.86589	1.41859	0.89336	0.786924	0.741126	1.16415	1.33135	1.0674	1.21065	0.945732	1.21129		0.291429	0.240655		0.70241	1.2042	0.50179	0.0517392
P30101	PDIA3_HUMAN	20	Protein disulfide-isomerase A3 (EC 5.3.4.1) (58 kDa glucose-regulated protein) (58 kDa microsomal protein) (p58) (Disulfide isomerase ER-60) (Endoplasmic reticulum resident protein 57) (ER protein 57) (ERp57) (Endoplasmic reticulum resident protein 60) (ER protein 60) (ERp60)	9606.ENSP00000300289	PDIA3	5.18189	4.1399	5.38373	5.60096	5.98478	2.91403	2.41516	2.28444	6.39365	5.75835	5.79242	5.68769	5.22146	5.54087	5.81189	6.06038	6.31413	6.28547		0.416126	0.0858625		4.86755	5.29716	0.429612	0.50102
O94760	DDAH1_HUMAN	3	N(G),N(G)-dimethylarginine dimethylaminohydrolase 1 (DDAH-1) (Dimethylarginine dimethylaminohydrolase 1) (EC 3.5.3.18) (DDAHI) (Dimethylargininase-1)	9606.ENSP00000284031	DDAH1	0.497219	-0.69212	0.071498	-0.530825	1.29117	1.90213	1.49621	-0.113037	0.707067	0.614754	0.853048	0.767837	0.894749	0.533851	-0.246297	-0.263724	-0.978135	-0.944028		-0.414092	0.087563		0.423177	0.276858	-0.146319	0.76515
Q86VP6	CAND1_HUMAN	8	Cullin-associated NEDD8-dissociated protein 1 (Cullin-associated and neddylation-dissociated protein 1) (TBP-interacting protein of 120 kDa A) (TBP-interacting protein 120A) (p120 CAND1)	9606.ENSP00000442318	CAND1	1.42024	0.543316	1.856	1.86767	1.80566	1.39449	0.307512	0.923903	0.954308	1.27082	1.12833	1.57383	0.0637664	1.82002	1.51362	2.01656	1.8553	1.53805		0.146476	0.561931		1.48123	1.24717	-0.23406	0.404904
Q9BWD1	THIC_HUMAN	5	Acetyl-CoA acetyltransferase, cytosolic (EC 2.3.1.9) (Acetyl-CoA transferase-like protein) (Cytosolic acetoacetyl-CoA thiolase)	9606.ENSP00000356015	ACAT2	2.7752	1.13083	2.34309	2.36489	1.38587	1.21756	1.02223	1.07161	0.381915	0.507349	0.990638	1.2678	0.667687	-0.0837552	0.951688	-1.21827	-0.460978	-0.200761		-0.844028	1.06647e-05		1.86957	0.408096	-1.46148	0.00203044
P55145	MANF_HUMAN	4	Mesencephalic astrocyte-derived neurotrophic factor (Arginine-rich protein) (Protein ARMET)	9606.ENSP00000499582	MANF	-1.57509	-0.119929	0.681882	0.109811	-1.1615	0.274048	0.637177	0.862242	-0.621885	0.614531	0.434076	0.596701	0.801772	0.0916736	1.20686	1.19685	0.89838	0.955503		0.629765	0.00509631		-0.298463	0.63949	0.937954	0.0474841
P15559	NQO1_HUMAN	5	NAD(P)H dehydrogenase [quinone] 1 (EC 1.6.5.2) (Azoreductase) (DT-diaphorase) (DTD) (Menadione reductase) (NAD(P)H:quinone oxidoreductase 1) (Phylloquinone reductase) (Quinone reductase 1) (QR1)	9606.ENSP00000319788	NQO1	2.19466	1.65964	2.04748	1.59641	2.07767	2.7239	1.30124	1.70189	3.18786	2.99511	2.31332	2.60269	0.0225413	0.291865	1.02801	3.68519	3.76495	3.93724		0.229369	0.3599		2.04996	2.23599	0.18603	0.668636
Q9UIJ7	KAD3_HUMAN	4	GTP:AMP phosphotransferase AK3, mitochondrial (EC 2.7.4.10) (Adenylate kinase 3) (AK 3) (Adenylate kinase 3 alpha-like 1)	9606.ENSP00000371230	AK3	1.74095	1.96031	0.386541	1.06147	1.93892	1.19228	0.855089	0.319308	2.56209	1.08439	1.20632	1.06847	3.03507	2.69312	1.46235	1.6256	2.04436	1.831		0.386161	0.113457		1.38008	1.64893	0.268854	0.449481
P02768	ALBU_HUMAN	19	Albumin	9606.ENSP00000295897	ALB	2.92276	2.767	8.17396	5.44141	4.39239	4.07907	3.8311	3.12534	6.51167	7.3432	9.2356	8.57281	10.1031	11.1446	11.4533	8.86652	9.43342	10.9192		0.78381	0.000118645		4.62943	8.37832	3.74889	0.00545728
P14543	NID1_HUMAN	7	Nidogen-1 (NID-1) (Entactin)	9606.ENSP00000264187	NID1	1.527	-0.584509	5.2345	3.65577	3.06364	0.804862	0.159958	-1.0198	3.19543	3.54583	5.1443	4.87717	7.57142	7.98851	9.10569	8.02573	8.15096	6.32985		0.763583	0.000226411		2.28354	5.25625	2.97271	0.0346581
P08559	ODPA_HUMAN	5	Pyruvate dehydrogenase E1 component subunit alpha, somatic form, mitochondrial (EC 1.2.4.1) (PDHE1-A type I)	9606.ENSP00000369134	PDHA1	1.60509	1.45138	1.45564	1.39858	1.63236	-0.510249	2.00378	1.00557	1.78981	1.64084	1.58546	1.59852	1.54937	1.53195	1.39157	1.98727	2.13444	2.26106		0.49582	0.0363875		1.17214	1.70664	0.534502	0.181834
P31930	QCR1_HUMAN	10	Cytochrome b-c1 complex subunit 1, mitochondrial (Complex III subunit 1) (Core protein I) (Ubiquinol-cytochrome-c reductase complex core protein 1)	9606.ENSP00000203407	UQCRC1	2.28186	1.39844	1.85019	2.40288	2.91001	2.05136	2.24785	1.08597	3.49165	2.9863	2.86806	3.01266	4.36255	4.31864	5.01871	3.17205	3.23005	3.13636		0.633183	0.00479122		2.14912	3.24424	1.09512	0.00816527
Q14764	MVP_HUMAN	14	Major vault protein (MVP) (Lung resistance-related protein)	9606.ENSP00000378760	MVP	1.10354	2.56891	1.25009	2.0144	1.25593	3.1558	2.52436	3.06205	3.64713	2.77456	3.57413	3.41537	3.25118	3.64513	4.93559	1.70353	2.21916	2.1937		0.274522	0.270272		1.89145	3.07882	1.18738	0.0180662
P63151	2ABA_HUMAN	3	Serine/threonine-protein phosphatase 2A 55 kDa regulatory subunit B alpha isoform (PP2A subunit B isoform B55-alpha) (PP2A subunit B isoform PR55-alpha) (PP2A subunit B isoform R2-alpha) (PP2A subunit B isoform alpha)	9606.ENSP00000325074	PPP2R2A	0.148564	-0.361699	0.464386	-0.243834	0.0177347	-0.420116	0.160284	0.14668	1.39644	-1.91423	-0.977428	-1.5953	-0.784829	-1.27551	-1.1705	-0.324499	-0.225487	-0.87183		-0.374599	0.125624		-0.0658274	-0.619684	-0.553856	0.0812444
Q7KZF4	SND1_HUMAN	10	Staphylococcal nuclease domain-containing protein 1 (EC 3.1.31.1) (100 kDa coactivator) (EBNA2 coactivator p100) (Tudor domain-containing protein 11) (p100 co-activator)	9606.ENSP00000346762	SND1	0.439911	1.65196	2.16629	2.10186	1.18951	1.64624	1.9346	1.72845	1.22547	3.03812	2.86413	2.83926	1.54229	2.09962	3.10162	2.82669	2.73399	2.784		0.602039	0.00820151		1.53263	2.39319	0.860559	0.0231235
P17987	TCPA_HUMAN	12	T-complex protein 1 subunit alpha (TCP-1-alpha) (CCT-alpha)	9606.ENSP00000317334	TCP1	3.51572	2.59626	3.37763	3.13264	4.03124	1.94264	2.15038	1.48024	3.5916	4.02662	4.13954	3.41452	0.920794	2.59415	2.75371	2.39628	2.36232	2.54591		-0.336942	0.171539		3.09935	2.69801	-0.401347	0.346335
Q7Z406	MYH14_HUMAN	5	Myosin-14 (Myosin heavy chain 14) (Myosin heavy chain, non-muscle IIc) (Non-muscle myosin heavy chain IIc) (NMHC II-C)	9606.ENSP00000493594	MYH14	-0.43333	0.248163	-0.421675	0.883337	0.833069	0.995557	0.762541	-0.0218254	-0.105571	0.587004	1.25644	1.08549	-0.303813	1.23564	0.550149	0.278863	-0.0831748	-0.229208		-0.124658	0.622126		0.350854	0.417711	0.0668575	0.836888
P11940	PABP1_HUMAN	6	Polyadenylate-binding protein 1 (PABP-1) (Poly(A)-binding protein 1)	9606.ENSP00000313007	PABPC1	1.79661	0.613967	3.03152	2.09621	-0.681735	1.00826	0.273049	0.965702	-0.486932	3.18456	3.20828	3.14087	-0.498259	0.928732	2.03562	2.22862	1.87825	2.64785		0.189003	0.452585		1.31081	1.62553	0.314721	0.642776
Q15084	PDIA6_HUMAN	15	Protein disulfide-isomerase A6 (EC 5.3.4.1) (Endoplasmic reticulum protein 5) (ER protein 5) (ERp5) (Protein disulfide isomerase P5) (Thioredoxin domain-containing protein 7)	9606.ENSP00000385385	PDIA6	3.63514	4.77248	3.81148	4.26254	4.35246	2.94135	2.17904	2.82057	3.22582	3.87849	3.50319	3.83632	3.2712	3.21073	4.61807	4.23446	4.22795	4.51533		0.190594	0.448717		3.96258	3.62676	-0.335812	0.339077
P62937	PPIA_HUMAN	12	Peptidyl-prolyl cis-trans isomerase A (PPIase A) (EC 5.2.1.8) (Cyclophilin A) (Cyclosporin A-binding protein) (Rotamase A) [Cleaved into: Peptidyl-prolyl cis-trans isomerase A, N-terminally processed]	9606.ENSP00000419425	PPIA	3.09959	1.71572	4.95536	4.87525	0.836039	2.52775	1.84387	2.15709	0.300643	5.3261	4.99343	5.24435	1.2033	1.55437	2.15646	4.97637	4.91422	5.00562		0.244697	0.32777		3.00162	3.30632	0.3047	0.734435
Q9Y6N5	SQOR_HUMAN	4	Sulfide:quinone oxidoreductase, mitochondrial (SQOR) (EC 1.8.5.8) (Sulfide dehydrogenase-like) (Sulfide quinone oxidoreductase)	9606.ENSP00000456019	SQOR	0.1259	-0.811649	0.282701	-0.752535	0.31577	-0.201587	0.794052	1.06766	1.02809	-0.0929301	0.00792653	0.683868	0.764504	0.487236	0.53361	-0.20663	0.378673	0.115313		0.233065	0.351994		-0.173567	0.463448	0.637014	0.0274245
P50990	TCPQ_HUMAN	18	T-complex protein 1 subunit theta (TCP-1-theta) (CCT-theta) (Chaperonin containing T-complex polypeptide 1 subunit 8) (Renal carcinoma antigen NY-REN-15)	9606.ENSP00000286788	CCT8	4.18936	4.92195	4.80222	4.51603	3.63896	3.49471	3.39901	2.64847	4.05777	4.62346	4.88159	4.69822	3.54743	3.8433	3.71448	3.80845	3.59842	4.17016		-0.241156	0.335038		4.26054	3.9159	-0.344641	0.280209
Q08211	DHX9_HUMAN	9	ATP-dependent RNA helicase A (EC 3.6.4.13) (DEAH box protein 9) (DExH-box helicase 9) (Leukophysin) (LKP) (Nuclear DNA helicase II) (NDH II) (RNA helicase A)	9606.ENSP00000356520	DHX9	2.02566	1.11243	2.81721	2.89162	1.74955	2.53448	2.27057	1.80109	1.81129	2.91676	2.49614	2.58817	1.30772	1.56733	2.14809	2.73246	2.87274	2.55261		0.153151	0.544041		2.18849	2.25542	0.0669243	0.839959
P50454	SERPH_HUMAN	3	Serpin H1 (47 kDa heat shock protein) (Arsenic-transactivated protein 3) (AsTP3) (Cell proliferation-inducing gene 14 protein) (Collagen-binding protein) (Colligin) (Rheumatoid arthritis-related antigen RA-A47)	9606.ENSP00000434412	SERPINH1	-1.49633	-0.312151	-1.48329	-0.066444	-0.392891	-0.923516	0.5974	-0.799825	-2.68212	-1.87039	-2.20666	-0.963357	-1.97	-3.58002	0.074931	0.922697	0.476154	-0.417501		0.143293	0.570553		-0.779102	-1.03489	-0.255788	0.604792
P45880	VDAC2_HUMAN	8	Voltage-dependent anion-selective channel protein 2 (VDAC-2) (hVDAC2) (Outer mitochondrial membrane protein porin 2)	9606.ENSP00000361635	VDAC2	3.42835	3.23814	3.70758	2.80082	3.61403	3.09592	1.39119	3.37105	3.96442	3.06027	3.04452	2.88834	4.69943	4.00611	3.56729	3.67584	3.49138	3.32627		0.285603	0.250617		3.31414	3.37384	0.0597015	0.827205
P37268	FDFT_HUMAN	3	Squalene synthase (SQS) (SS) (EC 2.5.1.21) (FPP:FPP farnesyltransferase) (Farnesyl-diphosphate farnesyltransferase) (Farnesyl-diphosphate farnesyltransferase 1)	9606.ENSP00000491537	FDFT1	1.18883	-0.604153	0.204384	0.0834251	-0.764561	-0.341	-0.52533	0.301032	-1.04691	-1.39298	-1.82734	-1.48718	-2.15031	-1.93653	0.0709606	-2.35772	-2.72861	-1.95577		-0.759468	0.00025627		-0.0388452	-1.41972	-1.38088	0.00416464
P60866	RS20_HUMAN	5	40S ribosomal protein S20 (Small ribosomal subunit protein uS10)	9606.ENSP00000429374	RPS20	0.0789936	-0.0854036	2.34766	1.38754	1.71354	0.658677	1.04056	-0.0968534	0.992301	3.00569	3.14979	2.98647	-0.872788	1.94691	0.987257	1.5579	2.073	2.54097		0.22412	0.371297		1.01683	1.60927	0.592433	0.288933
P06396	GELS_HUMAN	4	Gelsolin (AGEL) (Actin-depolymerizing factor) (ADF) (Brevin)	9606.ENSP00000362924	GSN	0.916896	0.687186	1.79351	2.11879	2.54516	1.8874	2.16631	1.1373	3.10514	0.342968	1.68692	1.69042	4.60725	4.60011	4.56428	3.69987	3.66559	2.79235		0.669221	0.00238657		1.65816	2.83821	1.18005	0.0340169
P35606	COPB2_HUMAN	3	Coatomer subunit beta' (Beta'-coat protein) (Beta'-COP) (p102)	9606.ENSP00000329419	COPB2	0.437026	-0.176877	-0.184575	-0.855841	-0.368746	-0.609896	-1.24288	-0.23384	-2.21807	0.0265757	-0.00585146	-0.0967553	-0.4545	-1.05798	-0.0254812	0.401241	0.403852	0.187225		0.292093	0.239535		-0.293151	-0.359705	-0.0665536	0.82051
P35908	K22E_HUMAN	18	Keratin, type II cytoskeletal 2 epidermal (Cytokeratin-2e) (CK-2e) (Epithelial keratin-2e) (Keratin-2 epidermis) (Keratin-2e) (K2e) (Type-II keratin Kb2)	9606.ENSP00000310861	KRT2	4.43265	4.80564	5.02223	6.77666	6.41916	3.51893	2.99433	2.74073	5.2253	5.20292	4.48309	4.41305	5.80259	6.15506	6.06126	5.5986	6.62594	6.48091		0.424624	0.079017		5.16254	5.14865	-0.013895	0.982613
P36776	LONM_HUMAN	4	Lon protease homolog, mitochondrial (EC 3.4.21.53) (LONHs) (Lon protease-like protein) (LONP) (Mitochondrial ATP-dependent protease Lon) (Serine protease 15)	9606.ENSP00000353826	LONP1	2.02359	2.3231	-0.18311	-2.42189	1.97682	-0.543914	3.13808	0.976956	1.88306	-0.870207	-0.574635	-0.506261	-1.69116	-1.47472	-0.193545	-1.47001	-1.29105	-0.175844		-0.470796	0.0486154		0.5291	-0.187445	-0.716545	0.440257
P30048	PRDX3_HUMAN	4	Thioredoxin-dependent peroxide reductase, mitochondrial (EC 1.11.1.24) (Antioxidant protein 1) (AOP-1) (HBC189) (Peroxiredoxin III) (Prx-III) (Peroxiredoxin-3) (Protein MER5 homolog) (Thioredoxin-dependent peroxiredoxin 3)	9606.ENSP00000298510	PRDX3	2.59268	2.52644	1.24824	1.6959	2.70478	2.1249	-0.675851	1.98045	1.65091	1.97	1.55544	1.59791	0.668547	1.77929	0.722105	2.40867	2.45159	2.53651		-0.00623524	0.98041		2.14882	1.5538	-0.595026	0.115169
O43396	TXNL1_HUMAN	3	Thioredoxin-like protein 1 (32 kDa thioredoxin-related protein)	9606.ENSP00000217515	TXNL1	1.32145	1.01722	0.788487	-0.0652816	0.801208	0.449964	2.53235	1.05046	1.5093	-0.945052	-0.357462	-0.459653	0.995739	-0.0365877	-0.66528	-0.255708	0.0306686	-0.0112923		-0.418934	0.0835547		0.718841	0.28229	-0.436551	0.236596
P07910	HNRPC_HUMAN	9	Heterogeneous nuclear ribonucleoproteins C1/C2 (hnRNP C1/C2)	9606.ENSP00000451291	HNRNPC	3.99667	4.00738	4.91674	5.16962	5.16949	0.828932	3.59059	1.2364	5.04644	5.06354	5.0113	4.94793	4.13687	3.46912	3.88842	4.37042	4.58324	4.66523		0.127515	0.614101		4.01481	4.16746	0.152653	0.842839
Q07955	SRSF1_HUMAN	6	Serine/arginine-rich splicing factor 1 (Alternative-splicing factor 1) (ASF-1) (Splicing factor, arginine/serine-rich 1) (pre-mRNA-splicing factor SF2, P33 subunit)	9606.ENSP00000258962	SRSF1	3.25855	3.3356	1.8378	2.5402	3.35495	0.395924	2.29012	2.02699	2.87898	1.84995	1.87558	1.68139	1.93898	1.68698	1.71697	1.09046	1.46707	1.16253		-0.54807	0.0185328		2.45384	1.8055	-0.648335	0.241687
P62249	RS16_HUMAN	5	40S ribosomal protein S16 (Small ribosomal subunit protein uS9)	9606.ENSP00000367806	RPS16	1.28902	1.11479	2.39568	1.86846	1.45926	1.03854	1.19753	2.13379	-0.688916	1.91466	2.33678	2.09204	2.29473	2.79189	-0.775617	3.45358	3.55785	2.80018		0.439838	0.0677739		1.52762	1.92571	0.398083	0.396194
P05787	K2C8_HUMAN	20	Keratin, type II cytoskeletal 8 (Cytokeratin-8) (CK-8) (Keratin-8) (K8) (Type-II keratin Kb8)	9606.ENSP00000449404	KRT8	7.72372	7.07354	7.55057	8.47189	8.13978	3.86317	3.51278	3.06487	8.74405	7.92305	8.14345	8.11883	6.91116	7.19581	8.17558	7.14985	7.41857	7.62048		0.132987	0.598849		7.13711	6.99821	-0.1389	0.874774
Q16629	SRSF7_HUMAN	3	Serine/arginine-rich splicing factor 7 (Splicing factor 9G8) (Splicing factor, arginine/serine-rich 7)	9606.ENSP00000325905	SRSF7	2.86602	2.82936	1.11162	2.01702	2.82039	-0.719345	0.291987	2.00036	1.3044	0.868693	0.132015	0.486128	0.361051	-0.965196	-1.42161	-0.940174	-0.768732	-2.38086		-0.793677	8.44337e-05		1.82085	-0.085995	-1.90684	0.0209619
Q9Y277	VDAC3_HUMAN	4	Voltage-dependent anion-selective channel protein 3 (VDAC-3) (hVDAC3) (Outer mitochondrial membrane protein porin 3)	9606.ENSP00000428845	VDAC3	1.99234	1.13495	1.53833	1.00149	1.82367	1.31817	1.85013	2.43103	2.66954	1.55134	0.848275	0.722906	2.55117	2.69749	1.84602	1.52129	1.66059	1.04407		0.112075	0.65794		1.46816	1.78282	0.314661	0.237298
Q99497	PARK7_HUMAN	6	Parkinson disease protein 7 (Maillard deglycase) (Oncogene DJ1) (Parkinsonism-associated deglycase) (Protein DJ-1) (DJ-1) (Protein/nucleic acid deglycase DJ-1) (EC 3.1.2.-) (EC 3.5.1.-) (EC 3.5.1.124)	9606.ENSP00000340278	PARK7	3.28315	2.91245	2.87463	2.4414	3.26022	2.2322	0.941293	1.34099	3.92322	3.45877	3.45797	3.4197	3.11642	2.82611	1.33594	2.72428	2.76941	3.03357		-0.0211804	0.933519		2.83401	2.69564	-0.138368	0.679437
Q9NVI7	ATD3A_HUMAN	3	ATPase family AAA domain-containing protein 3A	9606.ENSP00000368030	ATAD3A	0.726795	0.0647647	0.942393	0.293231	-1.18056	0.953293	-0.0354283	-0.308505	-0.786394	0.954246	0.77791	0.725201	-0.583493	0.222319	1.87065	0.672197	0.733806	0.644009		0.236033	0.345717		0.299987	0.407209	0.107223	0.791201
P10809	CH60_HUMAN	19	60 kDa heat shock protein, mitochondrial (EC 5.6.1.7) (60 kDa chaperonin) (Chaperonin 60) (CPN60) (Heat shock protein 60) (HSP-60) (Hsp60) (HuCHA60) (Mitochondrial matrix protein P1) (P60 lymphocyte protein)	9606.ENSP00000340019	HSPD1	6.12376	5.31298	6.29619	6.16492	6.40448	3.62068	3.39182	3.35999	6.61214	6.71788	6.84239	6.75928	6.72745	7.02722	7.4699	7.02628	7.2811	7.10587		0.527658	0.0244144		5.65384	6.36011	0.706275	0.258479
P50213	IDH3A_HUMAN	6	Isocitrate dehydrogenase [NAD] subunit alpha, mitochondrial (EC 1.1.1.41) (Isocitric dehydrogenase subunit alpha) (NAD(+)-specific ICDH subunit alpha)	9606.ENSP00000299518	IDH3A	0.727917	0.150938	1.16131	1.00767	1.29925	0.99171	0.446445	0.87758	2.67395	1.22214	1.34256	1.48462	1.66381	1.48647	2.61129	2.88733	3.2092	2.30837		0.77488	0.00015908		0.8898	1.85115	0.961347	0.00562935
O43169	CYB5B_HUMAN	4	Cytochrome b5 type B (Cytochrome b5 outer mitochondrial membrane isoform)	9606.ENSP00000308430	CYB5B	2.06662	1.97082	1.22317	1.75505	2.96993	1.81524	0.134514	2.78618	2.12025	1.38735	1.08212	0.506728	3.11417	2.09622	1.02803	2.45329	2.51133	2.26312		0.197022	0.433268		1.9668	1.79027	-0.17653	0.629523
P51571	SSRD_HUMAN	3	Translocon-associated protein subunit delta (TRAP-delta) (Signal sequence receptor subunit delta) (SSR-delta)	9606.ENSP00000317331	SSR4	-2.19672	-0.129515	0.669531	0.917892	-2.80278	0.377096	-0.886183	-2.56548	-1.60972	0.63388	0.181418	0.466026	-1.05874	-0.0845271	-0.300981	1.26138	0.81741	0.885602		0.395392	0.104363		-0.527416	-0.188326	0.33909	0.652642
P19338	NUCL_HUMAN	15	Nucleolin (Protein C23)	9606.ENSP00000318195	NCL	3.50837	3.12929	4.45217	4.47037	3.85513	2.7511	3.16379	2.62603	3.69963	4.9907	5.0362	4.92716	3.28008	3.82693	4.5864	4.8573	4.7921	4.86944		0.464421	0.0521771		3.6944	4.22131	0.52691	0.18738
P13667	PDIA4_HUMAN	16	Protein disulfide-isomerase A4 (EC 5.3.4.1) (Endoplasmic reticulum resident protein 70) (ER protein 70) (ERp70) (Endoplasmic reticulum resident protein 72) (ER protein 72) (ERp-72) (ERp72)	9606.ENSP00000499129	PDIA4	2.13353	2.26474	4.14642	4.68415	3.64276	2.82218	3.08587	2.50589	4.22191	3.68567	3.83705	3.76426	3.11242	3.80913	4.6665	4.20708	4.627	4.36227		0.496383	0.0361426		3.2823	3.82376	0.54146	0.282156
Q14847	LASP1_HUMAN	3	LIM and SH3 domain protein 1 (LASP-1) (Metastatic lymph node gene 50 protein) (MLN 50)	9606.ENSP00000325240	LASP1	-0.32655	-1.04492	-0.039742	-0.443001	0.593617	0.569191	-1.05534	-0.0590687	1.2301	-0.0138458	0.0205442	0.123563	0.870428	-0.327463	-0.324637	-1.30257	-0.8199	-1.56288		-0.393408	0.106273		-0.115234	-0.268423	-0.153189	0.670366
P22234	PUR6_HUMAN	9	Multifunctional protein ADE2 [Includes: Phosphoribosylaminoimidazole-succinocarboxamide synthase (EC 6.3.2.6) (SAICAR synthetase); Phosphoribosylaminoimidazole carboxylase (EC 4.1.1.21) (AIR carboxylase) (AIRC)]	9606.ENSP00000382595	PAICS	2.56405	2.16482	2.3997	2.01643	1.67559	1.57257	1.42679	0.578155	1.85912	2.68031	2.17405	2.31827	1.4531	1.66863	1.90119	2.31625	2.2502	2.3401		0.100013	0.692954		2.06553	1.91385	-0.15168	0.519279
P30086	PEBP1_HUMAN	7	Phosphatidylethanolamine-binding protein 1 (PEBP-1) (HCNPpp) (Neuropolypeptide h3) (Prostatic-binding protein) (Raf kinase inhibitor protein) (RKIP) [Cleaved into: Hippocampal cholinergic neurostimulating peptide (HCNP)]	9606.ENSP00000261313	PEBP1	2.86338	3.07183	3.72597	2.74139	3.78612	3.01471	4.11433	2.85666	3.61973	3.6003	3.74278	3.74474	4.45454	4.37063	0.944761	4.20875	4.42014	4.70676		0.385603	0.114024		3.20057	3.73201	0.531444	0.14259
P02533	K1C14_HUMAN	5	Keratin, type I cytoskeletal 14 (Cytokeratin-14) (CK-14) (Keratin-14) (K14)	9606.ENSP00000167586	KRT14	3.20923	3.22725	0.857801	2.66094	1.77292	0.678191	0.879171	1.00709	0.0397695	1.27838	0.246705	0.846849	3.43997	2.91214	2.84027	1.85659	3.34495	2.51272		0.322375	0.191997		2.06772	1.76705	-0.300674	0.615431
P11021	BIP_HUMAN	18	Endoplasmic reticulum chaperone BiP (EC 3.6.4.10) (78 kDa glucose-regulated protein) (GRP-78) (Binding-immunoglobulin protein) (BiP) (Heat shock protein 70 family protein 5) (HSP70 family protein 5) (Heat shock protein family A member 5) (Immunoglobulin heavy chain-binding protein)	9606.ENSP00000324173	HSPA5	5.05437	3.25948	5.49258	5.65117	4.85775	3.64533	3.25967	3.12208	5.52764	5.64379	5.58406	5.50318	2.66241	4.60705	5.91726	5.15053	5.34727	5.06765		0.140824	0.57728		4.66011	4.78272	0.122603	0.816727
P35270	SPRE_HUMAN	4	Sepiapterin reductase (SPR) (EC 1.1.1.153)	9606.ENSP00000234454	SPR	1.02356	0.370729	0.454774	0.37314	1.1006	0.186296	0.578209	-0.263244	0.453888	-1.42267	-0.608061	-0.880752	0.350342	1.06696	-0.730661	0.617993	0.749701	-1.10318		-0.221966	0.376032		0.584848	-0.09929	-0.684138	0.0294567
P35232	PHB_HUMAN	11	Prohibitin	9606.ENSP00000479488	PHB	5.20972	5.02763	4.2779	4.34833	5.05533	1.82672	2.55681	4.7082	5.43295	4.24395	4.50868	4.33258	5.98434	5.7475	4.39062	4.5846	4.81116	4.78018		0.285695	0.250459		4.29094	4.67346	0.382527	0.526567
Q16891	MIC60_HUMAN	6	MICOS complex subunit MIC60 (Cell proliferation-inducing gene 4/52 protein) (Mitochondrial inner membrane protein) (Mitofilin) (p87/89)	9606.ENSP00000387262	IMMT	0.771455	-0.0437693	1.22182	1.42851	1.327	2.79392	0.422094	0.324281	1.01226	1.36345	1.24053	1.03541	0.539683	2.00249	1.72724	1.80143	1.48871	1.36341		0.226643	0.365794		1.24982	1.19342	-0.0564051	0.894883
Q969H8	MYDGF_HUMAN	3	Myeloid-derived growth factor (MYDGF)	9606.ENSP00000262947	MYDGF	-0.020671	-0.697618	0.685971	0.554989	-1.97331	-0.334805	-0.205483	1.19388	-0.598534	1.20495	1.62692	1.67883	0.208398	-0.128232	-1.96869	0.739983	1.06017	0.696648		0.227113	0.364773		-0.297574	0.459069	0.756643	0.159558
P58107	EPIPL_HUMAN	11	Epiplakin (450 kDa epidermal antigen)	9606.ENSP00000484472	EPPK1	1.15036	2.4006	0.767294	0.608986	1.35794	2.52462	3.03538	2.97126	2.03299	2.22178	2.43975	2.15691	1.58153	1.53792	2.51752	1.1985	0.888685	1.62612		-0.100393	0.691842		1.4683	2.01736	0.549061	0.189779
Q96C19	EFHD2_HUMAN	6	EF-hand domain-containing protein D2 (Swiprosin-1)	9606.ENSP00000365147	EFHD2	2.08342	1.8613	1.9422	1.86013	2.36215	1.3391	0.528171	1.56293	2.38073	1.10284	1.49013	1.53599	2.13701	-0.000450676	1.38813	0.727434	0.255526	-0.107332		-0.693141	0.00142582		1.90805	1.08343	-0.824624	0.00784498
O43491	E41L2_HUMAN	3	Band 4.1-like protein 2 (Erythrocyte membrane protein band 4.1-like 2) (Generally expressed protein 4.1) (4.1G)	9606.ENSP00000357110	EPB41L2	-1.98481	-1.35941	-0.555602	-0.207201	-1.16334	-1.0052	-0.722351	-1.3454	0.121136	-0.816685	-0.0478919	-0.352008	-1.0764	-1.09647	-1.13789	-1.7735	-2.78757	-3.43303		-0.540637	0.0205286		-1.04593	-1.20567	-0.159743	0.691449
P54577	SYYC_HUMAN	5	Tyrosine--tRNA ligase, cytoplasmic (EC 6.1.1.1) (Tyrosyl-tRNA synthetase) (TyrRS) [Cleaved into: Tyrosine--tRNA ligase, cytoplasmic, N-terminally processed]	9606.ENSP00000362576	YARS1	0.228437	0.292687	1.11248	0.0436318	0.842355	0.729815	1.91672	1.02585	0.683435	1.51028	1.48882	1.41424	1.34363	0.720183	0.00967233	0.673456	-0.0308119	0.172526		-0.159934	0.526127		0.541568	0.910666	0.369098	0.162936
Q15366	PCBP2_HUMAN	3	Poly(rC)-binding protein 2 (Alpha-CP2) (Heterogeneous nuclear ribonucleoprotein E2) (hnRNP E2)	9606.ENSP00000352438	PCBP2	1.94096	2.57926	2.47992	2.13267	1.37652	0.202486	-0.304287	1.92014	1.67557	2.20695	2.0859	1.92778	0.942722	1.19851	1.74248	1.73044	1.47388	1.76259		-0.100288	0.692149		1.7853	1.53022	-0.25508	0.552507
P06703	S10A6_HUMAN	3	Protein S100-A6 (Calcyclin) (Growth factor-inducible protein 2A9) (MLN 4) (Prolactin receptor-associated protein) (PRA) (S100 calcium-binding protein A6)	9606.ENSP00000357709	S100A6	1.41779	0.871139	4.25692	4.54702	-0.616779	1.1077	1.47936	-0.578182	2.09853	2.6851	2.8988	2.93709	-1.16315	1.18678	0.308836	1.70947	2.20365	2.23226		-0.120567	0.633685		1.93063	1.49988	-0.430753	0.652864
P55209	NP1L1_HUMAN	3	Nucleosome assembly protein 1-like 1 (NAP-1-related protein) (hNRP)	9606.ENSP00000477538	NAP1L1	-1.93645	0.14606	-0.517512	-1.69476	-1.74725	0.152436	-0.588722	-0.690906	-1.71941	-0.670347	-1.13428	-1.50304	-1.2874	-0.62388	-1.38064	0.569879	-0.243212	-0.0947795		0.353404	0.150253		-0.932911	-0.780561	0.15235	0.739895
Q16851	UGPA_HUMAN	3	UTP--glucose-1-phosphate uridylyltransferase (EC 2.7.7.9) (UDP-glucose pyrophosphorylase) (UDPGP) (UGPase)	9606.ENSP00000338703	UGP2	0.3365	-0.274788	0.442689	0.247864	0.366364	0.389213	0.244998	-0.99111	-1.39396	0.562829	1.06123	1.06441	0.655133	0.273944	0.861112	0.0230566	-0.0829658	-0.00887627		0.042657	0.866535		0.251307	0.189151	-0.0621563	0.803343
P13489	RINI_HUMAN	7	Ribonuclease inhibitor (Placental ribonuclease inhibitor) (Placental RNase inhibitor) (Ribonuclease/angiogenin inhibitor 1) (RAI)	9606.ENSP00000433999	RNH1	1.4597	1.23793	1.58197	1.03534	0.934171	0.889776	-0.509282	0.160739	0.810194	1.1709	1.30403	1.55565	0.679509	1.02714	1.10519	1.43614	1.26623	0.777531		0.0219083	0.931239		1.18981	0.898664	-0.291151	0.174712
P00505	AATM_HUMAN	12	Aspartate aminotransferase, mitochondrial (mAspAT) (EC 2.6.1.1) (EC 2.6.1.7) (Fatty acid-binding protein) (FABP-1) (Glutamate oxaloacetate transaminase 2) (Kynurenine aminotransferase 4) (Kynurenine aminotransferase IV) (Kynurenine--oxoglutarate transaminase 4) (Kynurenine--oxoglutarate transaminase IV) (Plasma membrane-associated fatty acid-binding protein) (FABPpm) (Transaminase A)	9606.ENSP00000245206	GOT2	2.55078	2.08118	3.16513	3.70701	2.88967	2.29641	2.09125	2.00493	2.66048	3.43582	3.39969	3.43518	2.8215	4.50062	4.77394	3.31901	3.42618	3.41404		0.499825	0.0346732		2.7817	3.27356	0.491859	0.172121
Q00839	HNRPU_HUMAN	8	Heterogeneous nuclear ribonucleoprotein U (hnRNP U) (GRIP120) (Nuclear p120 ribonucleoprotein) (Scaffold-attachment factor A) (SAF-A) (p120) (pp120)	9606.ENSP00000491215	HNRNPU	2.96636	2.18563	2.49595	2.80497	2.30128	1.78132	1.43578	0.532454	1.50465	2.84231	2.41864	2.65382	0.415701	1.97009	1.5627	2.25311	2.21906	2.16862		-0.212762	0.39664		2.42258	1.83141	-0.591174	0.0539467
P52209	6PGD_HUMAN	11	6-phosphogluconate dehydrogenase, decarboxylating (EC 1.1.1.44)	9606.ENSP00000270776	PGD	3.0801	2.19224	3.56742	3.39676	2.88293	2.2211	2.66427	2.13599	1.49699	3.91257	3.68425	3.69146	2.19919	3.05686	3.16895	3.0535	3.02681	3.44451		0.168119	0.504877		2.89009	2.96128	0.0711874	0.825387
Q6NVY1	HIBCH_HUMAN	4	3-hydroxyisobutyryl-CoA hydrolase, mitochondrial (EC 3.1.2.4) (3-hydroxyisobutyryl-coenzyme A hydrolase) (HIB-CoA hydrolase) (HIBYL-CoA-H)	9606.ENSP00000352706	HIBCH	1.57278	1.17192	1.08784	1.08505	0.807192	1.03232	1.16221	0.984864	1.06509	0.660809	0.292674	0.634176	-1.44129	0.697055	0.307376	0.414241	0.695103	0.906281		-0.495737	0.0364234		1.12619	0.531548	-0.594637	0.0169952
O75608	LYPA1_HUMAN	4	Acyl-protein thioesterase 1 (APT-1) (hAPT1) (EC 3.1.2.-) (Lysophospholipase 1) (Lysophospholipase I) (LPL-I) (LysoPLA I)	9606.ENSP00000320043	LYPLA1	2.10055	1.79333	1.23777	0.666389	1.63597	0.411572	-0.217187	-1.44549	2.50304	2.45817	2.44998	2.54293	1.47986	1.96439	-0.165689	-0.299487	-0.0357574	1.03879		-0.23814	0.341301		1.3076	1.02279	-0.284802	0.566479
P20700	LMNB1_HUMAN	5	Lamin-B1	9606.ENSP00000261366	LMNB1	-1.53308	1.11527	1.82406	1.97073	2.51723	0.523627	1.10125	0.483176	1.75068	1.30958	1.36268	1.48051	0.822024	0.963043	0.548124	-0.198703	0.405989	-0.581975		-0.393946	0.105753		1.06964	0.787197	-0.282441	0.667236
P53597	SUCA_HUMAN	4	Succinate--CoA ligase [ADP/GDP-forming] subunit alpha, mitochondrial (EC 6.2.1.4) (EC 6.2.1.5) (Succinyl-CoA synthetase subunit alpha) (SCS-alpha)	9606.ENSP00000377446	SUCLG1	0.944776	0.219855	0.757271	0.600004	1.97559	2.7425	0.489087	1.97057	3.62407	2.32208	2.36092	2.30286	4.01835	2.6926	2.1523	1.81383	2.07809	1.89723		0.405602	0.0949275		1.20667	2.31016	1.1035	0.0410873
P25325	THTM_HUMAN	8	3-mercaptopyruvate sulfurtransferase (MST) (EC 2.8.1.2)	9606.ENSP00000411719	MPST	2.96093	2.52275	1.85159	2.41819	3.32078	3.23992	2.47426	3.72061	3.3328	1.97835	2.41151	2.44291	2.39884	2.16222	2.10198	1.46292	1.91024	1.32185		-0.647353	0.00368088		2.71903	2.30987	-0.409151	0.20039
P00352	AL1A1_HUMAN	15	Retinal dehydrogenase 1 (RALDH 1) (RalDH1) (EC 1.2.1.-) (EC 1.2.1.36) (ALDH-E1) (ALHDII) (Aldehyde dehydrogenase family 1 member A1) (Aldehyde dehydrogenase, cytosolic)	9606.ENSP00000297785	ALDH1A1	2.45462	4.20625	3.20403	2.58726	2.6432	3.09031	3.56057	2.35833	3.50459	3.83272	3.38682	3.61777	1.01311	2.39279	1.93773	2.98931	2.96396	3.26522		-0.2414	0.334533		3.03095	2.90191	-0.129037	0.723678
P09622	DLDH_HUMAN	4	Dihydrolipoyl dehydrogenase, mitochondrial (EC 1.8.1.4) (Dihydrolipoamide dehydrogenase) (Glycine cleavage system L protein)	9606.ENSP00000205402	DLD	-1.68701	-0.959499	-0.46963	0.000524903	1.40525	0.730628	1.10757	0.0228339	0.648481	-0.35435	-0.586835	-1.41173	-1.89442	1.51703	0.867152	-0.216318	0.783575	-0.522565		0.0597283	0.81388		-0.16329	-0.00329786	0.159992	0.776502
P05198	IF2A_HUMAN	5	Eukaryotic translation initiation factor 2 subunit 1 (Eukaryotic translation initiation factor 2 subunit alpha) (eIF-2-alpha) (eIF-2A) (eIF-2alpha)	9606.ENSP00000256383	EIF2S1	2.44022	3.01652	2.01585	1.57313	2.46624	1.06087	1.65668	1.32574	2.72616	2.31077	2.42976	2.32385	2.46473	1.89879	2.88512	1.28083	1.82967	1.34897		-0.198241	0.43037		2.09547	2.04009	-0.0553842	0.870145
Q13347	EIF3I_HUMAN	4	Eukaryotic translation initiation factor 3 subunit I (eIF3i) (Eukaryotic translation initiation factor 3 subunit 2) (TGF-beta receptor-interacting protein 1) (TRIP-1) (eIF-3-beta) (eIF3 p36)	9606.ENSP00000362688	EIF3I	1.09422	1.47385	0.993695	-0.0690307	0.793697	-0.356558	-0.89243	-0.351265	1.78263	0.747086	1.02408	0.694498	0.87729	-0.0394824	-0.197534	0.435044	0.223642	0.507405		-0.167108	0.507481		0.65498	0.400914	-0.254066	0.492054
P41250	GARS_HUMAN	8	Glycine--tRNA ligase (EC 6.1.1.14) (Diadenosine tetraphosphate synthetase) (Ap4A synthetase) (EC 2.7.7.-) (Glycyl-tRNA synthetase) (GlyRS) (Glycyl-tRNA synthetase 1)	9606.ENSP00000373918	GARS1	2.11727	2.1159	2.03315	1.73243	0.738558	2.04558	0.555465	1.52132	0.740657	2.05988	1.84603	1.78324	1.92985	0.577024	2.7576	2.19192	2.45169	1.86445		0.22593	0.367344		1.79715	1.68993	-0.107222	0.728296
P04264	K2C1_HUMAN	19	Keratin, type II cytoskeletal 1 (67 kDa cytokeratin) (Cytokeratin-1) (CK-1) (Hair alpha protein) (Keratin-1) (K1) (Type-II keratin Kb1)	9606.ENSP00000252244	KRT1	7.46349	8.3431	6.15375	8.04834	7.7983	4.10592	2.98221	2.77427	6.17584	6.67617	5.46418	5.89661	7.15829	7.89429	7.82768	6.9204	7.97672	8.17121		0.268962	0.280483		6.98548	6.32649	-0.658996	0.449032
Q04760	LGUL_HUMAN	4	Lactoylglutathione lyase (EC 4.4.1.5) (Aldoketomutase) (Glyoxalase I) (Glx I) (Ketone-aldehyde mutase) (Methylglyoxalase) (S-D-lactoylglutathione methylglyoxal lyase)	9606.ENSP00000362463	GLO1	2.98544	2.69726	2.43544	1.73995	2.46709	3.03062	0.993899	0.858892	2.57541	1.87863	2.08496	1.90104	2.42773	2.05618	2.14239	1.03229	1.35261	1.54546		-0.522174	0.0262195		2.5593	1.73746	-0.821843	0.00713655
P26599	PTBP1_HUMAN	13	Polypyrimidine tract-binding protein 1 (PTB) (57 kDa RNA-binding protein PPTB-1) (Heterogeneous nuclear ribonucleoprotein I) (hnRNP I)	9606.ENSP00000349428	PTBP1	2.91011	2.76427	3.09842	2.79346	3.26252	1.30745	2.57457	1.79858	2.72863	3.68386	3.24791	3.7322	2.16167	2.67967	2.81441	2.94669	3.05174	3.0763		0.151351	0.548841		2.68937	2.87469	0.185313	0.58831
P11216	PYGB_HUMAN	7	Glycogen phosphorylase, brain form (EC 2.4.1.1)	9606.ENSP00000216962	PYGB	0.224765	0.408354	0.885919	1.21954	0.522361	1.85764	2.11818	2.1748	1.89487	1.64255	1.67309	1.75501	2.19742	1.99376	3.43398	1.73606	1.88895	1.94921		0.611324	0.00702676		0.853096	2.03816	1.18506	0.0029273
P08758	ANXA5_HUMAN	9	Annexin A5 (Anchorin CII) (Annexin V) (Annexin-5) (Calphobindin I) (CBP-I) (Endonexin II) (Lipocortin V) (Placental anticoagulant protein 4) (PP4) (Placental anticoagulant protein I) (PAP-I) (Thromboplastin inhibitor) (Vascular anticoagulant-alpha) (VAC-alpha)	9606.ENSP00000296511	ANXA5	2.69411	2.51407	1.59182	1.801	2.64687	1.87283	1.16419	1.57333	2.41363	0.935483	-0.355821	0.761618	2.91367	2.36006	3.17449	2.51851	2.46711	2.58063		0.243719	0.329768		2.18678	1.87557	-0.31121	0.404444
P09525	ANXA4_HUMAN	16	Annexin A4 (35-beta calcimedin) (Annexin IV) (Annexin-4) (Carbohydrate-binding protein p33/p41) (Chromobindin-4) (Endonexin I) (Lipocortin IV) (P32.5) (PP4-X) (Placental anticoagulant protein II) (PAP-II) (Protein II)	9606.ENSP00000377833	ANXA4	5.20655	5.4055	4.45557	4.70665	5.23519	2.84402	3.16599	2.90972	5.27654	3.87025	4.1278	4.05831	5.3289	5.14366	4.86189	3.21016	3.17982	3.67237		-0.268031	0.282216		4.64225	4.06712	-0.575131	0.246487
Q9P2R7	SUCB1_HUMAN	3	Succinate--CoA ligase [ADP-forming] subunit beta, mitochondrial (EC 6.2.1.5) (ATP-specific succinyl-CoA synthetase subunit beta) (A-SCS) (Succinyl-CoA synthetase beta-A chain) (SCS-betaA)	9606.ENSP00000494360	SUCLA2	0.0111558	-1.28097	-0.888917	-0.442271	-0.318761	0.817319	0.636671	0.0293244	0.733299	1.44285	1.60672	1.42236	1.60315	0.405172	1.3877	-0.491546	0.670838	-1.02975		0.201368	0.422984		-0.350408	0.7014	1.05181	0.0191213
O75947	ATP5H_HUMAN	3	ATP synthase subunit d, mitochondrial (ATPase subunit d) (ATP synthase peripheral stalk subunit d)	9606.ENSP00000301587	ATP5PD	0.857461	1.51423	-0.38771	-0.461182	0.89505	-1.55601	0.524467	2.41968	1.70604	-0.152607	-1.15977	-0.777027	1.07651	0.689783	-1.30319	0.145	0.056299	-1.89627		-0.2341	0.349798		0.14364	0.110743	-0.0328973	0.956715
P52758	RIDA_HUMAN	3	2-iminobutanoate/2-iminopropanoate deaminase (EC 3.5.99.10) (14.5 kDa translational inhibitor protein) (hp14.5) (p14.5) (Heat-responsive protein 12) (Reactive intermediate imine deaminase A homolog) (Translation inhibitor L-PSP ribonuclease) (UK114 antigen homolog)	9606.ENSP00000254878	RIDA	-1.39563	-0.446503	-0.664304	-0.740264	-0.692059	-0.878674	-1.08905	-0.164486	-1.94584	1.07171	1.0686	1.1408	-0.216515	-2.46236	-1.89754	-1.30833	-0.990067	-0.0698005		-0.0911969	0.71893		-0.802906	-0.571906	0.230999	0.55631
Q15738	NSDHL_HUMAN	3	Sterol-4-alpha-carboxylate 3-dehydrogenase, decarboxylating (EC 1.1.1.170) (Protein H105e3)	9606.ENSP00000359297	NSDHL	0.013323	0.110766	0.414459	1.50071	1.38884	-0.0717211	-0.189388	-0.535364	-1.6152	-0.943454	-0.210213	0.363924	-1.40397	-0.018329	0.0861411	1.38255	1.06117	0.87089		0.0942704	0.709839		0.559397	-0.0959363	-0.655333	0.121173
Q16836	HCDH_HUMAN	8	Hydroxyacyl-coenzyme A dehydrogenase, mitochondrial (HCDH) (EC 1.1.1.35) (Medium and short-chain L-3-hydroxyacyl-coenzyme A dehydrogenase) (Short-chain 3-hydroxyacyl-CoA dehydrogenase)	9606.ENSP00000474560	HADH	2.98863	2.66097	2.2311	2.5059	3.4788	1.42915	2.57726	2.30173	3.94125	2.74431	2.7919	2.75771	3.98435	3.42222	2.84228	1.97363	2.22467	2.37342		0.00624932	0.980366		2.54909	2.8279	0.278804	0.432526
P14550	AK1A1_HUMAN	4	Aldo-keto reductase family 1 member A1 (EC 1.1.1.2) (EC 1.1.1.372) (EC 1.1.1.54) (Alcohol dehydrogenase [NADP(+)]) (Aldehyde reductase) (Glucuronate reductase) (EC 1.1.1.19) (Glucuronolactone reductase) (EC 1.1.1.20)	9606.ENSP00000361140	AKR1A1	1.56605	0.961083	1.16553	1.16043	1.24195	2.47626	1.33381	0.734267	2.05692	1.40381	1.44061	1.00549	1.16409	0.890999	1.21173	0.300386	0.685065	0.855927		-0.558381	0.0160214		1.42855	1.09026	-0.338291	0.226765
O60506	HNRPQ_HUMAN	3	Heterogeneous nuclear ribonucleoprotein Q (hnRNP Q) (Glycine- and tyrosine-rich RNA-binding protein) (GRY-RBP) (NS1-associated protein 1) (Synaptotagmin-binding, cytoplasmic RNA-interacting protein)	9606.ENSP00000358635	SYNCRIP	-1.40293	1.31247	0.58377	0.501827	-1.08316	-1.17762	0.145096	0.0897477	-0.889803	0.844324	0.211893	0.817309	-0.153096	-1.10989	0.144581	-0.336235	-0.430511	-0.392393		-0.0982059	0.698253		-0.210939	-0.0882483	0.12269	0.813363
O14745	NHRF1_HUMAN	4	Na(+)/H(+) exchange regulatory cofactor NHE-RF1 (NHERF-1) (Ezrin-radixin-moesin-binding phosphoprotein 50) (EBP50) (Regulatory cofactor of Na(+)/H(+) exchanger) (Sodium-hydrogen exchanger regulatory factor 1) (Solute carrier family 9 isoform A3 regulatory factor 1)	9606.ENSP00000262613	SLC9A3R1	0.38088	0.840184	-0.26032	1.04844	0.731463	-1.4745	-1.69386	-1.07303	0.746982	0.228154	1.02342	0.812002	0.306735	-0.465779	0.273063	-1.22217	-0.372875	-0.168946		-0.233064	0.351994		0.211024	-0.13386	-0.344884	0.470885
P22695	QCR2_HUMAN	11	Cytochrome b-c1 complex subunit 2, mitochondrial (Complex III subunit 2) (Core protein II) (Ubiquinol-cytochrome-c reductase complex core protein 2)	9606.ENSP00000268379	UQCRC2	2.40831	1.41787	0.985417	2.02449	0.613552	1.26351	1.2962	1.94923	1.62961	2.53102	2.20916	2.4064	2.16729	3.47913	4.05738	2.31223	2.44137	2.07405		0.585132	0.0107442		1.45219	2.37942	0.927231	0.0210478
Q9P2E9	RRBP1_HUMAN	7	Ribosome-binding protein 1 (180 kDa ribosome receptor homolog) (RRp) (ES/130-related protein) (Ribosome receptor protein)	9606.ENSP00000367038	RRBP1	-0.797641	0.111369	-0.109136	0.913231	1.47305	2.572	0.369408	0.270782	1.99309	1.61176	1.1289	1.2079	0.366171	-0.482195	-0.0711688	0.604431	1.08076	1.68744		0.00216244	0.993205		0.693813	0.81394	0.120127	0.831046
Q1KMD3	HNRL2_HUMAN	4	Heterogeneous nuclear ribonucleoprotein U-like protein 2 (Scaffold-attachment factor A2) (SAF-A2)	9606.ENSP00000301785	HNRNPUL2	0.24717	1.15719	0.645378	0.818515	-1.88905	0.944702	0.325409	-0.129086	-1.11113	0.790179	0.733957	0.893921	1.02387	-0.461347	0.603757	0.483204	0.662387	0.417995		0.126408	0.617206		0.32065	0.352759	0.032109	0.950057
Q9Y365	STA10_HUMAN	3	START domain-containing protein 10 (StARD10) (Antigen NY-CO-28) (PCTP-like protein) (PCTP-L) (Serologically defined colon cancer antigen 28) (StAR-related lipid transfer protein 10)	9606.ENSP00000335247	STARD10	1.5874	1.75116	0.872409	-0.178559	1.3707	-0.678273	-1.677	-1.33486	1.0329	0.837913	0.322643	0.227522	-0.463698	-1.09318	-1.49619	-0.469152	-0.151836	-0.260266		-0.467056	0.0506819		0.787475	-0.377101	-1.16458	0.0387414
O75874	IDHC_HUMAN	15	Isocitrate dehydrogenase [NADP] cytoplasmic (IDH) (EC 1.1.1.42) (Cytosolic NADP-isocitrate dehydrogenase) (IDP) (NADP(+)-specific ICDH) (Oxalosuccinate decarboxylase)	9606.ENSP00000390265	IDH1	4.09195	2.46289	4.25017	4.39395	3.67977	3.27653	2.07967	3.03304	4.28982	4.32018	4.35756	4.46128	3.176	3.91394	4.19214	3.95857	3.9817	4.21734		0.204504	0.415642		3.69254	3.83177	0.139226	0.708141
P00966	ASSY_HUMAN	3	Argininosuccinate synthase (EC 6.3.4.5) (Citrulline--aspartate ligase)	9606.ENSP00000361471	ASS1	0.122073	1.43619	0.856007	1.37135	1.72307	1.33375	2.76784	0.468076	1.95206	2.28194	2.50164	2.20203	2.21482	0.506898	-0.594715	0.527182	0.419248	1.50622		-0.205068	0.414328		1.14041	1.3961	0.255696	0.5212
P25705	ATPA_HUMAN	19	ATP synthase subunit alpha, mitochondrial (ATP synthase F1 subunit alpha)	9606.ENSP00000381736	ATP5F1A	4.84216	4.13052	5.05904	5.3437	3.18044	2.5218	2.36713	2.60437	4.37406	4.68226	4.61817	4.57875	3.97989	5.05131	5.76697	5.08597	5.35663	4.95834		0.425308	0.0784842		4.17961	4.45199	0.272379	0.629828
P42330	AK1C3_HUMAN	9	Aldo-keto reductase family 1 member C3 (EC 1.1.1.-) (EC 1.1.1.210) (EC 1.1.1.53) (EC 1.1.1.62) (17-beta-hydroxysteroid dehydrogenase type 5) (17-beta-HSD 5) (3-alpha-HSD type II, brain) (3-alpha-hydroxysteroid dehydrogenase type 2) (3-alpha-HSD type 2) (EC 1.1.1.357) (Chlordecone reductase homolog HAKRb) (Dihydrodiol dehydrogenase 3) (DD-3) (DD3) (Dihydrodiol dehydrogenase type I) (HA1753) (Prost…	9606.ENSP00000369927	AKR1C3	2.77052	2.29549	2.26902	1.15255	1.89558	3.66285	2.64948	1.77097	1.0594	3.58593	3.12206	3.0616	2.23614	2.40696	2.98418	2.45314	2.45323	2.90051		0.18306	0.467177		2.341	2.55697	0.215966	0.598719
O95336	6PGL_HUMAN	3	6-phosphogluconolactonase (6PGL) (EC 3.1.1.31)	9606.ENSP00000252603	PGLS	1.20678	0.431168	-0.493288	-1.66701	0.472026	1.20996	-1.99008	0.563954	0.496605	0.39045	-0.266569	-0.109493	0.0754596	0.0721002	0.0933158	-0.418498	-1.02753	-0.949029		-0.30898	0.212182		0.193273	-0.255776	-0.449049	0.398152
P98160	PGBM_HUMAN	8	Basement membrane-specific heparan sulfate proteoglycan core protein (HSPG) (Perlecan) (PLC) [Cleaved into: Endorepellin; LG3 peptide]	9606.ENSP00000363827	HSPG2	0.581679	2.02126	1.71939	0.584667	0.9543	0.724771	1.10945	1.82219	1.00653	-0.273555	1.48591	0.942465	2.17094	2.94701	4.18201	3.65393	3.73627	1.86118		0.696385	0.00132476		1.09768	2.05369	0.956018	0.0554518
Q9H3R2	MUC13_HUMAN	3	Mucin-13 (MUC-13) (Down-regulated in colon cancer 1)	9606.ENSP00000485028	MUC13	-0.452022	-1.49873	-1.2808	0.415736	-0.713812	-0.0739361	-0.20808	-0.33249	-0.390575	-3.17265	-1.09088	-2.71594	3.42284	3.39097	3.42318	0.447054	0.333218	-0.524097		0.419499	0.083096		-0.600593	0.215213	0.815807	0.264926
P27144	KAD4_HUMAN	3	Adenylate kinase 4, mitochondrial (AK 4) (EC 2.7.4.10) (EC 2.7.4.6) (Adenylate kinase 3-like) (GTP:AMP phosphotransferase AK4)	9606.ENSP00000378743	AK4	-1.60634	-0.315728	-0.814956	-1.73315	0.236646	0.164018	-0.0105712	1.3355	1.58562	1.35438	1.17387	1.12343	1.83151	0.840712	0.419469	-0.497933	0.310052	0.339472		0.35378	0.14979		-0.678251	0.817127	1.49538	0.00545778
Q15785	TOM34_HUMAN	4	Mitochondrial import receptor subunit TOM34 (hTom34) (Translocase of outer membrane 34 kDa subunit)	9606.ENSP00000361900	TOMM34	0.812841	-0.328116	0.347687	-2.6897	0.350516	-0.68875	1.1713	2.27611	1.54793	0.988623	0.794864	0.148142	1.2352	0.505028	0.407607	-0.326579	0.652189	0.655588		0.226423	0.36627		-0.36592	0.838	1.20392	0.0676687
O60547	GMDS_HUMAN	6	GDP-mannose 4,6 dehydratase (EC 4.2.1.47) (GDP-D-mannose dehydratase) (GMD)	9606.ENSP00000370194	GMDS	2.88972	1.0937	2.43734	2.49746	1.29863	2.13166	1.06972	2.01228	1.32339	2.78696	2.52764	2.29541	1.76255	1.86282	2.51226	2.06002	2.42545	2.43939		0.178564	0.478371		2.05808	2.08982	0.0317395	0.925126
P50502	F10A1_HUMAN	4	Hsc70-interacting protein (Hip) (Aging-associated protein 2) (Progesterone receptor-associated p48 protein) (Protein FAM10A1) (Putative tumor suppressor ST13) (Renal carcinoma antigen NY-REN-33) (Suppression of tumorigenicity 13 protein)	9606.ENSP00000216218	ST13	1.49678	0.448626	1.36251	0.575598	0.14062	0.738355	1.46422	0.288947	-2.58136	1.5236	1.78304	1.66409	-0.72036	0.494178	1.02761	1.29645	1.26419	1.49777		0.129877	0.607499		0.793748	0.750197	-0.0435505	0.919886
P41252	SYIC_HUMAN	7	Isoleucine--tRNA ligase, cytoplasmic (EC 6.1.1.5) (Isoleucyl-tRNA synthetase) (IRS) (IleRS)	9606.ENSP00000364794	IARS1	1.31865	0.585072	2.23769	1.92505	1.14262	1.5818	1.0169	2.26086	0.875847	2.48878	2.24123	2.24056	2.0327	-0.152875	1.88962	2.07163	2.08098	1.87484		0.178249	0.47916		1.46515	1.74342	0.278278	0.410222
P35527	K1C9_HUMAN	20	Keratin, type I cytoskeletal 9 (Cytokeratin-9) (CK-9) (Keratin-9) (K9)	9606.ENSP00000246662	KRT9	5.65543	5.04148	5.5557	6.73256	5.66598	5.27959	4.15889	2.8367	5.7688	6.10671	5.69418	5.29803	7.1759	7.22048	7.18621	6.19061	6.91898	6.97207		0.529608	0.0237966		5.65512	5.96063	0.305506	0.513384
P28331	NDUS1_HUMAN	5	NADH-ubiquinone oxidoreductase 75 kDa subunit, mitochondrial (EC 7.1.1.2) (Complex I-75kD) (CI-75kD)	9606.ENSP00000392709	NDUFS1	1.43141	-0.274658	1.65435	0.964193	0.389298	1.06859	0.449763	0.583655	-0.3613	0.931287	1.59649	1.39067	0.317043	0.31215	1.54196	0.804231	1.06955	0.546896		-0.00871603	0.972618		0.872197	0.7652	-0.106997	0.756698
P16435	NCPR_HUMAN	4	NADPH--cytochrome P450 reductase (CPR) (P450R) (EC 1.6.2.4)	9606.ENSP00000419970	POR	0.36043	0.15704	0.193094	0.855933	0.544317	1.06971	1.71339	0.968573	0.732963	1.46642	0.956439	1.18732	1.54588	1.68063	2.37318	1.38189	1.46103	0.881821		0.631553	0.00493481		0.530086	1.36246	0.832374	0.00124296
P46783	RS10_HUMAN	4	40S ribosomal protein S10 (Small ribosomal subunit protein eS10)	9606.ENSP00000481646	RPS10	0.616123	0.823945	1.4624	1.36364	1.41403	0.32907	-0.882044	-2.06197	0.525738	2.36217	1.44287	2.38484	-1.06911	1.52243	-0.926878	1.20273	1.00847	1.66165		0.00792243	0.975111		1.00153	0.597574	-0.40396	0.402284
P16444	DPEP1_HUMAN	6	Dipeptidase 1 (EC 3.4.13.19) (Beta-lactamase) (EC 3.5.2.6) (Dehydropeptidase-I) (Microsomal dipeptidase) (Renal dipeptidase) (hRDP)	9606.ENSP00000376807	DPEP1	0.761848	1.99952	1.61435	1.90205	0.998892	0.841289	2.20911	-0.39894	1.26977	2.14357	1.12017	1.23223	1.43585	3.59279	4.863	0.62529	-0.72973	0.147328		-0.0558432	0.825805		1.35299	1.4592	0.106211	0.838767
P09211	GSTP1_HUMAN	7	Glutathione S-transferase P (EC 2.5.1.18) (GST class-pi) (GSTP1-1)	9606.ENSP00000381607	GSTP1	3.95822	3.12887	3.98364	3.35028	3.71616	2.51716	0.611915	5.80005	4.23754	4.52571	4.22721	4.38225	4.41041	4.32553	2.50267	4.65159	4.64933	4.93787		0.352	0.151993		3.44239	4.10517	0.662782	0.157841
Q04837	SSBP_HUMAN	4	Single-stranded DNA-binding protein, mitochondrial (Mt-SSB) (MtSSB) (PWP1-interacting protein 17)	9606.ENSP00000419665	SSBP1	-1.05472	-0.104376	1.77584	2.28115	2.32489	-0.840591	0.491322	-0.0996298	1.58484	1.87606	1.89817	2.04038	1.08634	2.6116	0.445254	2.1878	2.5434	2.61885		0.487798	0.0400162		0.730365	1.60703	0.876667	0.249311
P29692	EF1D_HUMAN	7	Elongation factor 1-delta (EF-1-delta) (Antigen NY-CO-4)	9606.ENSP00000410059	EEF1D	3.58864	3.53822	2.91095	2.30469	2.9512	0.55051	2.157	3.47725	3.85512	3.62983	3.7619	3.56548	3.30992	3.37215	2.83037	3.17378	3.43683	3.4204		0.309327	0.211643		2.6407	3.3325	0.691801	0.199966
O43776	SYNC_HUMAN	5	Asparagine--tRNA ligase, cytoplasmic (EC 6.1.1.22) (Asparaginyl-tRNA synthetase) (AsnRS) (Asparaginyl-tRNA synthetase 1)	9606.ENSP00000256854	NARS1	3.00541	2.47404	2.46731	1.59051	2.83082	1.74381	1.19695	0.871179	1.90707	1.53095	1.59235	1.27715	1.86438	1.04495	1.92221	1.77439	1.87602	1.86865		-0.340972	0.16615		2.35198	1.56052	-0.791464	0.0172009
Q15907	RB11B_HUMAN	5	Ras-related protein Rab-11B (EC 3.6.5.2) (GTP-binding protein YPT3)	9606.ENSP00000333547	RAB11B	3.45906	2.53043	2.64897	2.78467	3.88139	3.2438	0.87124	2.17383	3.83503	2.5525	2.63974	2.39525	3.98061	3.45826	1.13658	2.6788	2.92065	2.9752		-0.0637411	0.801604		3.09139	2.63481	-0.45658	0.206816
P62333	PRS10_HUMAN	5	26S proteasome regulatory subunit 10B (26S proteasome AAA-ATPase subunit RPT4) (Proteasome 26S subunit ATPase 6) (Proteasome subunit p42)	9606.ENSP00000484998	PSMC6	1.10841	1.19365	0.807795	0.928508	0.372863	0.421982	0.116521	0.818736	-1.47649	1.07849	0.846264	0.896041	-0.186439	1.16084	0.756845	-0.060989	-0.0927475	0.557253		-0.255516	0.30614		0.805533	0.36786	-0.437673	0.109529
P54578	UBP14_HUMAN	3	Ubiquitin carboxyl-terminal hydrolase 14 (EC 3.4.19.12) (Deubiquitinating enzyme 14) (Ubiquitin thioesterase 14) (Ubiquitin-specific-processing protease 14)	9606.ENSP00000261601	USP14	0.665976	0.279705	1.36364	1.00673	-0.144554	1.64475	1.61102	1.67653	0.00608563	0.0794808	-0.841172	-0.687672	0.562844	1.17766	0.301094	0.808942	0.313517	0.4174		-0.15166	0.548014		0.802709	0.452144	-0.350565	0.345331
Q15365	PCBP1_HUMAN	3	Poly(rC)-binding protein 1 (Alpha-CP1) (Heterogeneous nuclear ribonucleoprotein E1) (hnRNP E1) (Nucleic acid-binding protein SUB2.3)	9606.ENSP00000305556	PCBP1	-1.65598	2.29257	2.36306	2.58541	2.44151	2.11104	1.79054	-0.0488396	2.81464	2.48392	2.62222	2.4884	2.10509	1.5496	1.88339	1.69878	2.04895	2.19048		0.10729	0.671756		1.6896	1.96893	0.27933	0.70586
P09960	LKHA4_HUMAN	5	Leukotriene A-4 hydrolase (LTA-4 hydrolase) (EC 3.3.2.6) (Leukotriene A(4) hydrolase) (Tripeptide aminopeptidase LTA4H) (EC 3.4.11.4)	9606.ENSP00000228740	LTA4H	0.291189	0.478699	0.148639	0.244467	-0.547655	0.0885847	-0.125135	-0.100764	0.780477	0.880528	0.648045	0.800264	0.65059	0.421653	1.47384	0.927408	1.28428	1.46354		0.751776	0.000321022		0.117321	0.758727	0.641407	0.00801811
P23528	COF1_HUMAN	12	Cofilin-1 (18 kDa phosphoprotein) (p18) (Cofilin, non-muscle isoform)	9606.ENSP00000432660	CFL1	2.06262	1.3703	4.30931	3.79656	2.07603	1.19863	2.03809	1.84908	3.50001	4.59671	4.65013	4.60384	2.87069	3.36216	2.03709	4.3693	4.42629	4.66307		0.482757	0.0424336		2.46891	3.58054	1.11163	0.105975
O43707	ACTN4_HUMAN	16	Alpha-actinin-4 (Non-muscle alpha-actinin 4)	9606.ENSP00000252699	ACTN4	3.52785	1.94677	3.33859	3.39863	2.82475	2.64969	2.59036	2.5535	4.20057	3.86459	4.37039	4.27172	3.73278	3.54535	4.21723	3.36834	3.60309	3.84596		0.447569	0.0625379		2.94771	3.68032	0.732609	0.0346939
P02545	LMNA_HUMAN	18	Prelamin-A/C [Cleaved into: Lamin-A/C (70 kDa lamin) (Renal carcinoma antigen NY-REN-32)]	9606.ENSP00000357283	LMNA	3.01476	2.54319	3.36278	3.8705	4.4183	3.50349	2.85817	2.65847	6.02017	3.80504	4.26712	4.14978	3.65051	3.41092	3.61825	3.59557	3.93828	3.72564		0.102255	0.686399		3.45217	3.80816	0.35599	0.341549
P07437	TBB5_HUMAN	4	Tubulin beta chain (Tubulin beta-5 chain)	9606.ENSP00000339001	TUBB	2.58341	3.22867	2.22621	1.89381	0.167318	0.900098	1.6134	1.91599	0.984504	1.62946	0.738804	1.83121	-1.61029	-1.46857	1.41268	2.05351	0.982169	2.0807		-0.299882	0.226653		1.83325	1.01363	-0.819621	0.18951
P46459	NSF_HUMAN	4	Vesicle-fusing ATPase (EC 3.6.4.6) (N-ethylmaleimide-sensitive fusion protein) (NEM-sensitive fusion protein) (Vesicular-fusion protein NSF)	9606.ENSP00000381293	NSF	-0.089258	-0.350676	0.358914	0.532564	0.107273	0.174632	2.25809	1.87625	1.12859	0.634505	0.580627	0.340945	-0.0627209	0.589985	4.29975	0.261771	1.23985	0.634362		0.270036	0.278493		0.122242	1.1485	1.02626	0.0149245
Q07021	C1QBP_HUMAN	4	Complement component 1 Q subcomponent-binding protein, mitochondrial (ASF/SF2-associated protein p32) (Glycoprotein gC1qBP) (C1qBP) (Hyaluronan-binding protein 1) (Mitochondrial matrix protein p32) (gC1q-R protein) (p33) (SF2AP32)	9606.ENSP00000225698	C1QBP	-0.140973	0.913071	0.546145	-0.376173	0.785853	-1.47874	-0.108935	2.8341	-1.98104	0.757181	-0.52939	0.706621	1.95918	1.26577	1.53555	-0.679714	-1.13532	-1.29212		-0.0705798	0.780787		0.0415297	0.277657	0.236127	0.679997
P05166	PCCB_HUMAN	4	Propionyl-CoA carboxylase beta chain, mitochondrial (PCCase subunit beta) (EC 6.4.1.3) (Propanoyl-CoA:carbon dioxide ligase subunit beta)	9606.ENSP00000419027	PCCB	-0.0679063	-0.334156	-1.03949	-1.01116	-0.23771	0.576295	0.0652795	0.420275	-0.02657	-0.186596	-1.11654	-0.834211	1.27283	0.602578	0.550885	0.936002	0.80941	-1.69915		0.306064	0.216754		-0.352354	0.0661825	0.418537	0.262951
P12429	ANXA3_HUMAN	10	Annexin A3 (35-alpha calcimedin) (Annexin III) (Annexin-3) (Inositol 1,2-cyclic phosphate 2-phosphohydrolase) (Lipocortin III) (Placental anticoagulant protein III) (PAP-III)	9606.ENSP00000264908	ANXA3	1.66296	2.21341	0.806471	1.55131	1.13019	2.87823	1.44775	4.83117	5.0144	0.67487	0.797615	1.21515	2.99573	3.16772	1.77063	1.5414	1.34434	1.30452		-0.0488389	0.847394		1.7071	2.17544	0.468345	0.387604
P14868	SYDC_HUMAN	12	Aspartate--tRNA ligase, cytoplasmic (EC 6.1.1.12) (Aspartyl-tRNA synthetase) (AspRS) (Cell proliferation-inducing gene 40 protein)	9606.ENSP00000264161	DARS1	2.27187	2.48639	2.37355	2.81425	2.5178	2.94787	3.46619	2.73816	2.90258	3.61011	3.58034	3.45618	2.63489	2.90243	3.22354	3.43692	3.46373	3.40188		0.602816	0.00809749		2.56862	3.23475	0.666123	0.00052097
P32119	PRDX2_HUMAN	11	Peroxiredoxin-2 (EC 1.11.1.24) (Natural killer cell-enhancing factor B) (NKEF-B) (PRP) (Thiol-specific antioxidant protein) (TSA) (Thioredoxin peroxidase 1) (Thioredoxin-dependent peroxide reductase 1) (Thioredoxin-dependent peroxiredoxin 2)	9606.ENSP00000301522	PRDX2	4.45935	4.30192	4.5016	4.19113	4.87618	1.99427	2.21847	2.45196	5.30503	4.80557	4.85548	4.98681	4.38195	4.12572	2.73735	4.17111	4.23986	4.69562		0.0812321	0.748645		4.05407	4.08125	0.0271708	0.959219
P09110	THIK_HUMAN	3	3-ketoacyl-CoA thiolase, peroxisomal (EC 2.3.1.16) (Acetyl-CoA C-myristoyltransferase) (EC 2.3.1.155) (Acetyl-CoA acyltransferase) (EC 2.3.1.9) (Beta-ketothiolase) (Peroxisomal 3-oxoacyl-CoA thiolase)	9606.ENSP00000333664	ACAA1	-1.04172	-2.10377	-1.6457	-1.00731	0.252332	0.857184	-0.947844	-1.54769	-0.561566	-0.889227	-1.40926	-0.341649	1.0083	0.553175	-0.656998	-0.740861	-0.502758	-1.01192		0.218292	0.384186		-0.781498	-0.587358	0.194139	0.712964
P15880	RS2_HUMAN	3	40S ribosomal protein S2 (40S ribosomal protein S4) (Protein LLRep3) (Small ribosomal subunit protein uS5)	9606.ENSP00000341885	RPS2	2.69153	2.57006	-0.300631	1.67702	1.98149	0.548725	1.07623	0.190173	0.226322	-0.102468	-0.0745732	-2.23921	2.27786	1.21582	0.828357	0.0885404	-0.648122	-0.691129		-0.389064	0.110538		1.52803	0.178984	-1.34905	0.0437888
P36957	ODO2_HUMAN	7	Dihydrolipoyllysine-residue succinyltransferase component of 2-oxoglutarate dehydrogenase complex, mitochondrial (EC 2.3.1.61) (2-oxoglutarate dehydrogenase complex component E2) (OGDC-E2) (Dihydrolipoamide succinyltransferase component of 2-oxoglutarate dehydrogenase complex) (E2K)	9606.ENSP00000335304	DLST	2.50345	1.48949	2.43407	2.83887	2.14309	2.16134	1.7151	1.23546	2.27554	2.46537	2.88528	2.60766	3.29738	3.78941	3.63606	2.38648	2.53788	2.20876		0.387997	0.111606		2.26172	2.5867	0.324981	0.269602
P06753	TPM3_HUMAN	5	Tropomyosin alpha-3 chain (Gamma-tropomyosin) (Tropomyosin-3) (Tropomyosin-5) (hTM5)	9606.ENSP00000498577	TPM3	1.51641	1.82075	0.411605	0.724031	1.44116	1.73634	0.722088	2.19989	2.50133	-0.0231712	0.469678	-0.120572	1.39965	1.35905	1.43462	0.193791	0.363571	0.59065		-0.340705	0.166503		1.27505	0.924213	-0.350836	0.318842
Q15274	NADC_HUMAN	3	Nicotinate-nucleotide pyrophosphorylase [carboxylating] (EC 2.4.2.19) (Quinolinate phosphoribosyltransferase [decarboxylating]) (QAPRTase) (QPRTase)	9606.ENSP00000378782	QPRT	1.74777	3.59892	0.135579	1.41186	1.90056	1.74542	2.69897	1.83755	3.8466	0.622698	1.19389	1.13863	2.67618	1.41606	1.28895	0.998298	1.58476	1.73057		-0.150698	0.550586		1.75668	1.75276	-0.00392052	0.994196
P04792	HSPB1_HUMAN	5	Heat shock protein beta-1 (HspB1) (28 kDa heat shock protein) (Estrogen-regulated 24 kDa protein) (Heat shock 27 kDa protein) (HSP 27) (Stress-responsive protein 27) (SRP27)	9606.ENSP00000248553	HSPB1	1.82299	1.82783	2.76737	1.93323	1.40482	2.25142	0.537817	3.29841	2.72308	2.56843	3.34381	3.19945	1.0758	2.64292	1.27149	2.4512	2.37489	2.13175		0.0339236	0.893695		2.00128	2.30159	0.30031	0.365133
Q6YN16	HSDL2_HUMAN	3	Hydroxysteroid dehydrogenase-like protein 2 (EC 1.-.-.-) (Short chain dehydrogenase/reductase family 13C member 1)	9606.ENSP00000381785	HSDL2	-1.46875	-1.58471	-0.0317555	0.854752	0.640513	-0.270933	-0.0406509	0.253412	1.59797	0.843392	1.09433	0.994719	0.397456	1.2124	0.769375	0.433559	-0.347132	0.42255		0.293128	0.237798		-0.310147	0.635948	0.946095	0.0766969
P34897	GLYM_HUMAN	11	Serine hydroxymethyltransferase, mitochondrial (SHMT) (EC 2.1.2.1) (Glycine hydroxymethyltransferase) (Serine methylase)	9606.ENSP00000333667	SHMT2	3.64002	2.25362	3.6922	3.68889	3.86547	3.17951	1.25293	1.95469	3.83707	4.45006	4.26418	4.12848	3.73742	4.13513	4.22757	4.41151	4.70779	4.61113		0.518925	0.0273369		3.38662	3.80983	0.423211	0.301818
P07195	LDHB_HUMAN	11	L-lactate dehydrogenase B chain (LDH-B) (EC 1.1.1.27) (LDH heart subunit) (LDH-H) (Renal carcinoma antigen NY-REN-46)	Not in StringDB	Not in StringDB	5.74508	5.73594	5.49008	4.83474	5.1989	4.16636	5.35181	6.2792	6.31354	5.81199	5.71643	5.61128	5.10071	5.09046	4.23916	5.90814	5.81142	6.27942		0.197778	0.43147		5.19518	5.62613	0.430947	0.187869
O43809	CPSF5_HUMAN	3	Cleavage and polyadenylation specificity factor subunit 5 (Cleavage and polyadenylation specificity factor 25 kDa subunit) (CPSF 25 kDa subunit) (Cleavage factor Im complex 25 kDa subunit) (CFIm25) (Nucleoside diphosphate-linked moiety X motif 21) (Nudix motif 21) (Nudix hydrolase 21) (Pre-mRNA cleavage factor Im 68 kDa subunit)	9606.ENSP00000300291	NUDT21	1.10163	1.57988	0.560443	0.697356	1.54973	0.137607	-0.641808	1.00413	0.751266	0.352202	-0.0862854	0.0135807	-0.125934	-1.21693	0.298021	-0.162411	-0.293942	-0.409453		-0.679482	0.00192417		0.937772	-0.0431306	-0.980903	0.00674801
P62081	RS7_HUMAN	6	40S ribosomal protein S7 (Small ribosomal subunit protein eS7)	9606.ENSP00000495273	RPS7	2.04351	1.84735	1.60027	1.3579	2.4354	2.34424	2.62251	0.508914	2.64946	2.64169	2.13655	2.50056	2.13775	1.49378	-1.07859	1.77281	1.87263	2.2271		-0.172285	0.494224		1.93811	1.79043	-0.147684	0.685811
P06748	NPM_HUMAN	10	Nucleophosmin (NPM) (Nucleolar phosphoprotein B23) (Nucleolar protein NO38) (Numatrin)	9606.ENSP00000296930	NPM1	3.90589	2.4698	2.89298	2.51011	3.73713	4.27788	1.1043	1.64036	3.38615	3.29114	3.15571	3.28662	2.24025	2.19948	1.94441	1.67548	2.83772	2.15348		-0.474866	0.0464404		3.29896	2.40959	-0.889374	0.0436727
P18669	PGAM1_HUMAN	8	Phosphoglycerate mutase 1 (EC 5.4.2.11) (EC 5.4.2.4) (BPG-dependent PGAM 1) (Phosphoglycerate mutase isozyme B) (PGAM-B)	9606.ENSP00000359991	PGAM1	2.93249	2.75862	1.92714	2.3023	2.70869	2.66109	1.96198	2.50021	4.36746	2.7761	2.79762	3.05716	1.78008	1.92017	0.823927	2.17376	2.47882	2.70756		-0.285956	0.250007		2.54839	2.4454	-0.102986	0.726063
P30050	RL12_HUMAN	4	60S ribosomal protein L12 (Large ribosomal subunit protein uL11)	9606.ENSP00000354739	RPL12	0.495805	0.920139	2.8637	1.86633	0.858286	1.38361	1.27264	1.92607	-1.23479	3.36895	3.40825	3.32805	0.431054	0.937757	0.510516	2.32551	1.5942	2.86316		0.133988	0.596074		1.39798	1.72761	0.329635	0.552368
P30044	PRDX5_HUMAN	7	Peroxiredoxin-5, mitochondrial (EC 1.11.1.24) (Alu corepressor 1) (Antioxidant enzyme B166) (AOEB166) (Liver tissue 2D-page spot 71B) (PLP) (Peroxiredoxin V) (Prx-V) (Peroxisomal antioxidant enzyme) (TPx type VI) (Thioredoxin peroxidase PMP20) (Thioredoxin-dependent peroxiredoxin 5)	9606.ENSP00000265462	PRDX5	0.935926	1.59638	2.19681	2.20721	-0.00825921	2.45488	2.67813	1.09629	-1.09357	2.5764	2.89788	3.09295	0.668045	1.72091	0.718808	2.37351	2.42201	2.42192		0.174608	0.488328		1.56382	1.79777	0.233948	0.663228
O95373	IPO7_HUMAN	4	Importin-7 (Imp7) (Ran-binding protein 7) (RanBP7)	9606.ENSP00000369042	IPO7	-2.72471	-1.13829	-1.6443	-2.66947	-1.79296	-0.714075	-0.684863	-0.0271394	-2.43473	0.571158	0.438853	0.608222	-2.12102	-2.80961	1.8198	0.447181	0.537459	1.67694		0.538844	0.0210342		-1.78063	-0.164813	1.61582	0.00996903
P62906	RL10A_HUMAN	3	60S ribosomal protein L10a (CSA-19) (Large ribosomal subunit protein uL1) (Neural precursor cell expressed developmentally down-regulated protein 6) (NEDD-6)	9606.ENSP00000363018	RPL10A	2.28993	2.59017	1.78397	1.78864	2.74964	1.90074	1.86544	1.11336	1.62807	1.66008	1.44352	0.606051	0.615623	0.889982	-1.29492	0.431724	1.29199	0.687786		-0.70825	0.00100428		2.18385	0.911557	-1.27229	0.00058721
P06730	IF4E_HUMAN	4	Eukaryotic translation initiation factor 4E (eIF-4E) (eIF4E) (eIF-4F 25 kDa subunit) (mRNA cap-binding protein)	9606.ENSP00000425561	EIF4E	1.8823	1.19457	1.14737	0.683998	1.61602	1.73115	0.50452	1.26599	1.72713	1.24279	1.17659	0.976541	0.953659	0.377088	2.43136	0.0579874	-0.0763418	0.891365		-0.486423	0.0406647		1.3759	0.960723	-0.41518	0.149389
Q9H9B4	SFXN1_HUMAN	7	Sideroflexin-1	9606.ENSP00000316905	SFXN1	2.65155	2.23966	1.08306	1.81061	2.71602	2.00188	1.70576	2.70424	3.15716	1.09085	1.55825	1.41129	1.11803	1.48128	0.925612	1.8716	1.86226	0.981493		-0.45125	0.0601539		2.0838	1.65565	-0.428144	0.201992
Q16531	DDB1_HUMAN	3	DNA damage-binding protein 1 (DDB p127 subunit) (DNA damage-binding protein a) (DDBa) (Damage-specific DNA-binding protein 1) (HBV X-associated protein 1) (XAP-1) (UV-damaged DNA-binding factor) (UV-damaged DNA-binding protein 1) (UV-DDB 1) (XPE-binding factor) (XPE-BF) (Xeroderma pigmentosum group E-complementing protein) (XPCe)	9606.ENSP00000301764	DDB1	-1.93413	-1.3412	-0.991557	0.182849	-2.15257	-0.497094	-1.81226	-0.718312	-3.18653	-0.167407	-0.189518	0.033681	-0.738658	-0.135392	0.442248	0.195807	-0.462627	0.26995		0.510755	0.0303103		-1.12229	-0.539085	0.5832	0.235447
P29401	TKT_HUMAN	19	Transketolase (TK) (EC 2.2.1.1)	9606.ENSP00000391481	TKT	4.77196	3.89937	4.73401	4.19336	3.14275	2.8138	2.88144	3.19843	4.96496	5.14558	4.98504	5.01866	3.82957	4.0302	4.38926	5.03663	5.1685	5.41389		0.465567	0.0515226		3.92587	4.50518	0.579305	0.18686
P07686	HEXB_HUMAN	7	Beta-hexosaminidase subunit beta (EC 3.2.1.52) (Beta-N-acetylhexosaminidase subunit beta) (Hexosaminidase subunit B) (Cervical cancer proto-oncogene 7 protein) (HCC-7) (N-acetyl-beta-glucosaminidase subunit beta) [Cleaved into: Beta-hexosaminidase subunit beta chain B; Beta-hexosaminidase subunit beta chain A]	9606.ENSP00000261416	HEXB	1.6301	1.9199	0.775988	1.13644	2.22067	2.00808	0.685878	1.97504	2.5208	-0.286043	0.81818	0.447739	2.65896	2.63768	2.24927	0.264766	1.0139	1.38543		-0.0853542	0.736309		1.61519	1.3643	-0.250894	0.509681
Q04917	1433F_HUMAN	3	14-3-3 protein eta (Protein AS1)	9606.ENSP00000248975	YWHAH	1.17571	1.25104	0.998244	0.536857	0.784018	-0.179493	0.26868	-0.302422	1.79861	0.0429992	-0.116945	-0.81366	0.660176	-0.238704	2.1733	-0.845989	-0.293931	0.321725		-0.316547	0.200617		0.761062	0.221153	-0.539909	0.138597
Q13185	CBX3_HUMAN	4	Chromobox protein homolog 3 (HECH) (Heterochromatin protein 1 homolog gamma) (HP1 gamma) (Modifier 2 protein)	9606.ENSP00000336687	CBX3	1.39382	0.143737	0.840368	0.237101	1.18925	-0.263381	-0.117375	0.060822	0.968994	-0.73866	0.0334826	-0.0882521	-0.864062	-0.251785	-1.32369	-0.575968	-0.17281	-0.880898		-0.690948	0.00149768		0.59015	-0.329184	-0.919334	0.0168863
P05091	ALDH2_HUMAN	15	Aldehyde dehydrogenase, mitochondrial (EC 1.2.1.3) (ALDH class 2) (ALDH-E2) (ALDHI)	9606.ENSP00000261733	ALDH2	4.05372	3.92387	4.17635	4.25991	4.2407	2.65765	2.51007	2.35071	3.67318	3.9483	3.88187	3.67723	4.78669	4.61103	4.77516	3.83941	3.73111	4.11885		0.265235	0.287459		3.88537	3.8253	-0.0600649	0.860601
Q92820	GGH_HUMAN	8	Gamma-glutamyl hydrolase (EC 3.4.19.9) (Conjugase) (GH) (Gamma-Glu-X carboxypeptidase)	9606.ENSP00000260118	GGH	1.99159	1.32186	1.66277	1.85861	2.20308	2.39193	1.49287	3.11932	3.86774	3.1309	3.41463	3.24408	5.21977	5.10217	3.74829	1.70965	2.83344	2.80955		0.449264	0.0614317		1.90497	3.3077	1.40273	0.00140946
P04843	RPN1_HUMAN	13	Dolichyl-diphosphooligosaccharide--protein glycosyltransferase subunit 1 (Dolichyl-diphosphooligosaccharide--protein glycosyltransferase 67 kDa subunit) (Ribophorin I) (RPN-I) (Ribophorin-1)	9606.ENSP00000296255	RPN1	2.91978	2.43637	3.21057	3.6127	3.0184	2.72903	3.54837	3.13863	2.3179	3.74224	3.2487	3.45136	2.1708	2.54052	3.66237	3.99029	3.93708	3.6056		0.378538	0.12138		2.98781	3.27949	0.291681	0.249969
Q12931	TRAP1_HUMAN	12	Heat shock protein 75 kDa, mitochondrial (HSP 75) (TNFR-associated protein 1) (Tumor necrosis factor type 1 receptor-associated protein) (TRAP-1)	9606.ENSP00000246957	TRAP1	2.33278	2.3008	2.75852	3.25264	2.23425	1.99794	3.5475	2.73554	2.45678	3.44004	3.43114	3.11536	3.25358	2.5679	2.74827	3.56345	3.67329	3.5062		0.633719	0.00474477		2.47949	3.16992	0.690435	0.011652
P33121	ACSL1_HUMAN	3	Long-chain-fatty-acid--CoA ligase 1 (EC 6.2.1.3) (Acyl-CoA synthetase 1) (ACS1) (Arachidonate--CoA ligase) (EC 6.2.1.15) (Long-chain acyl-CoA synthetase 1) (LACS 1) (Long-chain acyl-CoA synthetase 2) (LACS 2) (Long-chain fatty acid-CoA ligase 2) (Palmitoyl-CoA ligase 1) (Palmitoyl-CoA ligase 2) (Phytanate--CoA ligase) (EC 6.2.1.24)	9606.ENSP00000422607	ACSL1	-0.799906	-0.288273	0.285127	0.205894	-0.915232	-1.12956	0.706044	0.677921	-1.65539	0.827263	0.757766	0.708468	-2.07041	-1.24236	-1.67546	0.437072	-1.15634	-1.5158		-0.288385	0.245829		-0.440326	-0.433436	0.00689003	0.987194
Q9Y265	RUVB1_HUMAN	8	RuvB-like 1 (EC 3.6.4.12) (49 kDa TATA box-binding protein-interacting protein) (49 kDa TBP-interacting protein) (54 kDa erythrocyte cytosolic protein) (ECP-54) (INO80 complex subunit H) (Nuclear matrix protein 238) (NMP 238) (Pontin 52) (TIP49a) (TIP60-associated protein 54-alpha) (TAP54-alpha)	9606.ENSP00000318297	RUVBL1	2.19507	2.21197	2.38991	1.85724	2.43763	0.383401	0.557542	-0.139704	2.17955	2.62734	2.58672	2.52105	1.6052	2.07651	2.04023	2.4893	2.49725	2.6847		0.286198	0.249588		1.91254	1.97714	0.0646042	0.877209
P22102	PUR2_HUMAN	6	Trifunctional purine biosynthetic protein adenosine-3 [Includes: Phosphoribosylamine--glycine ligase (EC 6.3.4.13) (Glycinamide ribonucleotide synthetase) (GARS) (Phosphoribosylglycinamide synthetase); Phosphoribosylformylglycinamidine cyclo-ligase (EC 6.3.3.1) (AIR synthase) (AIRS) (Phosphoribosyl-aminoimidazole synthetase); Phosphoribosylglycinamide formyltransferase (EC 2.1.2.2) (5'-phosphorib…	9606.ENSP00000371253	GART	0.610858	0.527481	1.6539	1.37324	0.588054	0.965086	1.65986	0.890706	0.298985	2.05593	1.8654	1.81902	0.734438	0.384747	0.596626	1.46827	1.4218	2.12297		0.238121	0.341341		0.953104	1.27656	0.323459	0.252114
Q9NY33	DPP3_HUMAN	4	Dipeptidyl peptidase 3 (EC 3.4.14.4) (Dipeptidyl aminopeptidase III) (Dipeptidyl arylamidase III) (Dipeptidyl peptidase III) (DPP III) (Enkephalinase B)	9606.ENSP00000440502	DPP3	-0.214279	1.4097	0.84182	1.16245	0.644267	1.19719	1.61458	0.680016	1.35451	1.89525	2.02446	1.71225	-0.465731	1.22373	2.04733	0.748454	1.33843	1.73675		0.163395	0.517091		0.840191	1.32584	0.485644	0.150152
P00491	PNPH_HUMAN	7	Purine nucleoside phosphorylase (PNP) (EC 2.4.2.1) (Inosine phosphorylase) (Inosine-guanosine phosphorylase)	9606.ENSP00000354532	PNP	3.15617	3.21945	2.08275	1.88122	2.39124	2.29577	1.40397	3.85006	3.06634	2.16105	1.80333	2.08895	0.599293	0.987635	0.500159	1.33223	1.45972	1.94771		-0.60274	0.00810758		2.50443	1.7667	-0.73773	0.0582112
P62244	RS15A_HUMAN	6	40S ribosomal protein S15a (Small ribosomal subunit protein uS8)	9606.ENSP00000318646	RPS15A	2.23944	0.703252	2.43848	1.65936	0.870972	2.62333	2.36365	1.42061	-0.283051	3.0704	2.62195	2.53729	2.04228	1.2993	0.943641	2.31015	2.36826	2.36258		0.172782	0.492958		1.75581	1.92142	0.165614	0.705806
P06731	CEAM5_HUMAN	3	Carcinoembryonic antigen-related cell adhesion molecule 5 (Carcinoembryonic antigen) (CEA) (Meconium antigen 100) (CD antigen CD66e)	9606.ENSP00000221992	CEACAM5	-0.576173	-0.415297	-0.403634	1.72484	0.723302	-0.241514	-0.848604	-0.570444	-1.95881	-1.56399	-3.6264	-1.46754	-0.676241	-1.08402	3.79917	-1.68898	-3.67894	-2.16939		-0.338897	0.16891		0.135255	-1.29452	-1.42977	0.0462079
Q9UJZ1	STML2_HUMAN	5	Stomatin-like protein 2, mitochondrial (SLP-2) (EPB72-like protein 2) (Paraprotein target 7) (Paratarg-7)	9606.ENSP00000348886	STOML2	0.82276	0.406085	1.37671	1.84644	2.41327	0.59647	-0.0143205	-1.37984	2.17619	1.02761	1.45546	1.38518	2.1361	2.10567	2.56394	1.05575	0.990046	0.92391		0.142068	0.573888		1.24362	1.20214	-0.0414825	0.927337
P50395	GDIB_HUMAN	10	Rab GDP dissociation inhibitor beta (Rab GDI beta) (Guanosine diphosphate dissociation inhibitor 2) (GDI-2)	9606.ENSP00000369538	GDI2	3.42921	2.44764	3.22009	3.08097	3.24701	2.70933	1.5578	1.71394	3.22251	3.17259	3.22812	3.16858	1.85198	1.92167	2.58987	3.14327	3.05044	3.78586		0.00079567	0.9975		3.02237	2.70055	-0.32182	0.238802
P16422	EPCAM_HUMAN	7	Epithelial cell adhesion molecule (Ep-CAM) (Adenocarcinoma-associated antigen) (Cell surface glycoprotein Trop-1) (Epithelial cell surface antigen) (Epithelial glycoprotein) (EGP) (Epithelial glycoprotein 314) (EGP314) (hEGP314) (KS 1/4 antigen) (KSA) (Major gastrointestinal tumor-associated protein GA733-2) (Tumor-associated calcium signal transducer 1) (CD antigen CD326)	9606.ENSP00000263735	EPCAM	2.17621	1.55899	2.29052	2.36524	2.4446	3.40616	1.04715	0.333275	1.90242	1.65923	1.99242	1.90807	2.07957	2.50213	1.92542	1.55756	1.79589	1.6618		-0.242222	0.332839		2.37362	1.69708	-0.676541	0.0439398
P54886	P5CS_HUMAN	11	Delta-1-pyrroline-5-carboxylate synthase (P5CS) (Aldehyde dehydrogenase family 18 member A1) [Includes: Glutamate 5-kinase (GK) (EC 2.7.2.11) (Gamma-glutamyl kinase); Gamma-glutamyl phosphate reductase (GPR) (EC 1.2.1.41) (Glutamate-5-semialdehyde dehydrogenase) (Glutamyl-gamma-semialdehyde dehydrogenase)]	9606.ENSP00000360268	ALDH18A1	0.520098	1.7109	2.18154	2.60331	2.10624	1.17527	2.34127	1.95374	2.86474	2.28291	2.80761	2.48988	2.15926	2.06829	2.00691	2.7183	2.90578	2.92826		0.541481	0.0202938		1.71623	2.46058	0.744351	0.0620148
Q6NUK1	SCMC1_HUMAN	3	Calcium-binding mitochondrial carrier protein SCaMC-1 (Mitochondrial ATP-Mg/Pi carrier protein 1) (Mitochondrial Ca(2+)-dependent solute carrier protein 1) (Small calcium-binding mitochondrial carrier protein 1) (Solute carrier family 25 member 24)	9606.ENSP00000457733	SLC25A24	1.62721	0.482266	0.548888	1.11105	-0.171598	-0.551074	-0.469041	0.354267	1.63015	-1.39879	0.233375	0.199035	1.78065	0.495808	1.47376	-0.468634	-0.371026	-1.57883		-0.263619	0.290517		0.507792	0.156728	-0.351064	0.453427
P04040	CATA_HUMAN	6	Catalase (EC 1.11.1.6)	9606.ENSP00000241052	CAT	2.21239	1.41695	1.47114	2.01989	1.76171	2.31366	-0.291058	-0.556657	1.47724	0.305872	0.0568863	0.56181	2.12794	1.97737	2.25371	0.419209	0.768102	1.21727		-0.179591	0.475803		1.86596	0.859808	-1.00615	0.00566838
P47985	UCRI_HUMAN	5	Cytochrome b-c1 complex subunit Rieske, mitochondrial (EC 7.1.1.8) (Complex III subunit 5) (Cytochrome b-c1 complex subunit 5) (Rieske iron-sulfur protein) (RISP) (Rieske protein UQCRFS1) (Ubiquinol-cytochrome c reductase iron-sulfur subunit) [Cleaved into: Cytochrome b-c1 complex subunit 9 (Su9) (Subunit 9) (8 kDa subunit 9) (Complex III subunit IX) (Cytochrome b-c1 complex subunit 11) (UQCRFS1 …	9606.ENSP00000306397	UQCRFS1	1.71648	0.997186	0.914817	0.721001	0.660968	0.58548	1.14248	5.03918	2.50209	1.36953	1.815	1.53344	3.08922	2.99366	1.5352	0.68763	1.44326	1.3515		0.169247	0.501984		0.932656	2.04185	1.10919	0.0112537
P07237	PDIA1_HUMAN	19	Protein disulfide-isomerase (PDI) (EC 5.3.4.1) (Cellular thyroid hormone-binding protein) (Prolyl 4-hydroxylase subunit beta) (p55)	9606.ENSP00000327801	P4HB	3.80596	3.68057	3.76357	3.84269	3.83081	3.29422	2.55698	2.33998	4.83133	4.48957	4.60272	4.46873	4.38848	4.6084	4.89366	4.16494	4.33117	4.48882		0.472875	0.0474949		3.70297	4.1804	0.477429	0.0835565
P15924	DESP_HUMAN	5	Desmoplakin (DP) (250/210 kDa paraneoplastic pemphigus antigen)	9606.ENSP00000369129	DSP	2.48614	2.57463	2.19692	2.40588	1.40825	1.15752	1.95805	1.44118	1.19993	1.46277	0.766709	0.635258	0.80359	1.2779	0.823397	1.04635	1.53224	2.01767		-0.438781	0.0685141		2.03822	1.24709	-0.791134	0.0221751
P24666	PPAC_HUMAN	3	Low molecular weight phosphotyrosine protein phosphatase (LMW-PTP) (LMW-PTPase) (EC 3.1.3.48) (Adipocyte acid phosphatase) (Low molecular weight cytosolic acid phosphatase) (EC 3.1.3.2) (Red cell acid phosphatase 1)	9606.ENSP00000272067	ACP1	-0.477067	1.34526	1.14958	0.39753	-1.76853	-0.799438	1.26899	0.687056	-0.72928	-1.01803	0.503412	0.157444	-0.501496	-1.29213	-1.55504	0.646949	0.722879	0.844234		0.027296	0.914382		-0.0254435	-0.0220853	0.00335821	0.995389
Q9ULV4	COR1C_HUMAN	5	Coronin-1C (Coronin-3) (hCRNN4)	9606.ENSP00000394496	CORO1C	-0.733615	-0.0172002	0.202294	0.598835	-0.390417	-0.245459	1.30094	0.0676148	-1.81529	0.687762	0.727946	0.601023	1.24113	-1.31551	0.325657	1.5686	0.688581	1.26922		0.427923	0.0764703		-0.0975939	0.44564	0.543234	0.146358
P12814	ACTN1_HUMAN	7	Alpha-actinin-1 (Alpha-actinin cytoskeletal isoform) (F-actin cross-linking protein) (Non-muscle alpha-actinin-1)	9606.ENSP00000377941	ACTN1	-0.242587	-0.973041	0.401597	0.292253	-0.363763	0.355582	0.0359733	-0.565886	0.750046	0.85538	0.19185	0.695981	0.720268	1.14701	1.2805	0.537589	0.823894	0.892248		0.654791	0.00318839		-0.0883267	0.613738	0.702065	0.0254036
P25787	PSA2_HUMAN	5	Proteasome subunit alpha type-2 (Macropain subunit C3) (Multicatalytic endopeptidase complex subunit C3) (Proteasome component C3)	9606.ENSP00000223321	PSMA2	1.57687	0.617732	-0.517795	0.833421	0.921256	0.700206	0.0744183	2.24449	0.781498	0.98661	-0.14863	0.519447	0.136498	-0.397795	2.83486	0.00200757	0.0501166	-0.378883		-0.243289	0.330649		0.688615	0.55872	-0.129895	0.753644
Q14204	DYHC1_HUMAN	11	Cytoplasmic dynein 1 heavy chain 1 (Cytoplasmic dynein heavy chain 1) (Dynein heavy chain, cytosolic)	9606.ENSP00000348965	DYNC1H1	1.09958	0.971932	0.784059	1.07621	0.389004	2.10628	3.04733	1.57198	1.28681	1.22197	0.955159	0.841637	1.78737	1.68539	1.79552	1.15407	1.10408	1.43667		0.163045	0.518002		1.07118	1.49067	0.419487	0.174313
Q96AG4	LRC59_HUMAN	3	Leucine-rich repeat-containing protein 59 (Ribosome-binding protein p34) (p34) [Cleaved into: Leucine-rich repeat-containing protein 59, N-terminally processed]	9606.ENSP00000225972	LRRC59	-1.82199	-0.828022	-0.397273	-1.20403	-0.641088	-0.756715	-0.420414	0.14617	0.0486654	0.272294	-0.57663	-0.1205	-0.889562	-0.332822	-0.111853	0.0337818	0.48198	0.233554		0.62081	0.0059711		-0.94152	-0.102945	0.838575	0.00718424
Q96EK6	GNA1_HUMAN	3	Glucosamine 6-phosphate N-acetyltransferase (EC 2.3.1.4) (Phosphoglucosamine acetylase) (Phosphoglucosamine transacetylase)	9606.ENSP00000216410	GNPNAT1	1.06468	0.718532	0.200191	0.276079	0.42532	0.256072	-1.27979	0.116177	0.959412	-0.775595	0.221785	0.352111	-1.45254	-1.09049	1.39506	-1.14356	-0.490542	-0.472152		-0.512747	0.0295633		0.490146	-0.305009	-0.795155	0.01746
P61981	1433G_HUMAN	6	14-3-3 protein gamma (Protein kinase C inhibitor protein 1) (KCIP-1) [Cleaved into: 14-3-3 protein gamma, N-terminally processed]	9606.ENSP00000306330	YWHAG	3.1444	2.98643	2.79509	2.65435	3.41411	3.70991	0.570512	0.360276	3.93426	2.30151	2.61298	2.33224	3.43574	3.01408	2.34701	2.43241	2.64864	2.882		-0.0782536	0.757595		3.11738	2.40597	-0.71141	0.0520444
P00367	DHE3_HUMAN	8	Glutamate dehydrogenase 1, mitochondrial (GDH 1) (EC 1.4.1.3)	9606.ENSP00000277865	GLUD1	2.74704	1.61056	1.41692	2.30097	1.8077	1.38262	1.00408	1.3887	2.3737	2.45054	2.40424	1.94349	3.32966	3.53733	3.85067	2.16031	2.41944	2.23494		0.490551	0.0387406		1.87763	2.42476	0.547125	0.114198
P04004	VTNC_HUMAN	3	Vitronectin (VN) (S-protein) (Serum-spreading factor) (V75) [Cleaved into: Vitronectin V65 subunit; Vitronectin V10 subunit; Somatomedin-B]	9606.ENSP00000226218	VTN	-0.481557	-1.24887	-2.60329	-2.54691	-2.21897	0.393907	0.104097	-0.798332	-1.46654	-0.453776	-2.73538	-2.09041	3.495	3.24204	3.5918	-0.982382	-1.85584	-1.62524		0.329763	0.181428		-1.45095	-0.131246	1.3197	0.130475
P20674	COX5A_HUMAN	3	Cytochrome c oxidase subunit 5A, mitochondrial (Cytochrome c oxidase polypeptide Va)	9606.ENSP00000317780	COX5A	-1.87747	-1.27025	0.0138677	-0.706544	-1.39857	-0.54135	0.287353	-0.610974	0.266981	-0.563648	0.169798	-0.374273	0.616056	1.63826	0.896658	0.302724	0.785883	-0.289062		0.675983	0.00207271		-0.963386	0.26048	1.22387	0.00475602
Q9UL46	PSME2_HUMAN	3	Proteasome activator complex subunit 2 (11S regulator complex subunit beta) (REG-beta) (Activator of multicatalytic protease subunit 2) (Proteasome activator 28 subunit beta) (PA28b) (PA28beta)	9606.ENSP00000216802	PSME2	2.25883	2.38852	0.741373	1.14602	1.46578	-0.57823	-0.979209	-2.48253	0.455024	0.403257	0.0535484	0.219309	-0.639059	-0.527235	-0.900117	-0.405539	0.181917	0.44487		-0.413027	0.0884638		1.23705	-0.34798	-1.58503	0.0140736
P23526	SAHH_HUMAN	13	Adenosylhomocysteinase (AdoHcyase) (EC 3.3.1.1) (S-adenosyl-L-homocysteine hydrolase)	9606.ENSP00000217426	AHCY	3.78154	3.27142	3.96156	4.16883	3.88096	3.00941	3.41515	2.61387	5.15515	4.97628	4.94523	4.79966	4.72394	5.03486	5.08929	4.74258	4.88905	4.98635		0.646359	0.00375114		3.67895	4.61429	0.935332	0.00527934
P13798	ACPH_HUMAN	4	Acylamino-acid-releasing enzyme (AARE) (EC 3.4.19.1) (Acyl-peptide hydrolase) (APH) (Acylaminoacyl-peptidase) (Oxidized protein hydrolase) (OPH)	9606.ENSP00000296456	APEH	0.783362	0.749254	0.458208	0.67214	-1.10762	0.426596	1.83864	1.04163	-2.18578	1.31108	1.34498	1.16184	0.374591	0.85803	1.01846	0.849205	0.40609	1.32795		0.230954	0.356497		0.330324	0.778892	0.448568	0.299056
P31948	STIP1_HUMAN	5	Stress-induced-phosphoprotein 1 (STI1) (Hsc70/Hsp90-organizing protein) (Hop) (Renal carcinoma antigen NY-REN-11) (Transformation-sensitive protein IEF SSP 3521)	9606.ENSP00000351646	STIP1	0.534602	1.54589	2.15233	1.32486	0.223522	0.465978	0.82924	1.50513	2.62613	2.05134	2.24725	2.08638	1.60632	1.51415	0.693172	1.73449	1.88346	2.17585		0.355099	0.148169		1.0412	1.74608	0.704879	0.0774053
P12004	PCNA_HUMAN	4	Proliferating cell nuclear antigen (PCNA) (Cyclin)	9606.ENSP00000368458	PCNA	1.90969	2.3123	1.689	1.50429	2.48466	-0.0684212	1.31687	0.764903	2.32254	1.21577	0.90965	0.744445	2.20745	2.33335	-1.00985	0.0152866	1.6489	0.0491272		-0.360816	0.141291		1.63859	1.0432	-0.595384	0.236732
Q9UQ80	PA2G4_HUMAN	11	Proliferation-associated protein 2G4 (Cell cycle protein p38-2G4 homolog) (hG4-1) (ErbB3-binding protein 1)	9606.ENSP00000302886	PA2G4	3.13274	2.93399	3.1546	3.19582	3.23115	4.11177	4.64408	2.71531	4.51086	3.4297	3.4073	3.27359	2.21523	2.31281	1.92922	2.936	3.18946	3.566		-0.315551	0.202114		3.29334	3.17746	-0.11588	0.699577
P05783	K1C18_HUMAN	20	Keratin, type I cytoskeletal 18 (Cell proliferation-inducing gene 46 protein) (Cytokeratin-18) (CK-18) (Keratin-18) (K18)	9606.ENSP00000373489	KRT18	7.14235	4.27596	7.32977	8.18769	8.90475	3.89849	3.44621	2.22884	9.05468	7.74714	7.72207	7.56705	8.96938	8.72238	8.56567	7.32159	7.74642	7.85535		0.337201	0.171189		6.62317	7.24557	0.622397	0.565127
O75489	NDUS3_HUMAN	3	NADH dehydrogenase [ubiquinone] iron-sulfur protein 3, mitochondrial (EC 7.1.1.2) (Complex I-30kD) (CI-30kD) (NADH-ubiquinone oxidoreductase 30 kDa subunit)	9606.ENSP00000263774	NDUFS3	0.657771	0.393799	-0.564196	-0.341639	-1.16467	0.367447	0.0487415	0.821277	-1.78513	-1.19571	-1.2928	-0.779007	1.25386	0.403076	0.379262	-0.918953	-1.01212	0.457998		0.0237884	0.925353		-0.108582	-0.301625	-0.193043	0.637592
P31947	1433S_HUMAN	4	14-3-3 protein sigma (Epithelial cell marker protein 1) (Stratifin)	9606.ENSP00000340989	SFN	1.73431	1.95145	2.00088	1.08733	2.25152	2.51637	2.39947	-0.190986	3.40326	0.524861	0.600113	0.570191	0.954182	-0.0097012	1.00761	0.685815	0.844049	0.145361		-0.574967	0.0125539		1.92364	0.911186	-1.01246	0.0118461
Q15717	ELAV1_HUMAN	6	ELAV-like protein 1 (Hu-antigen R) (HuR)	9606.ENSP00000385269	ELAVL1	2.81164	2.63781	1.89975	1.9992	2.99842	2.62949	1.39463	1.63096	2.10338	1.64089	1.57373	1.61701	0.943504	1.28604	2.92744	1.33887	1.72773	1.25733		-0.581227	0.0114131		2.49605	1.62013	-0.875924	0.00298806
Q92499	DDX1_HUMAN	3	ATP-dependent RNA helicase DDX1 (EC 3.6.4.13) (DEAD box protein 1) (DEAD box protein retinoblastoma) (DBP-RB)	9606.ENSP00000370745	DDX1	-0.756857	-0.879865	-1.26511	-4.33479	-3.8585	0.440178	-1.9478	-2.06136	-1.45446	-1.47963	-1.0489	-2.04994	-3.11093	-3.39054	-1.43225	-1.23949	-3.11784	-1.72099		-0.16668	0.508584		-1.77582	-2.00451	-0.228688	0.786176
P00558	PGK1_HUMAN	18	Phosphoglycerate kinase 1 (EC 2.7.2.3) (Cell migration-inducing gene 10 protein) (Primer recognition protein 2) (PRP 2)	9606.ENSP00000362413	PGK1	4.3788	3.49307	4.89395	4.48845	3.94801	2.62404	3.83811	3.14122	6.86687	5.32972	5.60577	5.59181	4.80326	5.0457	5.14194	5.1714	5.42101	5.54103		0.495239	0.0366412		3.97105	5.12482	1.15377	0.0201527
P46940	IQGA1_HUMAN	4	Ras GTPase-activating-like protein IQGAP1 (p195)	9606.ENSP00000268182	IQGAP1	0.2753	0.192956	-0.257939	-0.223396	0.106833	1.63493	-0.125078	0.0448407	-1.41694	-0.0286174	-0.565727	-0.0735231	-2.3816	-2.97641	-0.81691	-0.0661975	-0.480119	-0.677173		-0.490057	0.0389675		0.288114	-0.796954	-1.08507	0.0173353
P19367	HXK1_HUMAN	4	Hexokinase-1 (EC 2.7.1.1) (Brain form hexokinase) (Hexokinase type I) (HK I) (Hexokinase-A)	9606.ENSP00000494664	HK1	0.0204698	0.00609056	0.468622	-0.355585	-0.740749	0.658068	1.23477	-0.0322574	0.21786	0.679827	0.770231	0.744234	2.09968	2.37322	2.50263	1.78849	0.0316199	0.303248		0.547291	0.0187347		0.00948616	1.05946	1.04998	0.00705301
Q16698	DECR_HUMAN	5	2,4-dienoyl-CoA reductase [(3E)-enoyl-CoA-producing], mitochondrial (EC 1.3.1.124) (2,4-dienoyl-CoA reductase [NADPH]) (4-enoyl-CoA reductase [NADPH]) (Short chain dehydrogenase/reductase family 18C member 1)	9606.ENSP00000220764	DECR1	2.74701	1.85463	1.98975	1.68215	2.7861	1.30154	1.2884	3.18898	2.5083	2.23402	2.21712	2.13024	3.40238	3.18828	3.16137	2.23195	2.24224	1.99471		0.297598	0.230383		2.0602	2.48233	0.422134	0.191794
Q13162	PRDX4_HUMAN	5	Peroxiredoxin-4 (EC 1.11.1.24) (Antioxidant enzyme AOE372) (AOE37-2) (Peroxiredoxin IV) (Prx-IV) (Thioredoxin peroxidase AO372) (Thioredoxin-dependent peroxide reductase A0372) (Thioredoxin-dependent peroxiredoxin 4)	9606.ENSP00000368646	PRDX4	2.0815	2.32218	1.3827	1.82745	2.48936	0.67054	1.42462	2.02087	2.6579	1.46227	1.77682	1.58656	2.94348	2.52333	1.62798	2.47387	2.77332	2.46214		0.485485	0.0411121		1.79562	2.14443	0.348809	0.303449
P50991	TCPD_HUMAN	13	T-complex protein 1 subunit delta (TCP-1-delta) (CCT-delta) (Stimulator of TAR RNA-binding)	9606.ENSP00000377958	CCT4	2.70772	2.49349	3.41477	3.16328	3.76207	2.37706	3.02135	2.57693	3.08712	3.41443	3.75714	3.53448	3.21393	2.76815	2.84041	2.87888	2.68088	2.53532		-0.195376	0.437197		2.9864	3.02575	0.039354	0.879403
P23396	RS3_HUMAN	11	40S ribosomal protein S3 (EC 4.2.99.18) (Small ribosomal subunit protein uS3)	9606.ENSP00000278572	RPS3	3.89741	4.12345	3.85454	3.26312	3.92495	4.04377	2.97915	3.13999	4.89518	4.28346	4.16584	4.16519	4.28503	3.91765	1.96926	3.90388	3.94674	3.78446		-0.0814781	0.747907		3.85121	3.78632	-0.0648892	0.80134
P40227	TCPZ_HUMAN	16	T-complex protein 1 subunit zeta (TCP-1-zeta) (Acute morphine dependence-related protein 2) (CCT-zeta-1) (HTR3) (Tcp20)	9606.ENSP00000275603	CCT6A	2.65881	2.9623	3.95131	3.50683	3.41686	2.62611	3.04644	3.38144	3.19619	3.78786	3.97693	3.81729	2.95578	3.26849	3.16715	2.73113	2.70592	3.16402		-0.233262	0.351575		3.18704	3.26655	0.0795168	0.754071
Q99623	PHB2_HUMAN	16	Prohibitin-2 (B-cell receptor-associated protein BAP37) (D-prohibitin) (Repressor of estrogen receptor activity)	9606.ENSP00000441875	PHB2	4.76691	4.72061	4.37598	4.33357	5.33112	3.9591	3.9073	4.61288	5.27848	4.26734	4.47475	4.31393	5.90279	5.64308	4.40068	4.70061	4.84889	4.71933		0.292412	0.238998		4.58122	4.75584	0.174621	0.507436
Q06323	PSME1_HUMAN	4	Proteasome activator complex subunit 1 (11S regulator complex subunit alpha) (REG-alpha) (Activator of multicatalytic protease subunit 1) (Interferon gamma up-regulated I-5111 protein) (IGUP I-5111) (Proteasome activator 28 subunit alpha) (PA28a) (PA28alpha)	9606.ENSP00000372155	PSME1	1.53703	2.179	1.50451	1.58736	1.91133	1.53695	-0.290544	2.87788	2.30882	1.26007	1.36724	1.37362	1.63528	1.17251	1.21001	1.81416	1.69951	1.94118		-0.0297754	0.906636		1.70936	1.53081	-0.178551	0.48045
Q01518	CAP1_HUMAN	9	Adenylyl cyclase-associated protein 1 (CAP 1)	9606.ENSP00000361883	CAP1	2.40886	1.60727	2.17385	1.87187	2.44638	2.67964	1.98978	2.1613	3.71862	2.34977	2.38336	2.56279	3.00608	2.53946	1.70102	2.0903	1.97967	1.95519		-0.0914562	0.718161		2.19798	2.36978	0.171799	0.462809
Q9BS26	ERP44_HUMAN	6	Endoplasmic reticulum resident protein 44 (ER protein 44) (ERp44) (Thioredoxin domain-containing protein 4)	9606.ENSP00000262455	ERP44	1.36524	1.42647	-0.184311	1.02644	1.14182	0.321059	1.33859	1.13338	0.0118009	1.47191	1.32432	1.35878	0.736061	0.256577	1.0486	0.341137	0.692371	0.650513		-0.204526	0.415591		0.849452	0.863669	0.0142177	0.963079
P18206	VINC_HUMAN	11	Vinculin (Metavinculin) (MV)	9606.ENSP00000211998	VCL	2.34453	1.49684	2.59588	2.53538	1.94707	2.56053	2.05481	2.74053	1.72617	1.96226	1.9736	1.98311	2.4114	1.36874	2.10231	2.27602	2.28051	2.38726		-0.0477524	0.850753		2.2467	2.10556	-0.141143	0.512657
P78417	GSTO1_HUMAN	6	Glutathione S-transferase omega-1 (GSTO-1) (EC 2.5.1.18) (Glutathione S-transferase omega 1-1) (GSTO 1-1) (Glutathione-dependent dehydroascorbate reductase) (EC 1.8.5.1) (Monomethylarsonic acid reductase) (MMA(V) reductase) (EC 1.20.4.2) (S-(Phenacyl)glutathione reductase) (SPG-R)	9606.ENSP00000358727	GSTO1	2.49978	1.69647	1.57921	1.56358	2.2265	1.5884	1.52784	2.43026	2.96402	2.21799	2.2807	2.0907	2.63005	2.10079	0.974822	2.60348	2.79863	2.92995		0.431128	0.0740546		1.85899	2.29577	0.43678	0.0847091
P25788	PSA3_HUMAN	5	Proteasome subunit alpha type-3 (Macropain subunit C8) (Multicatalytic endopeptidase complex subunit C8) (Proteasome component C8)	9606.ENSP00000216455	PSMA3	2.57883	2.45755	1.37403	1.78141	2.49798	0.814201	0.801263	1.78537	3.30538	1.99951	1.98009	1.90047	2.08643	1.97511	0.654856	1.2518	1.19146	1.49792		-0.326655	0.185826		1.91733	1.70247	-0.214862	0.56111
P12956	XRCC6_HUMAN	15	X-ray repair cross-complementing protein 6 (EC 3.6.4.-) (EC 4.2.99.-) (5'-deoxyribose-5-phosphate lyase Ku70) (5'-dRP lyase Ku70) (70 kDa subunit of Ku antigen) (ATP-dependent DNA helicase 2 subunit 1) (ATP-dependent DNA helicase II 70 kDa subunit) (CTC box-binding factor 75 kDa subunit) (CTC75) (CTCBF) (DNA repair protein XRCC6) (Lupus Ku autoantigen protein p70) (Ku70) (Thyroid-lupus autoantige…	9606.ENSP00000352257	XRCC6	2.74443	2.31015	2.92579	2.76594	2.54593	2.79999	2.6596	2.60481	2.46698	3.4186	3.04752	3.15835	2.26972	2.15502	2.91495	2.67901	2.82531	2.89999		0.0115076	0.963853		2.68204	2.75832	0.0762836	0.588682
Q00610	CLH1_HUMAN	20	Clathrin heavy chain 1 (Clathrin heavy chain on chromosome 17) (CLH-17)	9606.ENSP00000479606	CLTC	3.50187	3.19645	4.54129	4.79936	3.90007	3.44566	3.58605	3.275	3.88864	4.42019	4.56088	4.41164	3.81314	3.79116	5.00699	4.36586	4.60307	4.63666		0.435697	0.0707084		3.89745	4.19661	0.299155	0.35018
P25786	PSA1_HUMAN	5	Proteasome subunit alpha type-1 (30 kDa prosomal protein) (PROS-30) (Macropain subunit C2) (Multicatalytic endopeptidase complex subunit C2) (Proteasome component C2) (Proteasome nu chain)	9606.ENSP00000414359	PSMA1	3.23696	3.60105	2.11048	2.70053	3.45292	2.77046	1.03527	1.6517	4.16785	2.98012	3.0335	2.88043	3.01963	3.01776	2.99602	2.37893	2.61141	2.64584		-0.111822	0.658669		2.97873	2.70154	-0.277195	0.400868
P05388	RLA0_HUMAN	8	60S acidic ribosomal protein P0 (60S ribosomal protein L10E) (Large ribosomal subunit protein uL10)	9606.ENSP00000449328	RPLP0	4.26965	3.96632	3.80177	3.28012	4.19164	2.94238	3.77716	3.11098	4.06599	3.86982	3.93634	3.92864	3.65249	3.30418	2.76746	3.57169	3.51525	3.71543		-0.262319	0.292991		3.74198	3.60129	-0.140693	0.576626
P30084	ECHM_HUMAN	11	Enoyl-CoA hydratase, mitochondrial (EC 4.2.1.17) (Enoyl-CoA hydratase 1) (Short-chain enoyl-CoA hydratase) (SCEH)	9606.ENSP00000357535	ECHS1	2.74847	2.99001	2.67932	2.73347	3.40524	2.69337	2.14769	3.69373	3.85003	2.9737	2.86377	2.96958	3.43343	3.16905	2.35809	3.20267	3.22532	3.06353		0.182647	0.4682		2.87498	3.07922	0.204234	0.278709
O43143	DHX15_HUMAN	6	Pre-mRNA-splicing factor ATP-dependent RNA helicase DHX15 (EC 3.6.4.13) (ATP-dependent RNA helicase #46) (DEAH box protein 15)	9606.ENSP00000336741	DHX15	0.74726	2.62317	1.74374	2.40142	1.7595	0.438677	0.889466	1.31747	1.28565	1.91999	1.58754	1.76396	2.1269	0.408758	0.853828	1.44661	1.74562	2.00923		-0.02362	0.92588		1.61896	1.44625	-0.172707	0.669052
P62195	PRS8_HUMAN	5	26S proteasome regulatory subunit 8 (26S proteasome AAA-ATPase subunit RPT6) (Proteasome 26S subunit ATPase 5) (Proteasome subunit p45) (Thyroid hormone receptor-interacting protein 1) (TRIP1) (p45/SUG)	9606.ENSP00000310572	PSMC5	-0.83577	0.72517	0.434327	0.586828	0.23193	0.333899	-0.860122	0.248765	0.912703	0.395245	0.11661	0.317211	0.569627	0.349401	-0.0903682	0.630036	0.536134	0.715531		0.253886	0.309344		0.246064	0.320065	0.0740003	0.785798
P53618	COPB_HUMAN	7	Coatomer subunit beta (Beta-coat protein) (Beta-COP)	9606.ENSP00000249923	COPB1	0.553135	1.78599	1.23835	1.06356	1.13691	1.75866	1.30595	1.18357	1.48053	0.964695	0.918426	0.863105	0.429132	0.826556	0.140898	1.34693	0.879994	1.45621		-0.296459	0.232259		1.2561	0.983	-0.273099	0.251977
Q9UNM6	PSD13_HUMAN	3	26S proteasome non-ATPase regulatory subunit 13 (26S proteasome regulatory subunit RPN9) (26S proteasome regulatory subunit S11) (26S proteasome regulatory subunit p40.5)	9606.ENSP00000396937	PSMD13	0.995459	-0.504537	0.528267	0.71253	-0.351301	1.31646	-0.39737	-0.0820076	0.342381	1.05573	0.667233	0.889741	-0.594965	0.85028	1.61701	-0.309911	0.659157	0.863971		0.060459	0.811642		0.449479	0.463437	0.0139579	0.969611
P09661	RU2A_HUMAN	4	U2 small nuclear ribonucleoprotein A' (U2 snRNP A')	9606.ENSP00000254193	SNRPA1	0.346861	0.379064	0.79159	0.438115	1.34716	1.28322	1.39823	1.21512	0.554307	0.988694	0.932383	1.04475	1.09034	0.558054	-0.250879	-0.0551217	0.324445	0.440351		-0.437192	0.0696381		0.764336	0.686723	-0.0776123	0.749962
Q9Y4L1	HYOU1_HUMAN	10	Hypoxia up-regulated protein 1 (150 kDa oxygen-regulated protein) (ORP-150) (170 kDa glucose-regulated protein) (GRP-170)	9606.ENSP00000480150	HYOU1	2.28271	1.27298	2.03496	2.54852	2.61972	1.86475	2.1128	1.73071	1.63079	2.61374	2.11527	2.39722	2.11574	1.23625	3.24759	2.54142	2.61148	2.60248		0.32345	0.190434		2.10394	2.24629	0.142348	0.590804
Q14974	IMB1_HUMAN	6	Importin subunit beta-1 (Importin-90) (Karyopherin subunit beta-1) (Nuclear factor p97) (Pore targeting complex 97 kDa subunit) (PTAC97)	9606.ENSP00000290158	KPNB1	1.65097	2.14602	2.41768	2.31487	1.92957	0.641108	1.74097	1.18968	1.50466	2.32239	2.18892	2.20046	1.66571	1.73067	1.59488	2.26356	2.19741	2.08288		0.186059	0.459784		1.85004	1.89018	0.0401444	0.892834
Q8NBS9	TXND5_HUMAN	8	Thioredoxin domain-containing protein 5 (Endoplasmic reticulum resident protein 46) (ER protein 46) (ERp46) (Thioredoxin-like protein p46)	9606.ENSP00000369081	TXNDC5	1.61822	1.23781	1.3301	1.6415	1.66208	1.83046	1.60931	1.55952	1.96524	1.75403	1.64215	1.70701	1.73339	1.76254	2.62355	0.848424	1.35446	1.1707		-0.15721	0.533287		1.55336	1.64419	0.0908322	0.564794
P55060	XPO2_HUMAN	9	Exportin-2 (Exp2) (Cellular apoptosis susceptibility protein) (Chromosome segregation 1-like protein) (Importin-alpha re-exporter)	9606.ENSP00000262982	CSE1L	2.19805	1.42937	3.01525	3.08306	2.55503	2.47581	2.35514	1.74014	2.19951	2.79059	2.70174	2.66781	1.59128	2.14102	2.64415	2.88155	2.73677	2.96208		0.174708	0.488075		2.45943	2.45098	-0.00844694	0.976615
P27695	APEX1_HUMAN	6	DNA-(apurinic or apyrimidinic site) endonuclease (EC 3.1.-.-) (APEX nuclease) (APEN) (Apurinic-apyrimidinic endonuclease 1) (AP endonuclease 1) (APE-1) (REF-1) (Redox factor-1) [Cleaved into: DNA-(apurinic or apyrimidinic site) endonuclease, mitochondrial]	9606.ENSP00000216714	APEX1	1.79189	1.49016	1.28746	1.07721	1.85721	1.75852	1.0409	0.278681	2.08918	1.54876	1.41784	1.37363	0.466811	1.20043	1.97111	1.77535	1.60499	1.88623		0.0698294	0.783064		1.54374	1.38783	-0.155915	0.464358
P52272	HNRPM_HUMAN	11	Heterogeneous nuclear ribonucleoprotein M (hnRNP M)	9606.ENSP00000325376	HNRNPM	3.06861	2.22791	2.98644	2.78076	2.9919	2.22347	2.09043	2.06883	2.4017	2.89175	2.45449	2.69641	2.17495	2.31524	2.30708	1.97215	2.62071	1.9592		-0.507732	0.031472		2.71318	2.32941	-0.38377	0.0662914
P53396	ACLY_HUMAN	14	ATP-citrate synthase (EC 2.3.3.8) (ATP-citrate (pro-S-)-lyase) (ACL) (Citrate cleavage enzyme)	9606.ENSP00000466259	ACLY	2.25398	1.884	3.53047	3.4852	2.94025	2.61668	2.6126	2.28783	2.97582	3.37679	3.2672	3.08063	2.08993	2.57772	2.85941	3.03165	2.8149	2.6484		-0.040192	0.874188		2.7851	2.80191	0.0168096	0.955738
P17174	AATC_HUMAN	10	Aspartate aminotransferase, cytoplasmic (cAspAT) (EC 2.6.1.1) (EC 2.6.1.3) (Cysteine aminotransferase, cytoplasmic) (Cysteine transaminase, cytoplasmic) (cCAT) (Glutamate oxaloacetate transaminase 1) (Transaminase A)	9606.ENSP00000359539	GOT1	2.77805	2.41924	2.6584	2.38574	2.08744	1.95709	1.93342	1.73802	3.01266	2.58876	2.63376	2.55368	2.34072	2.20048	2.22878	2.35544	2.15097	2.74662		-0.00277019	0.991296		2.38099	2.37361	-0.00738453	0.965128
O75369	FLNB_HUMAN	16	Filamin-B (FLN-B) (ABP-278) (ABP-280 homolog) (Actin-binding-like protein) (Beta-filamin) (Filamin homolog 1) (Fh1) (Filamin-3) (Thyroid autoantigen) (Truncated actin-binding protein) (Truncated ABP)	9606.ENSP00000420213	FLNB	2.13667	3.07425	4.01684	3.577	1.75873	2.99845	2.38718	2.57406	2.92705	3.05799	3.92093	3.68089	2.89086	2.47649	3.63915	3.05545	2.55926	3.15879		0.0409062	0.871969		2.92699	3.02734	0.100351	0.797884
Q9Y230	RUVB2_HUMAN	8	RuvB-like 2 (EC 3.6.4.12) (48 kDa TATA box-binding protein-interacting protein) (48 kDa TBP-interacting protein) (51 kDa erythrocyte cytosolic protein) (ECP-51) (INO80 complex subunit J) (Repressing pontin 52) (Reptin 52) (TIP49b) (TIP60-associated protein 54-beta) (TAP54-beta)	9606.ENSP00000473172	RUVBL2	2.6299	1.5034	2.91468	3.00922	2.68891	2.57777	2.85549	1.13715	2.75877	3.12464	3.05218	2.9552	2.60859	2.64253	2.82702	3.14467	3.17737	3.27997		0.399926	0.100093		2.55398	2.79697	0.242987	0.396271
P16615	AT2A2_HUMAN	4	Sarcoplasmic/endoplasmic reticulum calcium ATPase 2 (SERCA2) (SR Ca(2+)-ATPase 2) (EC 7.2.2.10) (Calcium pump 2) (Calcium-transporting ATPase sarcoplasmic reticulum type, slow twitch skeletal muscle isoform) (Endoplasmic reticulum class 1/2 Ca(2+) ATPase)	9606.ENSP00000440045	ATP2A2	0.284344	1.11682	0.218975	0.211217	0.789721	-0.292333	0.528418	1.94744	-0.691085	-0.579826	-0.0244427	-0.131121	0.811013	0.209787	0.469894	0.495454	0.250493	0.0826516		-0.0429145	0.865736		0.388124	0.280723	-0.107401	0.710422
P51149	RAB7A_HUMAN	7	Ras-related protein Rab-7a (EC 3.6.5.2)	9606.ENSP00000265062	RAB7A	2.94007	2.55206	2.72121	2.3454	3.3871	1.3219	1.19697	3.0402	3.77613	2.76423	3.03063	2.98978	3.75645	3.49938	1.16312	3.10382	3.25362	3.17445		0.261091	0.295338		2.54462	2.89573	0.35111	0.369981
P27708	PYR1_HUMAN	5	CAD protein [Includes: Glutamine-dependent carbamoyl-phosphate synthase (EC 6.3.5.5); Aspartate carbamoyltransferase (EC 2.1.3.2); Dihydroorotase (EC 3.5.2.3)]	9606.ENSP00000264705	CAD	0.657748	0.777892	0.481376	0.287705	1.0069	-0.0843013	1.22423	0.0615226	-1.28051	0.45423	-0.0642117	-0.121934	-0.344656	-0.182759	0.0545484	0.929574	0.347686	0.768809		-0.0422827	0.867697		0.52122	0.153877	-0.367343	0.15791
P54136	SYRC_HUMAN	7	Arginine--tRNA ligase, cytoplasmic (EC 6.1.1.19) (Arginyl-tRNA synthetase) (ArgRS)	9606.ENSP00000231572	RARS1	0.956001	1.10372	1.08017	0.756053	0.860985	0.455027	0.580427	1.08845	0.0646037	1.55084	0.782548	1.31637	0.300464	0.521338	0.706059	1.0159	0.996308	1.29987		0.0749117	0.767672		0.868658	0.851931	-0.0167271	0.918595
O15143	ARC1B_HUMAN	7	Actin-related protein 2/3 complex subunit 1B (Arp2/3 complex 41 kDa subunit) (p41-ARC)	9606.ENSP00000389631	ARPC1B	1.51353	1.41232	1.58627	1.67087	2.47038	1.25477	1.00038	2.54979	2.83896	1.72719	1.94521	1.70864	2.6632	2.16033	2.09056	1.94277	1.99724	2.25375		0.37542	0.124731		1.65135	2.07317	0.421813	0.0856123
P61158	ARP3_HUMAN	10	Actin-related protein 3 (Actin-like protein 3)	9606.ENSP00000263238	ACTR3	2.37351	1.26248	1.9796	2.68844	2.11321	1.95508	1.80246	0.861225	2.28492	2.29808	2.55267	2.57661	2.16812	2.00558	2.11486	1.76232	2.18593	2.32956		0.0819137	0.746601		2.06205	2.07853	0.0164733	0.945833
P19623	SPEE_HUMAN	3	Spermidine synthase (SPDSY) (EC 2.5.1.16) (Putrescine aminopropyltransferase)	9606.ENSP00000366156	SRM	1.26501	0.735574	0.247781	0.0523405	0.511484	-0.386783	-0.311567	1.7256	0.0629049	1.10595	0.469264	1.0339	0.433527	-0.0688913	-0.336977	0.505449	0.459785	0.565318		-0.0627429	0.804654		0.404235	0.470356	0.0661216	0.824943
P63244	RACK1_HUMAN	14	Receptor of activated protein C kinase 1 (Cell proliferation-inducing gene 21 protein) (Guanine nucleotide-binding protein subunit beta-2-like 1) (Guanine nucleotide-binding protein subunit beta-like protein 12.3) (Human lung cancer oncogene 7 protein) (HLC-7) (Receptor for activated C kinase) (Small ribosomal subunit protein RACK1) [Cleaved into: Receptor of activated protein C kinase 1, N-termi…	9606.ENSP00000426909	RACK1	4.56284	4.33169	4.08221	3.92412	4.42445	3.19973	2.89675	3.82801	4.95284	4.45447	4.03539	4.32476	3.98206	3.58826	3.48132	4.061	4.12955	3.76955		-0.158588	0.529659		4.08751	3.95866	-0.128846	0.617943
P13073	COX41_HUMAN	4	Cytochrome c oxidase subunit 4 isoform 1, mitochondrial (Cytochrome c oxidase polypeptide IV) (Cytochrome c oxidase subunit IV isoform 1) (COX IV-1)	9606.ENSP00000457513	COX4I1	1.38013	1.00883	1.51329	0.858806	1.11863	1.50935	2.35938	2.71707	1.2687	1.98557	2.07063	2.06786	1.73308	2.06139	1.28533	1.98331	1.1179	0.382411		-0.0061379	0.980716		1.23151	1.75272	0.521214	0.0277009
Q02790	FKBP4_HUMAN	6	Peptidyl-prolyl cis-trans isomerase FKBP4 (PPIase FKBP4) (EC 5.2.1.8) (51 kDa FK506-binding protein) (FKBP51) (52 kDa FK506-binding protein) (52 kDa FKBP) (FKBP-52) (59 kDa immunophilin) (p59) (FK506-binding protein 4) (FKBP-4) (FKBP59) (HSP-binding immunophilin) (HBI) (Immunophilin FKBP52) (Rotamase) [Cleaved into: Peptidyl-prolyl cis-trans isomerase FKBP4, N-terminally processed]	9606.ENSP00000001008	FKBP4	1.7494	0.858115	2.56312	1.95288	2.1984	1.94257	1.73119	1.80177	2.43172	2.29484	2.50234	2.35097	2.34928	1.33962	0.896921	2.09001	2.30877	2.49311		0.116508	0.645237		1.87741	2.04921	0.171798	0.549069
P48047	ATPO_HUMAN	9	ATP synthase subunit O, mitochondrial (ATP synthase peripheral stalk subunit OSCP) (Oligomycin sensitivity conferral protein) (OSCP)	9606.ENSP00000290299	ATP5PO	3.48596	4.22718	3.61883	2.46756	4.00958	2.21694	0.330394	5.14408	4.74138	3.00375	2.95763	2.94683	4.61152	4.27682	2.62636	2.67501	3.15688	2.93798		-0.0426651	0.86651		3.33767	3.28405	-0.0536211	0.916121
P40925	MDHC_HUMAN	5	Malate dehydrogenase, cytoplasmic (EC 1.1.1.37) (Cytosolic malate dehydrogenase) (Diiodophenylpyruvate reductase) (EC 1.1.1.96)	Not in StringDB	Not in StringDB	2.38304	2.49986	2.75784	2.03943	2.79956	1.03104	0.883329	1.45354	3.74827	2.00611	2.26362	1.93134	2.64006	2.95298	1.36912	2.21432	2.26796	2.18999		0.020233	0.936487		2.25179	2.16005	-0.0917424	0.795513
Q01082	SPTB2_HUMAN	12	Spectrin beta chain, non-erythrocytic 1 (Beta-II spectrin) (Fodrin beta chain) (Spectrin, non-erythroid beta chain 1)	9606.ENSP00000349259	SPTBN1	1.16022	1.82576	2.50437	2.56244	2.21015	2.4062	2.43695	3.02247	1.97541	2.59258	2.50023	2.53514	2.04841	2.1021	1.86513	1.81686	2.24899	2.71596		0.0137834	0.95671		2.11152	2.32169	0.210163	0.415859
O00571	DDX3X_HUMAN	7	ATP-dependent RNA helicase DDX3X (EC 3.6.4.13) (CAP-Rf) (DEAD box protein 3, X-chromosomal) (DEAD box, X isoform) (DBX) (Helicase-like protein 2) (HLP2)	9606.ENSP00000494040	DDX3X	0.979422	1.22126	1.97723	1.86685	1.67316	1.90415	0.730172	1.72051	1.01398	1.67351	1.12323	1.5014	1.21311	0.945948	0.977763	1.64266	1.17421	1.38287		-0.300119	0.226269		1.60368	1.25828	-0.345397	0.108038
P30740	ILEU_HUMAN	12	Leukocyte elastase inhibitor (LEI) (Monocyte/neutrophil elastase inhibitor) (EI) (M/NEI) (Peptidase inhibitor 2) (PI-2) (Serpin B1)	9606.ENSP00000370115	SERPINB1	3.33348	2.21137	3.33243	2.46192	2.90013	1.97259	2.00542	1.75561	3.92405	2.54803	2.9759	2.9416	3.45444	3.31015	3.27436	2.78822	2.92679	3.25698		0.313259	0.205591		2.70199	2.93013	0.228142	0.453918
P28838	AMPL_HUMAN	7	Cytosol aminopeptidase (EC 3.4.11.1) (Cysteinylglycine-S-conjugate dipeptidase) (EC 3.4.13.23) (Leucine aminopeptidase 3) (LAP-3) (Leucyl aminopeptidase) (Peptidase S) (Proline aminopeptidase) (EC 3.4.11.5) (Prolyl aminopeptidase)	9606.ENSP00000226299	LAP3	1.20781	0.939625	1.44491	1.19581	0.826789	2.71147	3.48861	-0.431497	1.55506	1.60472	1.29079	1.37754	1.82166	1.63178	2.31035	1.68272	1.17838	1.485		0.110275	0.663125		1.38773	1.58292	0.195189	0.614655
Q10567	AP1B1_HUMAN	2	AP-1 complex subunit beta-1 (Adaptor protein complex AP-1 subunit beta-1) (Adaptor-related protein complex 1 subunit beta-1) (Beta-1-adaptin) (Beta-adaptin 1) (Clathrin assembly protein complex 1 beta large chain) (Golgi adaptor HA1/AP1 adaptin beta subunit)	9606.ENSP00000350199	AP1B1	-0.808387	-0.300124	-0.0990514	-0.146697	-0.52379	-0.36504	0.99811	0.717943	0.830812	-0.0922756	-0.419982	-0.231757	-0.29051	-0.99473	-1.57336	-1.225	-0.748868	-0.561464		-0.431911	0.0734733		-0.373848	-0.299256	0.0745916	0.776775
Q9Y606	TRUA_HUMAN	2	tRNA pseudouridine synthase A (EC 5.4.99.12) (tRNA pseudouridine(38-40) synthase) (tRNA pseudouridylate synthase I) (tRNA-uridine isomerase I)	9606.ENSP00000365837	PUS1	-2.45575	-1.43172	-2.87246	-1.77107	-1.54325	-0.139909	-0.531068	-3.25247	-3.07116	-2.09589	-1.72564	-2.04528	-3.31642	-2.92529	-0.392535	-0.379096	-0.728955	-0.288054		0.281478	0.257826		-1.70236	-1.72932	-0.0269614	0.959706
P14174	MIF_HUMAN	2	Macrophage migration inhibitory factor (MIF) (EC 5.3.2.1) (Glycosylation-inhibiting factor) (GIF) (L-dopachrome isomerase) (L-dopachrome tautomerase) (EC 5.3.3.12) (Phenylpyruvate tautomerase)	9606.ENSP00000215754	MIF	1.23704	-0.958411	3.4188	3.29637	-0.592827	-0.88118	-0.329935	-1.47031	-1.2687	3.83145	3.69197	3.92288	-0.738976	-1.84641	-1.09968	2.65774	2.71063	2.98273		0.141255	0.576104		0.919965	1.08695	0.166984	0.88
P35268	RL22_HUMAN	2	60S ribosomal protein L22 (EBER-associated protein) (EAP) (Epstein-Barr virus small RNA-associated protein) (Heparin-binding protein HBp15) (Large ribosomal subunit protein eL22)	9606.ENSP00000346088	RPL22	-1.4187	0.240646	0.437425	-0.887749	-2.18664	-1.38681	-0.612285	-0.517498	-0.260068	1.19014	1.07611	1.12391	-0.530312	-1.34344	-0.459645	1.10483	1.15215	1.19962		0.509576	0.0307592		-0.866972	0.260292	1.12726	0.0494902
P25815	S100P_HUMAN	2	Protein S100-P (Migration-inducing gene 9 protein) (MIG9) (Protein S100-E) (S100 calcium-binding protein P)	9606.ENSP00000296370	S100P	-3.24925	-3.28175	-2.54471	-2.14771	-5.21121	-2.33519	-2.46023	-1.40365	-1.53244	0.0311245	0.380223	0.534929	-0.714987	-0.820964	-3.58757	-2.42787	-1.69264	-1.7464		0.313868	0.204663		-3.1283	-1.28671	1.8416	0.00887872
Q14166	TTL12_HUMAN	2	Tubulin--tyrosine ligase-like protein 12 (Inactive tubulin--tyrosine ligase-like protein 12)	9606.ENSP00000216129	TTLL12	-2.53779	-0.289469	-0.763019	-1.80243	-2.39926	-0.919217	-1.89796	-1.8123	-1.54223	-0.761163	-0.570421	-0.660534	-1.18617	-1.81384	-0.318475	-0.864019	-1.56896	-0.789003		0.250952	0.315158		-1.45186	-1.14876	0.303106	0.485887
Q15102	PA1B3_HUMAN	2	Platelet-activating factor acetylhydrolase IB subunit alpha1 (EC 3.1.1.47) (PAF acetylhydrolase 29 kDa subunit) (PAF-AH 29 kDa subunit) (PAF-AH subunit gamma) (PAFAH subunit gamma)	9606.ENSP00000444935	PAFAH1B3	1.7054	0.846017	0.700444	0.620887	1.84335	-1.78487	-0.768628	0.934171	0.157797	0.303651	0.0975665	0.375041	-0.118368	-0.253548	-0.406965	-0.602261	-0.329465	-0.428461		-0.477492	0.0450765		0.655204	-0.0866226	-0.741827	0.228844
P05026	AT1B1_HUMAN	2	Sodium/potassium-transporting ATPase subunit beta-1 (Sodium/potassium-dependent ATPase subunit beta-1)	9606.ENSP00000356790	ATP1B1	-1.72777	-0.0597502	-0.114368	-0.947701	-1.70877	-2.32614	-2.003	-1.25819	-0.426977	-0.137567	-0.0419166	-0.165372	-0.653892	-2.86588	0.0896689	-1.76376	-1.42208	-1.81599		-0.160498	0.524648		-1.14742	-1.03875	0.108671	0.821241
P07858	CATB_HUMAN	2	Cathepsin B (EC 3.4.22.1) (APP secretase) (APPS) (Cathepsin B1) [Cleaved into: Cathepsin B light chain; Cathepsin B heavy chain]	9606.ENSP00000345672	CTSB	0.69381	0.511845	-0.0261255	-0.823768	0.0397153	-2.26174	-1.42448	-1.94559	1.82577	-1.50557	-1.07221	-1.60487	1.51193	0.81033	0.167913	-0.109153	0.539841	0.482453		0.298582	0.228772		-0.311044	-0.193635	0.117409	0.843059
O95433	AHSA1_HUMAN	2	Activator of 90 kDa heat shock protein ATPase homolog 1 (AHA1) (p38)	9606.ENSP00000216479	AHSA1	0.206579	-0.531732	1.43388	2.13406	-0.505544	-2.89001	-0.89005	-0.344426	-1.15085	1.48742	1.02712	1.37506	-2.02551	-2.56976	0.247332	1.26128	1.6288	-0.227277		0.0578703	0.819579		-0.0254605	-0.0150723	0.0103882	0.9903
Q96FW1	OTUB1_HUMAN	2	Ubiquitin thioesterase OTUB1 (EC 3.4.19.12) (Deubiquitinating enzyme OTUB1) (OTU domain-containing ubiquitin aldehyde-binding protein 1) (Otubain-1) (hOTU1) (Ubiquitin-specific-processing protease OTUB1)	9606.ENSP00000444357	OTUB1	1.21726	1.12349	0.138224	0.416458	0.907082	0.179824	-0.679376	-2.31605	1.89096	0.101129	0.108761	0.156746	1.0787	0.683851	-2.104	0.863391	1.02455	1.08532		0.0333741	0.895408		0.663722	0.157831	-0.505891	0.246134
Q07812	BAX_HUMAN	2	Apoptosis regulator BAX (Bcl-2-like protein 4) (Bcl2-L-4)	9606.ENSP00000293288	BAX	-1.64451	-0.284613	-2.1645	-3.42949	-0.590046	3.32006	0.403078	0.0939032	0.221255	-0.782564	-0.8798	-0.824588	2.73208	-1.80773	-2.34981	-1.48795	-0.519052	-0.989562		-0.0396339	0.875922		-0.79885	-0.515895	0.282955	0.78936
Q99880	H2B1L_HUMAN	2	Histone H2B type 1-L (Histone H2B.c) (H2B/c)	9606.ENSP00000366618	H2BC13	2.84728	-1.9889	3.55216	3.64279	2.72164	-1.9014	-0.367343	-1.78897	-0.678076	3.84836	3.2954	3.36009	-1.29917	1.51588	0.728488	2.49117	3.11951	2.73578		0.151599	0.548178		1.47893	1.41343	-0.0655047	0.959123
P08237	PFKAM_HUMAN	2	ATP-dependent 6-phosphofructokinase, muscle type (ATP-PFK) (PFK-M) (EC 2.7.1.11) (6-phosphofructokinase type A) (Phosphofructo-1-kinase isozyme A) (PFK-A) (Phosphohexokinase)	9606.ENSP00000496597	PFKM	-3.82534	-1.84743	-1.38164	-2.10037	-2.15875	-1.73178	-1.13265	-1.50357	-3.10457	-1.23915	-1.32013	-1.42846	-1.78281	-2.54283	-1.41054	-0.440373	-0.0736762	-0.381345		0.603501	0.00800663		-2.17422	-1.36334	0.810875	0.0875322
P22307	SCP2_HUMAN	2	Sterol carrier protein 2 (SCP-2) (Acetyl-CoA C-myristoyltransferase) (EC 2.3.1.155) (Non-specific lipid-transfer protein) (NSL-TP) (Propanoyl-CoA C-acyltransferase) (EC 2.3.1.176) (SCP-2/3-oxoacyl-CoA thiolase) (SCP-2/thiolase) (EC 2.3.1.16) (SCP-chi) (SCPX) (Sterol carrier protein X) (SCP-X) (Straight-chain acyl-CoA oxidase) (SCOX)	9606.ENSP00000360569	SCP2	-2.51472	-1.31238	0.116496	0.531396	-2.12631	-1.5919	-0.606488	-2.53039	-2.34615	0.309166	0.0881667	0.430065	-2.2037	-2.85741	-4.23788	-0.721624	-0.390237	-0.490458		-0.0584239	0.81788		-1.14957	-1.29641	-0.146842	0.827125
P17655	CAN2_HUMAN	2	Calpain-2 catalytic subunit (EC 3.4.22.53) (Calcium-activated neutral proteinase 2) (CANP 2) (Calpain M-type) (Calpain large polypeptide L2) (Calpain-2 large subunit) (Millimolar-calpain) (M-calpain)	9606.ENSP00000295006	CAPN2	-0.518635	-1.5867	-2.76613	-1.38737	-1.22304	-0.13025	-0.337839	-1.05428	-2.23806	-0.38431	-0.223682	-0.199249	-1.66109	-1.73817	-1.45428	-1.53114	-1.1317	-1.46973		-0.117055	0.643676		-1.26869	-1.11863	0.15006	0.73251
P26196	DDX6_HUMAN	2	Probable ATP-dependent RNA helicase DDX6 (EC 3.6.4.13) (ATP-dependent RNA helicase p54) (DEAD box protein 6) (Oncogene RCK)	9606.ENSP00000478754	DDX6	-2.11254	0.368634	-0.426425	-0.442592	-1.84178	-1.05978	-1.64333	-0.856878	-1.71666	0.189223	-0.176748	-0.111192	-1.63111	-2.14376	-0.509406	-1.37929	-1.94548	-1.36382		-0.286591	0.24891		-0.91908	-1.10737	-0.18829	0.683305
Q13404	UB2V1_HUMAN	2	Ubiquitin-conjugating enzyme E2 variant 1 (UEV-1) (CROC-1) (TRAF6-regulated IKK activator 1 beta Uev1A)	9606.ENSP00000340305	UBE2V1	-2.85979	-1.71661	-0.139683	-0.355705	-1.20388	1.95994	1.57886	1.68326	-1.61947	-0.231001	0.407623	-0.00518248	-0.114978	-1.20773	2.17019	1.58339	1.92691	1.23767		0.490185	0.0389084		-0.719288	0.617462	1.33675	0.117308
Q9ULZ3	ASC_HUMAN	2	Apoptosis-associated speck-like protein containing a CARD (hASC) (Caspase recruitment domain-containing protein 5) (PYD and CARD domain-containing protein) (Target of methylation-induced silencing 1)	9606.ENSP00000247470	PYCARD	-2.76038	-2.79259	-2.37917	-2.99273	-3.18108	-1.80687	-2.24975	-1.90812	-3.14516	-1.64541	-1.48763	-1.16345	-0.880904	-1.23838	-2.81486	-3.10705	-3.79587	-4.10443		-0.167394	0.506743		-2.65214	-2.29508	0.357052	0.34998
P26447	S10A4_HUMAN	2	Protein S100-A4 (Calvasculin) (Metastasin) (Placental calcium-binding protein) (Protein Mts1) (S100 calcium-binding protein A4)	9606.ENSP00000357704	S100A4	-1.50493	-1.6695	2.15084	2.54218	-1.19411	-0.430658	-0.429216	-1.22757	-1.10014	-2.6326	-2.31451	-3.19171	-2.01182	-2.83124	-0.0999943	-2.47672	-1.90498	-2.54552		-0.529324	0.0238858		-0.0176965	-1.89717	-1.87947	0.0590225
Q9NTX5	ECHD1_HUMAN	2	Ethylmalonyl-CoA decarboxylase (EC 4.1.1.94) (Enoyl-CoA hydratase domain-containing protein 1) (Methylmalonyl-CoA decarboxylase) (MMCD)	9606.ENSP00000436585	ECHDC1	-0.947076	-0.63071	-1.29127	-1.58387	-0.997043	-0.0348498	-0.539493	-1.20575	-0.590251	-1.01718	-1.16191	-0.540205	-2.29585	-2.14224	-1.99025	-1.97483	-2.15676	-2.34048		-0.766978	0.000204041		-0.914137	-1.49627	-0.582129	0.0768461
P55212	CASP6_HUMAN	2	Caspase-6 (CASP-6) (EC 3.4.22.59) (Apoptotic protease Mch-2) [Cleaved into: Caspase-6 subunit p18; Caspase-6 subunit p11]	9606.ENSP00000265164	CASP6	0.40333	-0.390545	-0.513435	-1.13831	0.233403	-0.249072	0.37765	0.834412	1.03938	-0.384753	-0.196312	-0.744314	-0.557177	-1.41654	-1.21342	-1.09862	-1.82983	-3.1484		-0.666352	0.0025311		-0.275771	-0.694827	-0.419055	0.318619
Q9H3N1	TMX1_HUMAN	2	Thioredoxin-related transmembrane protein 1 (Thioredoxin domain-containing protein 1) (Transmembrane Trx-related protein)	9606.ENSP00000393316	TMX1	0.590696	0.460473	-0.232237	-0.645381	-0.0701251	-0.392198	0.326972	0.513967	-0.255207	-0.320976	-0.574908	-0.259462	0.297181	-0.379918	-0.538222	-0.932689	-0.922168	-1.2333		-0.601304	0.00830077		-0.0481287	-0.356561	-0.308432	0.245439
P47755	CAZA2_HUMAN	2	F-actin-capping protein subunit alpha-2 (CapZ alpha-2)	9606.ENSP00000354947	CAPZA2	0.119865	0.241778	-0.544101	-0.630405	-1.22848	1.08681	0.759675	-0.0958711	-0.0451444	-1.37292	-1.8345	-1.55344	-0.0928919	-0.838718	-1.62276	-1.06044	-1.54754	-1.35294		-0.517728	0.0277578		-0.159088	-0.888125	-0.729037	0.103901
Q96AE4	FUBP1_HUMAN	2	Far upstream element-binding protein 1 (FBP) (FUSE-binding protein 1) (DNA helicase V) (hDH V)	9606.ENSP00000359804	FUBP1	-0.223867	0.218444	0.356724	-0.199864	0.340356	-0.462366	-0.571947	-3.16534	0.162075	0.0621655	0.13659	0.385965	1.24407	-0.320973	0.16414	-0.559509	-0.63925	-0.608823		-0.0598933	0.813375		0.00490471	-0.309236	-0.314141	0.363004
Q14566	MCM6_HUMAN	2	DNA replication licensing factor MCM6 (EC 3.6.4.12) (p105MCM)	9606.ENSP00000264156	MCM6	-1.30751	0.0113723	-0.627494	-1.40847	2.95325	3.03244	1.67979	2.45349	1.3604	-1.00811	0.948994	0.731926	0.00549242	-0.691143	-0.254285	-0.634518	-0.307531	-0.640008		-0.324896	0.188346		0.442265	0.303708	-0.138557	0.881325
O15145	ARPC3_HUMAN	2	Actin-related protein 2/3 complex subunit 3 (Arp2/3 complex 21 kDa subunit) (p21-ARC)	9606.ENSP00000228825	ARPC3	-0.846629	-1.58897	0.641624	1.15455	-0.669529	0.375495	-0.550575	-1.20938	-0.57343	0.822326	0.889976	0.937146	0.209839	0.841368	-0.390882	0.228913	0.445362	0.747756		0.326368	0.186236		-0.155577	0.199868	0.355445	0.475656
Q8WW59	SPRY4_HUMAN	2	SPRY domain-containing protein 4	9606.ENSP00000338034	SPRYD4	1.09468	-1.45941	0.764502	0.23663	1.12274	1.63716	2.30276	1.27073	1.22619	-0.11675	-1.93666	0.0923906	1.91242	0.686202	1.18567	-0.672291	0.202286	-0.809078		-0.202058	0.421362		0.566051	0.445323	-0.120728	0.835968
Q13509	TBB3_HUMAN	2	Tubulin beta-3 chain (Tubulin beta-4 chain) (Tubulin beta-III)	9606.ENSP00000320295	TUBB3	-1.32446	-0.404965	-2.82266	-0.629284	-2.27094	-1.29848	-1.04284	1.10352	-0.135307	-2.03514	-2.06205	-1.91823	0.63125	-1.15455	-4.08476	-0.448994	-1.04227	-0.72079		0.0927111	0.714446		-1.45846	-1.07585	0.382618	0.497887
P49821	NDUV1_HUMAN	2	NADH dehydrogenase [ubiquinone] flavoprotein 1, mitochondrial (EC 7.1.1.2) (Complex I-51kD) (CI-51kD) (NADH dehydrogenase flavoprotein 1) (NADH-ubiquinone oxidoreductase 51 kDa subunit)	9606.ENSP00000497587	NDUFV1	-0.00817954	0.326847	-0.693187	-0.707927	-0.373952	1.35698	0.515633	-0.0288917	0.0959038	-0.988742	-0.461948	-0.829283	0.237552	1.15267	1.279	-0.914599	-0.600556	0.521205		0.0472801	0.852213		-0.01657	-0.00183796	0.014732	0.970658
P04066	FUCO_HUMAN	2	Tissue alpha-L-fucosidase (EC 3.2.1.51) (Alpha-L-fucosidase I) (Alpha-L-fucoside fucohydrolase 1) (Alpha-L-fucosidase 1)	9606.ENSP00000363603	FUCA1	-1.20612	0.922449	-1.35027	0.487987	-3.68933	-0.649185	0.0125914	-1.19126	-0.343586	-2.65666	-2.3528	-2.45506	-1.62608	-1.94293	1.19485	0.665987	-0.556023	-0.0989043		0.19027	0.449503		-0.914079	-0.945823	-0.0317436	0.96783
P31937	3HIDH_HUMAN	2	3-hydroxyisobutyrate dehydrogenase, mitochondrial (HIBADH) (EC 1.1.1.31)	9606.ENSP00000265395	HIBADH	-0.249151	-2.42007	-2.25315	-0.446137	-0.132234	-0.738781	-1.15633	0.523383	0.376656	-1.65897	-0.790834	-0.941652	2.07189	1.51385	0.978199	-0.072147	0.507131	0.444456		0.588825	0.0101412		-1.03992	0.149635	1.18956	0.0461089
P35080	PROF2_HUMAN	2	Profilin-2 (Profilin II)	9606.ENSP00000239940	PFN2	-1.31081	-2.47824	-0.210294	0.607196	-1.30468	-0.802217	-0.169215	-2.09516	-1.81318	-3.01947	-2.30687	-4.62772	-2.4559	-1.01186	-1.12047	-0.391507	0.69355	0.768315		0.214197	0.393388		-0.916506	-1.46246	-0.54595	0.39865
P60981	DEST_HUMAN	2	Destrin (Actin-depolymerizing factor) (ADF)	9606.ENSP00000246069	DSTN	0.67173	-0.172937	0.56494	0.482357	-0.731249	-1.75751	0.844207	-0.355133	-1.82731	1.23428	1.03926	1.03812	-2.0241	-2.02313	-3.76038	1.52583	1.57211	1.52734		0.0832271	0.742667		-0.157112	-0.100742	0.0563697	0.932732
O00748	EST2_HUMAN	2	Cocaine esterase (EC 3.1.1.84) (Carboxylesterase 2) (CE-2) (hCE-2) (EC 3.1.1.1) (Methylumbelliferyl-acetate deacetylase 2) (EC 3.1.1.56)	9606.ENSP00000499140	CES2	-0.0648617	-1.78743	1.71381	0.44282	-3.73863	0.41666	1.26198	0.0836208	0.0143328	0.868499	1.6693	1.71623	-2.85322	4.08981	6.26094	4.48455	4.74062	2.58404		0.633569	0.00475778		-0.502938	2.07673	2.57966	0.0326642
P28062	PSB8_HUMAN	2	Proteasome subunit beta type-8 (EC 3.4.25.1) (Low molecular mass protein 7) (Macropain subunit C13) (Multicatalytic endopeptidase complex subunit C13) (Proteasome component C13) (Proteasome subunit beta-5i) (Really interesting new gene 10 protein)	9606.ENSP00000364016	PSMB8	0.417914	0.150046	-1.49437	-0.480645	0.258492	-0.0456869	0.549314	1.72749	1.35067	-0.0803517	-0.538676	-0.913851	0.121107	-0.213788	1.28054	-2.52756	-1.73245	0.336581		-0.281785	0.257284		-0.199041	-0.0534143	0.145627	0.757623
P17301	ITA2_HUMAN	2	Integrin alpha-2 (CD49 antigen-like family member B) (Collagen receptor) (Platelet membrane glycoprotein Ia) (GPIa) (VLA-2 subunit alpha) (CD antigen CD49b)	9606.ENSP00000296585	ITGA2	0.538451	1.03689	-0.403028	0.758112	1.03782	2.03213	-0.283295	1.43885	-0.196395	-2.17801	-1.10527	-1.56299	1.9466	1.33534	0.346814	0.271701	-0.359977	-0.0597226		-0.137085	0.587529		0.833395	-0.0338624	-0.867257	0.0909317
Q9HA77	SYCM_HUMAN	2	Probable cysteine--tRNA ligase, mitochondrial (EC 6.1.1.16) (Cysteinyl-tRNA synthetase) (CysRS)	9606.ENSP00000257347	CARS2	-1.35629	-1.28865	-1.18859	-0.725946	-1.05953	-0.463799	0.436914	-2.17336	-2.65415	-0.914631	-1.06689	-1.2942	-0.0713982	-0.0397718	0.193412	-0.67391	-0.216216	-0.33072		0.446383	0.0633208		-1.0138	-0.733743	0.280056	0.376692
P57735	RAB25_HUMAN	2	Ras-related protein Rab-25 (CATX-8)	9606.ENSP00000354376	RAB25	1.47472	0.298249	-0.122993	0.297527	1.55916	1.47399	-1.18822	-1.93083	2.5341	0.27958	0.0864459	0.179408	2.05524	0.793581	-0.0245872	-0.197367	-0.0111195	-0.215927		-0.180797	0.472795		0.830108	0.196692	-0.633416	0.194017
O76003	GLRX3_HUMAN	2	Glutaredoxin-3 (PKC-interacting cousin of thioredoxin) (PICOT) (PKC-theta-interacting protein) (PKCq-interacting protein) (Thioredoxin-like protein 2)	9606.ENSP00000357633	GLRX3	-0.0829397	-1.5803	-0.250137	-0.763339	-0.918738	0.66335	0.2421	0.0786624	-2.35652	-0.413374	-0.259024	-0.140182	1.39258	-0.995713	1.65833	-0.948366	-0.610518	-0.709364		0.113782	0.653039		-0.488684	-0.255116	0.233568	0.605549
P21399	ACOC_HUMAN	2	Cytoplasmic aconitate hydratase (Aconitase) (EC 4.2.1.3) (Citrate hydro-lyase) (Ferritin repressor protein) (Iron regulatory protein 1) (IRP1) (Iron-responsive element-binding protein 1) (IRE-BP 1)	9606.ENSP00000309477	ACO1	-1.8241	-2.03352	-3.37602	-3.82561	-3.72575	-0.932137	-1.20371	-0.9952	-1.33679	-3.71534	-5.07957	-3.58488	-2.85235	-2.22638	-3.05293	-2.18975	-3.25665	-3.24258		-0.147773	0.558435		-2.61952	-2.72801	-0.108488	0.859064
P28070	PSB4_HUMAN	2	Proteasome subunit beta type-4 (26 kDa prosomal protein) (HsBPROS26) (PROS-26) (Macropain beta chain) (Multicatalytic endopeptidase complex beta chain) (Proteasome beta chain) (Proteasome chain 3) (HsN3)	9606.ENSP00000290541	PSMB4	0.455278	-0.564201	0.473629	0.401425	2.23735	-0.490918	0.486133	-0.669159	2.20488	1.40862	1.34657	1.15602	0.612709	1.75129	-1.13599	-0.530711	-1.14016	-0.0212154		-0.276016	0.267568		0.418761	0.455748	0.0369874	0.945491
P39060	COIA1_HUMAN	2	Collagen alpha-1(XVIII) chain [Cleaved into: Endostatin; Non-collagenous domain 1 (NC1)]	9606.ENSP00000352798	COL18A1	-2.34521	-2.02696	-1.07957	-1.83188	-1.74011	-1.06014	-0.6136	-0.323513	-1.8971	-2.7402	-1.58075	-1.77863	0.966562	0.994655	-0.897795	0.411689	0.336291	-0.941748		0.648172	0.00362377		-1.68064	-0.672011	1.00863	0.0240921
Q9NPJ3	ACO13_HUMAN	2	Acyl-coenzyme A thioesterase 13 (Acyl-CoA thioesterase 13) (EC 3.1.2.-) (Hotdog-fold thioesterase superfamily member 2) (Palmitoyl-CoA hydrolase) (EC 3.1.2.2) (Thioesterase superfamily member 2) (THEM2) [Cleaved into: Acyl-coenzyme A thioesterase 13, N-terminally processed]	9606.ENSP00000230048	ACOT13	-0.491986	0.154848	-0.917104	-0.446566	-0.955168	0.305238	-2.07607	0.877341	-0.087608	0.429462	1.34891	1.16565	0.038408	1.37908	-1.74286	-0.202776	0.0524707	-0.854447		0.058535	0.817539		-0.391789	0.0272965	0.419086	0.300819
Q99729	ROAA_HUMAN	2	Heterogeneous nuclear ribonucleoprotein A/B (hnRNP A/B) (APOBEC1-binding protein 1) (ABBP-1)	9606.ENSP00000425031	HNRNPAB	1.11287	1.29426	0.908985	0.642172	1.65791	-3.32416	-1.63254	-1.05361	-4.93014	0.482469	0.5878	0.760526	-2.22516	-3.34665	-0.582614	-0.162893	-0.197759	0.255225		-0.171989	0.494976		0.382005	-1.00378	-1.38578	0.159262
P62263	RS14_HUMAN	2	40S ribosomal protein S14 (Small ribosomal subunit protein uS11)	9606.ENSP00000385958	RPS14	-0.967087	-0.653336	-1.19314	-0.0106665	-2.19087	0.690005	0.972365	0.35004	-2.13205	-0.292107	0.0600146	-0.453036	-0.639665	-2.72048	-0.473491	-1.05524	-0.902753	-0.813477		-0.171625	0.495905		-0.720849	-0.674989	0.0458596	0.928505
O14579	COPE_HUMAN	2	Coatomer subunit epsilon (Epsilon-coat protein) (Epsilon-COP)	9606.ENSP00000469035	COPE	-0.816369	0.0776961	-0.483044	-0.620493	-0.450556	-1.6071	0.122113	0.495931	0.997729	-0.784561	-0.538698	-0.806072	0.215563	-0.686842	-1.66486	0.631394	-0.44047	-0.0442765		0.17166	0.495814		-0.649977	-0.208588	0.441389	0.181933
P15586	GNS_HUMAN	2	N-acetylglucosamine-6-sulfatase (EC 3.1.6.14) (Glucosamine-6-sulfatase) (G6S)	9606.ENSP00000258145	GNS	-0.263029	-1.58185	-2.12803	-1.48379	-0.222954	0.993674	-0.657945	-0.285037	-3.19818	-1.50328	-2.24436	-2.60744	0.583928	-0.257053	0.760898	0.0579568	-0.894677	-0.932299		0.223145	0.373435		-0.780996	-0.931457	-0.150461	0.804568
P30626	SORCN_HUMAN	2	Sorcin (22 kDa protein) (CP-22) (CP22) (V19)	9606.ENSP00000265729	SRI	0.304581	0.0720351	-0.419155	-0.0824549	0.465979	1.30828	0.663989	-0.350767	1.60016	0.233164	1.33612	1.31275	0.679365	0.794367	-0.579992	-0.86993	-0.695491	-0.250933		-0.350749	0.153557		0.274878	0.322734	0.0478559	0.892274
Q16778	H2B2E_HUMAN	2	Histone H2B type 2-E (H2B-clustered histone 21) (Histone H2B-GL105) (Histone H2B.q) (H2B/q)	9606.ENSP00000358151	H2BC21	-1.38656	0.763989	1.95755	2.15011	0.637084	-0.360991	0.607683	0.923386	0.919935	1.9513	1.36409	1.40693	-0.241573	0.329712	-1.09169	0.773056	1.0541	0.667769		-0.0997772	0.693645		0.626863	0.722058	0.0951942	0.87813
Q3LXA3	TKFC_HUMAN	2	Triokinase/FMN cyclase (Bifunctional ATP-dependent dihydroxyacetone kinase/FAD-AMP lyase (cyclizing)) [Includes: ATP-dependent dihydroxyacetone kinase (DHA kinase) (EC 2.7.1.28) (EC 2.7.1.29) (Glycerone kinase) (Triokinase) (Triose kinase); FAD-AMP lyase (cyclizing) (EC 4.6.1.15) (FAD-AMP lyase (cyclic FMN forming)) (FMN cyclase)]	9606.ENSP00000378360	TKFC	0.464683	-0.41799	-2.18939	-1.46541	-0.967121	-1.5229	-0.0303998	0.849654	-0.601139	-1.96563	-1.97236	-1.63185	0.368433	-1.92352	-0.888596	-1.75911	-0.692048	-1.05061		-0.0797709	0.753032		-1.01635	-0.941432	0.0749217	0.877077
Q8TC12	RDH11_HUMAN	2	Retinol dehydrogenase 11 (EC 1.1.1.300) (Androgen-regulated short-chain dehydrogenase/reductase 1) (HCV core-binding protein HCBP12) (Prostate short-chain dehydrogenase/reductase 1) (Retinal reductase 1) (RalR1) (Short chain dehydrogenase/reductase family 7C member 1)	9606.ENSP00000370750	RDH11	0.0598087	-1.28603	0.110344	-0.901597	0.870329	-2.95629	-0.518661	-0.146194	-0.22064	-0.189215	-0.421879	-0.548901	-1.13408	-0.669113	-2.96135	-0.961038	-1.64087	-1.95859		-0.391194	0.108431		-0.683906	-0.947544	-0.263638	0.676275
Q9BRA2	TXD17_HUMAN	2	Thioredoxin domain-containing protein 17 (14 kDa thioredoxin-related protein) (TRP14) (Protein 42-9-9) (Thioredoxin-like protein 5)	9606.ENSP00000250101	TXNDC17	-2.56464	-2.28843	1.33051	0.39055	-2.61742	-1.89589	0.121068	-0.626869	-1.54677	1.5624	1.68266	1.67601	-1.29209	-1.43105	0.47917	-0.348017	1.01578	0.294587		0.327669	0.184383		-1.27422	0.13224	1.40646	0.10932
Q96IU4	ABHEB_HUMAN	2	Protein ABHD14B (EC 3.-.-.-) (Alpha/beta hydrolase domain-containing protein 14B) (Abhydrolase domain-containing protein 14B) (CCG1-interacting factor B)	9606.ENSP00000420065	ABHD14B	0.297289	0.800266	-0.234247	-2.06131	0.369617	-0.461762	1.05704	0.824543	2.00959	0.328953	-0.0289179	-0.84416	0.313188	0.464412	-1.47684	0.751521	0.838388	1.41011		0.257127	0.302995		-0.215024	0.470653	0.685677	0.196912
Q13510	ASAH1_HUMAN	2	Acid ceramidase (AC) (ACDase) (Acid CDase) (EC 3.5.1.23) (Acylsphingosine deacylase) (N-acylethanolamine hydrolase ASAH1) (EC 3.5.1.-) (N-acylsphingosine amidohydrolase) (Putative 32 kDa heart protein) (PHP32) [Cleaved into: Acid ceramidase subunit alpha; Acid ceramidase subunit beta]	9606.ENSP00000371152	ASAH1	-0.116676	0.326874	-0.576064	-0.520552	-0.327969	0.828941	-1.18691	-2.61618	-0.154657	-3.23457	-1.69343	-2.75707	1.38901	1.53012	1.78151	-0.791312	-0.437474	-1.04092		0.0860946	0.7341		-0.064241	-0.767656	-0.703415	0.210311
Q15181	IPYR_HUMAN	2	Inorganic pyrophosphatase (EC 3.6.1.1) (Pyrophosphate phospho-hydrolase) (PPase)	9606.ENSP00000362329	PPA1	2.40432	2.27758	0.0383363	0.832488	1.56759	0.633161	-0.973192	-0.326573	2.64826	1.57032	1.72637	1.56435	0.741429	0.804384	-0.223921	1.38689	1.38375	1.43305		-0.0507417	0.841519		1.29225	0.977925	-0.31432	0.532813
P67775	PP2AA_HUMAN	2	Serine/threonine-protein phosphatase 2A catalytic subunit alpha isoform (PP2A-alpha) (EC 3.1.3.16) (Replication protein C) (RP-C)	9606.ENSP00000418447	PPP2CA	1.44209	1.08343	1.37899	0.568612	1.2133	1.54288	0.780071	1.42107	0.513758	-0.347176	--	-0.150498	0.284448	0.232404	-1.95732	-0.0702912	-0.0296294	0.258483		-0.646544	0.00373796		1.20488	0.0779429	-1.12694	0.000759365
O75323	NIPS2_HUMAN	2	Protein NipSnap homolog 2 (NipSnap2) (Glioblastoma-amplified sequence)	9606.ENSP00000313050	NIPSNAP2	0.950421	1.23226	-1.20687	1.31547	2.06117	-1.84806	-0.953001	1.36329	2.03595	-0.122708	-0.107524	-0.786626	2.17917	2.19191	-0.0101344	0.190947	0.863823	0.462627		0.128625	0.610995		0.417399	0.608977	0.191578	0.795802
Q9UHG3	PCYOX_HUMAN	2	Prenylcysteine oxidase 1 (EC 1.8.3.5) (Prenylcysteine lyase)	9606.ENSP00000387654	PCYOX1	0.860244	-0.535343	-0.940494	0.545043	1.26716	-1.50529	-0.0840144	0.00480692	0.853076	0.226466	0.820929	0.410802	1.59706	1.93957	1.55656	1.23717	1.2237	1.28216		0.658499	0.00296388		-0.0514462	0.922357	0.973803	0.0872568
Q9BQA1	MEP50_HUMAN	2	Methylosome protein 50 (MEP-50) (Androgen receptor cofactor p44) (WD repeat-containing protein 77) (p44/Mep50)	9606.ENSP00000235090	WDR77	-1.49268	-2.32133	-3.34533	-0.998812	-0.373581	-0.0457555	0.640633	-1.12705	-0.620023	0.408752	0.232632	-1.02257	-0.354645	-1.69068	-0.108164	-0.210032	-0.111569	-0.206274		0.399387	0.100594		-1.42958	-0.347417	1.08216	0.0891323
P09496	CLCA_HUMAN	2	Clathrin light chain A (Lca)	9606.ENSP00000242285	CLTA	1.03804	-0.565909	-0.704119	-0.0927269	0.354867	1.15217	-2.16878	-1.91584	0.681297	-1.57811	-1.3783	-3.55964	-0.941645	0.00587012	-2.03514	-0.179622	0.421176	0.831519		-0.0373142	0.883135		0.197053	-0.984768	-1.18182	0.0337282
Q8NFJ5	RAI3_HUMAN	2	Retinoic acid-induced protein 3 (G-protein coupled receptor family C group 5 member A) (Phorbol ester induced gene 1) (PEIG-1) (Retinoic acid-induced gene 1 protein) (RAIG-1)	9606.ENSP00000014914	GPRC5A	-2.13693	-0.173347	-1.66456	-3.36073	-1.19835	-0.436769	0.611878	-0.275683	2.16899	-2.25258	-1.65338	-1.16994	3.00585	2.63445	2.65423	0.303577	-1.59664	1.10599		0.480893	0.0433556		-1.49511	0.461395	1.95651	0.016287
P10619	PPGB_HUMAN	2	Lysosomal protective protein (EC 3.4.16.5) (Carboxypeptidase C) (Carboxypeptidase L) (Cathepsin A) (Protective protein cathepsin A) (PPCA) (Protective protein for beta-galactosidase) [Cleaved into: Lysosomal protective protein 32 kDa chain; Lysosomal protective protein 20 kDa chain]	9606.ENSP00000361562	CTSA	0.822009	0.160554	-1.26175	-1.83545	-0.644482	1.22529	-2.28918	-0.235845	-1.11599	-2.26127	-2.50777	-2.8869	1.89053	1.63322	-1.1796	-0.383717	-1.14958	-1.80821		-0.0210746	0.93385		-0.255638	-1.02453	-0.768888	0.266122
P17844	DDX5_HUMAN	2	Probable ATP-dependent RNA helicase DDX5 (EC 3.6.4.13) (DEAD box protein 5) (RNA helicase p68)	9606.ENSP00000225792	DDX5	0.204091	-0.723708	0.158068	-0.615446	-0.18005	-0.953236	-0.470457	-2.90229	-0.167885	-0.0823209	-0.5842	-1.05125	-0.823372	0.165319	-0.485457	-2.60694	-1.16395	-2.22354		-0.463576	0.0526634		-0.351714	-1.03303	-0.681315	0.071888
O95292	VAPB_HUMAN	2	Vesicle-associated membrane protein-associated protein B/C (VAMP-B/VAMP-C) (VAMP-associated protein B/C) (VAP-B/VAP-C)	9606.ENSP00000417175	VAPB	0.0633384	0.99976	-1.45993	-0.91468	0.0433822	-0.45666	0.690469	1.18102	0.561937	0.409344	-0.735472	-1.01861	-0.418454	-0.715321	-1.27865	-2.17851	-0.671119	-3.48368		-0.567612	0.014009		-0.287464	-0.638087	-0.350623	0.506218
P11766	ADHX_HUMAN	2	Alcohol dehydrogenase class-3 (EC 1.1.1.1) (Alcohol dehydrogenase 5) (Alcohol dehydrogenase class chi chain) (Alcohol dehydrogenase class-III) (Glutathione-dependent formaldehyde dehydrogenase) (FALDH) (FDH) (GSH-FDH) (EC 1.1.1.-) (S-(hydroxymethyl)glutathione dehydrogenase) (EC 1.1.1.284)	9606.ENSP00000296412	ADH5	0.988853	-1.55441	0.650498	-0.576373	1.6029	0.0563693	0.224569	0.0656405	1.02641	0.221514	-0.0351479	0.136741	-0.937737	-0.850423	-1.78877	-1.91489	-2.53272	-0.356083		-0.654461	0.003209		0.194641	-0.561741	-0.756382	0.20607
P84103	SRSF3_HUMAN	2	Serine/arginine-rich splicing factor 3 (Pre-mRNA-splicing factor SRP20) (Splicing factor, arginine/serine-rich 3)	9606.ENSP00000362820	SRSF3	3.21847	2.84674	1.51181	1.92804	3.08902	-0.943517	0.17749	0.477868	1.88854	1.56173	1.42692	1.47605	0.497178	0.287062	-0.250553	0.289884	0.838934	1.04585		-0.478894	0.0443608		1.94176	0.809746	-1.13202	0.141705
P12236	ADT3_HUMAN	2	ADP/ATP translocase 3 (ADP,ATP carrier protein 3) (ADP,ATP carrier protein, isoform T2) (ANT 2) (Adenine nucleotide translocator 3) (ANT 3) (Solute carrier family 25 member 6) [Cleaved into: ADP/ATP translocase 3, N-terminally processed]	9606.ENSP00000370808	SLC25A6	-0.0798383	0.341538	-0.205457	-0.968361	-0.387546	-1.50627	-1.76603	1.31008	0.911239	0.349946	0.457945	0.607122	0.829935	0.338877	-0.32088	0.184507	0.269302	-1.04231		0.178249	0.479161		-0.467656	0.177478	0.645133	0.102989
Q01105	SET_HUMAN	2	Protein SET (HLA-DR-associated protein II) (Inhibitor of granzyme A-activated DNase) (IGAAD) (PHAPII) (Phosphatase 2A inhibitor I2PP2A) (I-2PP2A) (Template-activating factor I) (TAF-I)	9606.ENSP00000361777	SET	2.08181	2.08276	1.14957	0.336464	1.59758	-0.318282	-0.171031	-1.87341	2.05353	1.14246	1.07714	0.857169	0.314757	0.340978	0.0657579	-0.793088	0.37854	0.0920065		-0.412416	0.0889828		1.15498	0.290401	-0.864583	0.108066
P62191	PRS4_HUMAN	2	26S proteasome regulatory subunit 4 (P26s4) (26S proteasome AAA-ATPase subunit RPT2) (Proteasome 26S subunit ATPase 1)	9606.ENSP00000261303	PSMC1	-1.06498	-2.23895	-1.65621	-1.60506	-0.923276	-2.79381	-2.6411	-1.72155	-1.77983	-1.07867	-1.12683	-1.00757	-1.13184	0.114225	-0.763454	-2.0005	-3.43558	-1.05369		0.0660888	0.794443		-1.71372	-1.46887	0.244851	0.544909
Q96SQ9	CP2S1_HUMAN	2	Cytochrome P450 2S1 (EC 1.14.14.-) (CYPIIS1) (Hydroperoxy icosatetraenoate dehydratase) (EC 4.2.1.152) (Thromboxane-A synthase) (EC 5.3.99.5)	9606.ENSP00000308032	CYP2S1	-1.13536	-1.23616	-0.955649	-1.2602	0.0171589	-0.839277	-0.554467	-1.56962	-1.55252	-1.30836	-1.08106	-0.959431	-1.61149	-2.35705	-2.2673	-2.00218	-2.64419	-1.55593		-0.74113	0.000432922		-0.901582	-1.62197	-0.720386	0.0174108
P34896	GLYC_HUMAN	2	Serine hydroxymethyltransferase, cytosolic (SHMT) (EC 2.1.2.1) (Glycine hydroxymethyltransferase) (Serine methylase)	9606.ENSP00000318868	SHMT1	-1.40113	-0.715427	-4.74996	-1.81855	-2.7466	-0.0509812	0.135454	-1.76381	-0.667674	-2.42531	-1.51821	-1.34828	-1.38489	-1.73619	-1.22461	-2.60512	-2.47428	-2.3599		-0.138485	0.583684		-1.91378	-1.6144	0.299375	0.691577
P50914	RL14_HUMAN	2	60S ribosomal protein L14 (CAG-ISL 7) (Large ribosomal subunit protein eL14)	9606.ENSP00000379506	RPL14	-2.78063	-1.76559	-2.17757	-0.244855	-1.85125	-1.18685	-1.34359	-1.63683	-1.54749	-2.6299	-2.36016	-1.31324	-0.944662	0.337626	-0.893564	-0.252028	0.243597	-1.67173		0.528249	0.0242259		-1.66779	-1.16766	0.500127	0.285834
Q9UKK9	NUDT5_HUMAN	2	ADP-sugar pyrophosphatase (EC 3.6.1.13) (8-oxo-dGDP phosphatase) (EC 3.6.1.58) (Nuclear ATP-synthesis protein NUDIX5) (EC 2.7.7.96) (Nucleoside diphosphate-linked moiety X motif 5) (Nudix motif 5) (hNUDT5) (YSA1H)	9606.ENSP00000419628	NUDT5	0.588518	1.13448	0.543172	-0.200864	0.371685	-0.969443	1.90747	0.516883	1.69657	0.676334	0.802081	0.652513	-0.0807413	-2.24582	0.0121953	0.3887	0.527756	0.672555		-0.14855	0.556347		0.244592	0.460542	0.215949	0.617119
Q4VC31	MIX23_HUMAN	2	Protein MIX23 (Coiled-coil domain-containing protein 58)	9606.ENSP00000291458	CCDC58	-1.99418	-2.72375	-2.38085	-1.74009	-2.86729	0.080617	0.328314	-0.117098	-0.912739	-2.15896	-1.50781	-0.58503	0.636611	-1.80346	-1.72199	-0.965167	-0.902523	-0.941576		0.322461	0.191872		-1.93759	-0.887619	1.04997	0.0695977
P49419	AL7A1_HUMAN	2	Alpha-aminoadipic semialdehyde dehydrogenase (Alpha-AASA dehydrogenase) (EC 1.2.1.31) (Aldehyde dehydrogenase family 7 member A1) (EC 1.2.1.3) (Antiquitin-1) (Betaine aldehyde dehydrogenase) (EC 1.2.1.8) (Delta1-piperideine-6-carboxylate dehydrogenase) (P6c dehydrogenase)	9606.ENSP00000387123	ALDH7A1	-1.78842	-0.960065	-0.847658	0.679604	-2.66894	-0.539794	-0.900785	-1.87698	-1.07419	-0.359089	-0.833674	-0.732927	2.36835	2.64449	0.625347	1.99543	-0.130434	-0.271834		0.615457	0.00654965		-1.02088	0.121141	1.14202	0.0928006
P07099	HYEP_HUMAN	2	Epoxide hydrolase 1 (EC 3.3.2.9) (Epoxide hydratase) (Microsomal epoxide hydrolase) (mEH)	9606.ENSP00000480004	EPHX1	-0.18606	-1.35032	-1.19666	-0.581927	-2.22377	-1.35542	0.540549	-0.976953	0.429502	0.921045	0.371184	0.11996	-1.17415	-1.62834	1.33843	-0.243215	--	-0.139189		0.331544	0.178939		-1.14903	-0.0367646	1.11226	0.0127982
Q9BRX8	PXL2A_HUMAN	2	Peroxiredoxin-like 2A (Peroxiredoxin-like 2 activated in M-CSF stimulated monocytes) (Protein PAMM) (Redox-regulatory protein FAM213A)	9606.ENSP00000482445	PRXL2A	-0.584123	-0.577853	-1.40287	-1.57547	-0.72408	0.463709	-1.78712	0.354019	-1.88219	-2.50571	-3.14369	-1.80706	0.0838872	-1.86769	-1.72463	-1.26215	-1.713	-1.64957		-0.279984	0.260468		-0.733447	-1.57541	-0.841961	0.0587426
Q96A72	MGN2_HUMAN	2	Protein mago nashi homolog 2	9606.ENSP00000319240	MAGOHB	0.981918	0.814517	0.037587	-0.608854	-3.07524	0.576784	-0.111103	0.02329	-1.34542	-0.175463	-0.808032	-0.330318	-1.02631	0.825388	1.27432	0.0726238	0.0754028	-0.0591197		0.164297	0.51475		-0.212215	-0.132062	0.0801531	0.906357
P27487	DPP4_HUMAN	2	Dipeptidyl peptidase 4 (EC 3.4.14.5) (ADABP) (Adenosine deaminase complexing protein 2) (ADCP-2) (Dipeptidyl peptidase IV) (DPP IV) (T-cell activation antigen CD26) (TP103) (CD antigen CD26) [Cleaved into: Dipeptidyl peptidase 4 membrane form (Dipeptidyl peptidase IV membrane form); Dipeptidyl peptidase 4 soluble form (Dipeptidyl peptidase IV soluble form)]	9606.ENSP00000353731	DPP4	-1.53434	-0.260451	-0.933726	-0.309304	-0.521914	-1.01827	-0.026169	-1.09039	-3.23472	-1.43516	-2.16391	-1.88809	0.392309	0.078463	0.844916	-1.61025	-0.779611	-1.2593		0.0928857	0.71393		-0.763002	-1.01433	-0.251323	0.533575
P62424	RL7A_HUMAN	2	60S ribosomal protein L7a (Large ribosomal subunit protein eL8) (PLA-X polypeptide) (Surfeit locus protein 3)	9606.ENSP00000361076	RPL7A	-1.39109	-0.0825833	-0.792375	-0.578493	-2.08877	-1.51132	-1.38497	-1.33071	-3.72079	-2.71464	-2.5293	-2.93379	-3.05769	-2.88061	-2.31866	-2.30571	0.299647	-0.658446		-0.118769	0.638794		-1.0741	-2.12797	-1.05387	0.0315509
Q53GQ0	DHB12_HUMAN	2	Very-long-chain 3-oxoacyl-CoA reductase (EC 1.1.1.330) (17-beta-hydroxysteroid dehydrogenase 12) (17-beta-HSD 12) (3-ketoacyl-CoA reductase) (KAR) (Estradiol 17-beta-dehydrogenase 12) (EC 1.1.1.62) (Short chain dehydrogenase/reductase family 12C member 1)	9606.ENSP00000278353	HSD17B12	-1.01859	-0.856108	-2.42609	-1.89936	-0.178193	-3.79926	-1.6417	-2.81788	-3.6436	-1.09473	-2.62109	-0.933123	-3.21503	-3.02831	-2.33084	-1.90379	-1.23346	-1.16982		-0.0412472	0.87091		-1.69627	-2.13612	-0.439847	0.482101
O43790	KRT86_HUMAN	2	Keratin, type II cuticular Hb6 (Hair keratin K2.11) (Keratin-86) (K86) (Type II hair keratin Hb6) (Type-II keratin Kb26)	9606.ENSP00000444533	KRT86	-0.244452	1.06543	-1.84839	-1.78151	-0.384987	-0.188828	1.68037	-2.27064	-0.362556	-1.73402	-2.96892	-3.67504	-0.576143	-0.0035902	-1.24071	-1.65708	-1.66896	-1.68445		-0.247191	0.322706		-0.563787	-1.34681	-0.783025	0.219828
P04439	HLAA_HUMAN	2	HLA class I histocompatibility antigen, A alpha chain (Human leukocyte antigen A) (HLA-A)	9606.ENSP00000379873	HLA-A	-2.10752	-1.08699	-1.79869	-1.60539	-0.989163	-1.6183	-1.92596	-0.390975	-3.12571	-0.0809815	-0.398675	-0.81412	0.820063	-0.620804	-0.986903	-0.539371	0.276668	-0.0701375		0.632421	0.00485788		-1.53434	-0.654742	0.8796	0.0216236
Q96CN7	ISOC1_HUMAN	2	Isochorismatase domain-containing protein 1	9606.ENSP00000173527	ISOC1	1.07004	0.896005	0.282208	-1.21803	0.670875	-1.64755	-0.55284	0.6628	-3.02184	-2.55333	-1.76294	-0.717044	-1.83991	-1.43033	-0.652147	-0.366037	-0.775185	-0.98617		-0.292705	0.238507		0.00892428	-1.16625	-1.17517	0.063327
Q9Y3F4	STRAP_HUMAN	2	Serine-threonine kinase receptor-associated protein (MAP activator with WD repeats) (UNR-interacting protein) (WD-40 repeat protein PT-WD)	9606.ENSP00000392270	STRAP	-1.63382	0.107688	-0.240082	-0.713329	-0.546253	-0.824822	-1.74117	-1.09422	-0.342606	-0.274573	-0.218659	-0.212755	-0.996288	-1.89029	-0.882604	-0.880814	-0.975445	-0.224836		-0.145964	0.563314		-0.64177	-0.811188	-0.169418	0.578113
P33991	MCM4_HUMAN	2	DNA replication licensing factor MCM4 (EC 3.6.4.12) (CDC21 homolog) (P1-CDC21)	9606.ENSP00000262105	MCM4	-2.15542	-1.29324	-1.05922	-1.05033	-1.49278	-1.92848	-1.31748	-1.07881	-3.22341	-2.48639	-4.32577	-2.92564	-1.45862	-0.667446	-1.34109	-2.79304	-2.19212	-1.11812		-0.0800103	0.752313		-1.49658	-2.07733	-0.58075	0.133773
Q53EL6	PDCD4_HUMAN	2	Programmed cell death protein 4 (Neoplastic transformation inhibitor protein) (Nuclear antigen H731-like) (Protein 197/15a)	9606.ENSP00000280154	PDCD4	-0.856818	-1.56159	-1.35128	-1.76986	-2.15965	-0.501081	-0.928327	-0.847978	-0.00550631	-0.217537	-0.379757	-0.713849	-2.19355	-2.16921	-1.0414	-1.13532	-0.835777	-2.71213		-0.218597	0.383506		-1.36671	-1.09836	0.268353	0.451877
Q93009	UBP7_HUMAN	2	Ubiquitin carboxyl-terminal hydrolase 7 (EC 3.4.19.12) (Deubiquitinating enzyme 7) (Herpesvirus-associated ubiquitin-specific protease) (Ubiquitin thioesterase 7) (Ubiquitin-specific-processing protease 7)	9606.ENSP00000343535	USP7	-1.2533	-2.83316	-3.70401	-2.78326	-1.26829	-1.9414	-2.25365	-2.17189	-3.64191	-2.6447	-3.9941	-4.70976	-2.08956	-2.72366	-1.6619	-3.75759	-2.984	-4.13466		-0.327	0.185334		-2.29724	-3.06395	-0.76671	0.146108
P23368	MAOM_HUMAN	2	NAD-dependent malic enzyme, mitochondrial (NAD-ME) (EC 1.1.1.38) (Malic enzyme 2)	9606.ENSP00000321070	ME2	1.03667	0.473119	-0.325147	0.453495	-2.58338	-1.82605	-2.55589	-1.11642	-0.939076	-2.9009	-1.03215	-1.05934	-1.69953	0.0221609	0.85922	-0.839157	-0.689055	-0.541085		0.0202993	0.936279		-0.461882	-1.04094	-0.579053	0.404644
P49721	PSB2_HUMAN	2	Proteasome subunit beta type-2 (Macropain subunit C7-I) (Multicatalytic endopeptidase complex subunit C7-I) (Proteasome component C7-I)	9606.ENSP00000362334	PSMB2	1.5474	1.57898	-0.453383	0.4541	1.39323	-1.11292	-0.296186	-0.529354	0.136642	0.4889	-1.44492	0.691806	-1.78959	-3.22154	-1.26509	0.370214	0.010564	0.0188679		-0.381126	0.118647		0.567899	-0.56914	-1.13704	0.0750541
P21281	VATB2_HUMAN	2	V-type proton ATPase subunit B, brain isoform (V-ATPase subunit B 2) (Endomembrane proton pump 58 kDa subunit) (HO57) (Vacuolar proton pump subunit B 2)	9606.ENSP00000276390	ATP6V1B2	-2.14152	-0.203171	-0.626052	-0.52038	0.366445	0.0963785	-1.14258	-1.39701	0.290904	-1.85356	-1.15386	-1.43376	0.192564	-0.131942	-1.48843	-1.36192	-1.03165	-0.339653		-0.120093	0.635033		-0.504717	-0.904241	-0.399524	0.363593
O95197	RTN3_HUMAN	2	Reticulon-3 (Homolog of ASY protein) (HAP) (Neuroendocrine-specific protein-like 2) (NSP-like protein 2) (Neuroendocrine-specific protein-like II) (NSP-like protein II) (NSPLII)	9606.ENSP00000367050	RTN3	-2.32594	-1.09092	1.045	0.0122293	-0.18216	-0.322795	-0.259478	0.454263	0.519819	-0.0399752	0.329944	0.21559	0.565209	0.401487	0.550949	0.242038	-0.576667	-0.657021		0.191544	0.446415		-0.47743	0.145513	0.622943	0.244613
Q9UBR2	CATZ_HUMAN	2	Cathepsin Z (EC 3.4.18.1) (Cathepsin P) (Cathepsin X)	9606.ENSP00000217131	CTSZ	-0.919482	0.447636	-0.934312	-0.234719	0.798002	-0.164361	0.602531	-0.10037	1.79322	-0.110054	0.606253	0.423313	1.72821	1.34244	0.665629	-1.36281	-0.421491	0.637745		0.109823	0.664429		-0.167873	0.483718	0.651591	0.117432
O96000	NDUBA_HUMAN	2	NADH dehydrogenase [ubiquinone] 1 beta subcomplex subunit 10 (Complex I-PDSW) (CI-PDSW) (NADH-ubiquinone oxidoreductase PDSW subunit)	9606.ENSP00000268668	NDUFB10	0.109432	0.176983	-0.143823	-0.537858	0.334717	0.142908	-1.03036	0.450785	0.699658	-0.30642	-0.205981	-0.11977	1.93448	1.30655	0.799036	-0.541101	-0.435009	-1.88895		-0.0912507	0.71877		0.0137263	0.0552426	0.0415162	0.900827
P15531	NDKA_HUMAN	2	Nucleoside diphosphate kinase A (NDK A) (NDP kinase A) (EC 2.7.4.6) (Granzyme A-activated DNase) (GAAD) (Metastasis inhibition factor nm23) (NM23-H1) (Tumor metastatic process-associated protein)	9606.ENSP00000337060	NME1	-3.22832	-1.02739	0.40338	-1.14807	-2.11417	-0.595165	0.334418	-0.229478	0.0413041	-0.525973	-0.132485	-0.087663	-1.43564	-0.785286	-1.44531	-0.413427	0.109334	0.701215		0.342228	0.164494		-1.28496	-0.322416	0.962541	0.125261
P29218	IMPA1_HUMAN	2	Inositol monophosphatase 1 (IMP 1) (IMPase 1) (EC 3.1.3.25) (D-galactose 1-phosphate phosphatase) (EC 3.1.3.94) (Inositol-1(or 4)-monophosphatase 1) (Lithium-sensitive myo-inositol monophosphatase A1)	9606.ENSP00000408526	IMPA1	0.862589	0.904446	0.272831	0.869064	0.551206	0.770022	-1.17078	-1.04151	0.294577	-1.29207	0.24883	0.405026	0.646871	-0.761799	1.47364	0.160192	-0.00288629	0.084055		-0.175331	0.486501		0.705026	-0.079655	-0.784681	0.00901875
P25685	DNJB1_HUMAN	2	DnaJ homolog subfamily B member 1 (DnaJ protein homolog 1) (Heat shock 40 kDa protein 1) (HSP40) (Heat shock protein 40) (Human DnaJ protein 1) (hDj-1)	9606.ENSP00000254322	DNAJB1	-3.30399	-1.14254	-1.00235	-1.40592	-1.02054	-2.24041	-0.332333	-3.09426	-4.02976	-1.58	-1.7765	-1.63731	-2.97117	-2.57389	-2.24954	-2.19979	-1.63424	-3.14701		-0.281007	0.258657		-1.68596	-2.26882	-0.582857	0.239807
P46777	RL5_HUMAN	2	60S ribosomal protein L5 (Large ribosomal subunit protein uL18)	9606.ENSP00000359345	RPL5	1.48098	0.445838	-1.19555	-1.65279	0.587292	-1.16307	-0.512563	-2.05817	-2.59688	-0.134423	-1.86358	-1.03257	-2.89685	-2.96752	-1.73399	-0.980971	-0.28525	-1.14536		-0.341536	0.165405		-0.24955	-1.51734	-1.26779	0.0617085
Q14498	RBM39_HUMAN	2	RNA-binding protein 39 (CAPER alpha) (CAPERalpha) (Hepatocellular carcinoma protein 1) (RNA-binding motif protein 39) (RNA-binding region-containing protein 2) (Splicing factor HCC1)	9606.ENSP00000253363	RBM39	-0.567734	0.307062	-1.91146	-0.578638	-0.0416641	-0.936409	-0.252961	-1.49831	-3.15363	-2.5082	-3.68511	-2.28534	-3.06224	-3.47797	-1.61333	-1.97374	-2.63966	-2.03233		-0.577808	0.0120253		-0.621474	-2.34857	-1.72709	0.00133891
Q13247	SRSF6_HUMAN	2	Serine/arginine-rich splicing factor 6 (Pre-mRNA-splicing factor SRP55) (Splicing factor, arginine/serine-rich 6)	9606.ENSP00000244020	SRSF6	1.34474	-1.37874	1.05899	1.23358	1.61886	0.67216	-0.454404	0.699498	-1.13226	-0.277598	-0.323668	-1.0813	1.44662	0.250914	-2.26431	-0.455262	-0.320272	0.617221		-0.278719	0.26272		0.758264	-0.274569	-1.03283	0.0814448
Q9BPX5	ARP5L_HUMAN	2	Actin-related protein 2/3 complex subunit 5-like protein (Arp2/3 complex 16 kDa subunit 2) (ARC16-2)	9606.ENSP00000345361	ARPC5L	-1.53783	-0.849175	-0.628463	-0.898182	-3.38749	-0.462548	-0.394288	-2.15347	-2.18409	-1.02509	-0.741849	-0.601525	-3.19406	-2.93254	-2.07126	-1.42572	-0.818074	-0.701288		-0.11448	0.651037		-1.29395	-1.52027	-0.226322	0.675676
O60884	DNJA2_HUMAN	2	DnaJ homolog subfamily A member 2 (Cell cycle progression restoration gene 3 protein) (Dnj3) (Dj3) (HIRA-interacting protein 4) (Renal carcinoma antigen NY-REN-14)	9606.ENSP00000314030	DNAJA2	-2.24112	-2.33265	0.371392	0.385178	1.41173	-1.76011	-0.0708759	-1.93223	1.15652	0.458774	0.437154	0.201261	1.01563	1.37058	0.969099	0.0327154	0.509684	0.780125		0.460524	0.0544488		-0.694261	0.410703	1.10496	0.163249
P43307	SSRA_HUMAN	2	Translocon-associated protein subunit alpha (TRAP-alpha) (Signal sequence receptor subunit alpha) (SSR-alpha)	9606.ENSP00000244763	SSR1	1.8496	1.4842	0.982732	0.370222	1.85833	-0.666569	-0.87724	0.0890219	1.81376	1.16795	0.932387	0.835447	2.11973	1.72772	1.68397	1.23788	1.11472	0.561918		0.187638	0.455916		0.979753	1.03394	0.0541853	0.91057
P49755	TMEDA_HUMAN	2	Transmembrane emp24 domain-containing protein 10 (Protein TMED10) (21 kDa transmembrane-trafficking protein) (S31I125) (S31III125) (Tmp-21-I) (Transmembrane protein Tmp21) (p23) (p24 family protein delta-1) (p24delta1) (p24delta)	9606.ENSP00000303145	TMED10	-0.93815	-1.42781	-2.06693	-1.40778	-0.123506	-3.05531	-1.05084	-0.916626	-1.23793	-0.754029	-1.12076	-0.880994	-2.67466	-3.08756	-1.89916	-0.29631	-0.946517	-1.1246		0.024071	0.924469		-1.50325	-1.3325	0.170748	0.72527
P62879	GBB2_HUMAN	2	Guanine nucleotide-binding protein G(I)/G(S)/G(T) subunit beta-2 (G protein subunit beta-2) (Transducin beta chain 2)	9606.ENSP00000305260	GNB2	1.52606	1.57762	0.285982	1.15621	1.48539	-2.73648	-1.158	-0.510467	1.39039	-0.519566	-0.285835	0.129075	1.02481	0.474444	0.896923	-0.0365553	0.0635562	-0.391014		-0.105947	0.67565		0.54913	0.0898136	-0.459316	0.546387
Q16181	SEPT7_HUMAN	2	Septin-7 (CDC10 protein homolog)	9606.ENSP00000413507	SEPTIN7	-0.799602	-0.827152	-0.981013	-1.49066	-0.221691	-1.99872	-1.94391	-2.58982	0.694547	-1.11541	-0.659923	-1.6453	0.107605	0.0175461	0.107585	-1.40322	-0.0221078	-1.00974		0.284292	0.252895		-1.05314	-0.788511	0.264628	0.498996
Q9H223	EHD4_HUMAN	2	EH domain-containing protein 4 (Hepatocellular carcinoma-associated protein 10/11) (PAST homolog 4)	9606.ENSP00000220325	EHD4	-1.26201	-1.43895	-1.08322	-1.59341	-3.13355	-0.490666	-1.60595	-0.397138	-2.73281	-1.55812	-1.39316	-1.46662	-0.58126	-0.0210747	0.560108	-1.36708	-2.09727	-1.26351		0.228214	0.362389		-1.5003	-1.16032	0.339977	0.463921
P53602	MVD1_HUMAN	2	Diphosphomevalonate decarboxylase (EC 4.1.1.33) (Mevalonate (diphospho)decarboxylase) (MDDase) (Mevalonate pyrophosphate decarboxylase)	9606.ENSP00000301012	MVD	2.06944	1.20929	0.541691	1.52047	1.84657	-0.281731	-2.02733	-2.41452	1.33328	-1.31777	-0.481186	0.231328	-0.114388	0.403177	-1.9175	-0.155115	-1.27437	0.299047		-0.413257	0.0882687		1.15096	-0.619613	-1.77057	0.00322225
P26440	IVD_HUMAN	2	Isovaleryl-CoA dehydrogenase, mitochondrial (IVD) (EC 1.3.8.4) (Butyryl-CoA dehydrogenase) (EC 1.3.8.1)	9606.ENSP00000499074	IVD	-0.139812	0.0670638	-0.0711054	0.369634	0.452552	-0.0694322	-0.303238	-0.481846	0.846264	-0.0260773	-0.133759	-0.297004	0.854979	0.539244	-0.932537	0.621375	0.435301	0.469589		0.269093	0.280241		0.101484	0.132691	0.0312074	0.874664
Q15631	TSN_HUMAN	2	Translin (EC 3.1.-.-) (Component 3 of promoter of RISC) (C3PO)	9606.ENSP00000374332	TSN	0.182196	0.235222	-0.0849183	-0.0666845	1.1947	-1.49741	-0.0817807	-0.0411627	0.255858	-0.307684	-0.364811	-0.187607	-1.4221	-0.451588	-0.156832	-0.84777	-0.987861	-0.625352		-0.52434	0.0254945		-0.0061499	-0.434891	-0.428741	0.29834
P36551	HEM6_HUMAN	2	Oxygen-dependent coproporphyrinogen-III oxidase, mitochondrial (COX) (Coprogen oxidase) (Coproporphyrinogenase) (EC 1.3.3.3)	9606.ENSP00000497326	CPOX	-0.130971	-0.0977368	-0.315981	-0.114756	-0.186142	1.30311	1.62458	0.629491	-0.962872	-0.0629346	-0.0992552	-0.0131899	0.700147	-0.0205282	0.495766	0.339942	0.53225	0.660952		0.247783	0.321511		0.076253	0.318696	0.242443	0.44682
Q9H4A4	AMPB_HUMAN	2	Aminopeptidase B (AP-B) (EC 3.4.11.6) (Arginine aminopeptidase) (Arginyl aminopeptidase)	9606.ENSP00000295640	RNPEP	-0.910035	0.331502	-0.743419	-0.133109	-1.8622	-0.198662	-0.605286	-0.794744	-1.25491	-0.10814	-0.509542	-0.919696	0.180015	-0.919441	-0.916813	-0.179485	-0.06495	0.288815		0.331372	0.179179		-0.585988	-0.483682	0.102306	0.775318
Q13867	BLMH_HUMAN	3	Bleomycin hydrolase (BH) (BLM hydrolase) (BMH) (EC 3.4.22.40)	9606.ENSP00000261714	BLMH	-2.71214	1.65879	-0.427628	-0.333823	-1.61098	-2.91425	1.92486	-0.328771	-1.29986	-0.16893	-0.767579	-0.433174	-1.78816	-2.25808	0.447079	0.119469	-0.00937156	0.565381		0.203998	0.416822		-1.05667	-0.333095	0.723578	0.379601
P78527	PRKDC_HUMAN	10	DNA-dependent protein kinase catalytic subunit (DNA-PK catalytic subunit) (DNA-PKcs) (EC 2.7.11.1) (DNPK1) (p460)	9606.ENSP00000313420	PRKDC	0.444145	2.03113	1.726	0.689416	0.52877	1.65737	2.17245	2.19938	1.3504	2.42028	1.85502	1.93809	1.80677	1.87849	3.51629	1.22661	1.67182	1.43542		0.294036	0.236279		1.17947	1.95592	0.776445	0.0462723
Q9Y6C9	MTCH2_HUMAN	3	Mitochondrial carrier homolog 2 (Met-induced mitochondrial protein)	9606.ENSP00000303222	MTCH2	1.0129	-0.0458387	-0.748845	0.373859	0.989418	1.6727	0.82862	1.63558	1.76696	0.682752	-0.825879	-0.237295	0.935861	0.916479	0.397698	0.490172	0.342188	-1.01435		-0.223795	0.37201		0.542366	0.493232	-0.0491334	0.911439
P13010	XRCC5_HUMAN	10	X-ray repair cross-complementing protein 5 (EC 3.6.4.-) (86 kDa subunit of Ku antigen) (ATP-dependent DNA helicase 2 subunit 2) (ATP-dependent DNA helicase II 80 kDa subunit) (CTC box-binding factor 85 kDa subunit) (CTC85) (CTCBF) (DNA repair protein XRCC5) (Ku80) (Ku86) (Lupus Ku autoantigen protein p86) (Nuclear factor IV) (Thyroid-lupus autoantigen) (TLAA) (X-ray repair complementing defective…	9606.ENSP00000375978	XRCC5	1.9775	1.66394	2.79789	2.77399	1.71651	2.38813	1.94	1.67645	0.890414	2.46536	2.29258	2.51009	0.559536	0.924872	2.04247	2.06132	2.29266	2.1262		-0.209035	0.405158		2.21966	1.81516	-0.404497	0.175503
Q16543	CDC37_HUMAN	3	Hsp90 co-chaperone Cdc37 (Hsp90 chaperone protein kinase-targeting subunit) (p50Cdc37) [Cleaved into: Hsp90 co-chaperone Cdc37, N-terminally processed]	9606.ENSP00000222005	CDC37	-0.298993	-1.6147	-0.435518	0.16816	0.464765	-1.10136	-1.24599	0.0233447	0.91472	0.0351442	0.267114	0.318805	0.0207334	-0.783072	1.58605	0.858529	0.988847	0.453576		0.527016	0.0246206		-0.469607	0.286484	0.756091	0.079966
Q9P258	RCC2_HUMAN	5	Protein RCC2 (RCC1-like protein TD-60) (Telophase disk protein of 60 kDa)	9606.ENSP00000364585	RCC2	1.40411	0.603602	2.24784	1.5169	0.832969	2.41629	1.98684	1.44305	1.17198	1.55342	1.61985	1.54866	0.553159	1.50141	0.77942	-0.00742255	0.975961	0.566461		-0.578774	0.0118498		1.50362	1.14107	-0.362551	0.317762
Q9NYU2	UGGG1_HUMAN	5	UDP-glucose:glycoprotein glucosyltransferase 1 (UGT1) (hUGT1) (EC 2.4.1.-) (UDP--Glc:glycoprotein glucosyltransferase) (UDP-glucose ceramide glucosyltransferase-like 1)	9606.ENSP00000259253	UGGT1	0.187854	0.464479	-0.186324	0.211791	-0.225548	1.54895	1.4711	0.480055	-1.16458	-0.529335	-0.36772	-0.530477	-0.767874	1.66093	0.776561	0.16734	-0.213612	0.304469		-0.0382731	0.880152		0.333533	0.107237	-0.226296	0.547363
Q15029	U5S1_HUMAN	3	116 kDa U5 small nuclear ribonucleoprotein component (Elongation factor Tu GTP-binding domain-containing protein 2) (SNU114 homolog) (hSNU114) (U5 snRNP-specific protein, 116 kDa) (U5-116 kDa)	9606.ENSP00000392094	EFTUD2	1.06356	-1.34618	0.183546	0.457419	-1.41549	-0.750435	-1.41282	-0.85509	-1.06706	-0.419858	-0.0887137	-0.770972	-1.94191	-1.34473	0.384832	-0.279627	0.111661	-0.929458		-0.0898531	0.722915		-0.301262	-0.717811	-0.416549	0.395013
P55884	EIF3B_HUMAN	6	Eukaryotic translation initiation factor 3 subunit B (eIF3b) (Eukaryotic translation initiation factor 3 subunit 9) (Prt1 homolog) (hPrt1) (eIF-3-eta) (eIF3 p110) (eIF3 p116)	9606.ENSP00000354125	EIF3B	1.75055	2.49559	1.42017	2.09497	-0.487637	1.04318	1.17021	1.17222	0.676622	1.5421	1.53979	1.67962	1.06536	1.75026	1.36806	1.5623	1.27591	1.30316		0.0300263	0.905853		1.38614	1.34213	-0.0440028	0.923367
P49458	SRP09_HUMAN	4	Signal recognition particle 9 kDa protein (SRP9)	9606.ENSP00000305230	SRP9	0.69612	-0.275824	0.745013	0.427323	-1.56581	0.797479	-0.117583	0.441235	-0.578745	0.901096	1.03712	0.882705	0.48359	0.592304	-0.182887	0.36557	1.23919	1.39847		0.386162	0.113456		0.137384	0.538506	0.401122	0.365538
P15311	EZRI_HUMAN	8	Ezrin (Cytovillin) (Villin-2) (p81)	9606.ENSP00000338934	EZR	1.98155	0.668154	3.40686	2.95829	1.07452	1.68088	2.61531	2.00678	1.30574	2.41163	2.69343	2.72142	1.22828	0.932606	2.60167	2.23969	1.87128	2.35172		-0.00468204	0.985289		1.96171	2.08163	0.119922	0.805594
P12081	HARS1_HUMAN	3	Histidine--tRNA ligase, cytoplasmic (EC 6.1.1.21) (Histidyl-tRNA synthetase) (HisRS)	9606.ENSP00000425634	HARS1	-0.516235	0.167675	0.658746	-0.616467	0.218917	0.620301	0.999585	1.37213	0.909277	0.58924	0.74412	0.590952	-0.623707	0.187595	0.719578	-0.813153	-0.126474	0.519146		-0.196281	0.435036		0.0888227	0.422358	0.333535	0.276255
P09651	ROA1_HUMAN	8	Heterogeneous nuclear ribonucleoprotein A1 (hnRNP A1) (Helix-destabilizing protein) (Single-strand RNA-binding protein) (hnRNP core protein A1) [Cleaved into: Heterogeneous nuclear ribonucleoprotein A1, N-terminally processed]	9606.ENSP00000341826	HNRNPA1	3.53226	3.03485	3.1407	3.14516	3.74068	2.70026	2.68699	2.2294	3.23753	3.0711	2.78843	2.84297	2.05948	2.1927	0.726323	2.57801	2.69248	2.60909		-0.556577	0.0164402		3.21565	2.47621	-0.739443	0.00758087
Q15046	SYK_HUMAN	3	Lysine--tRNA ligase (EC 2.7.7.-) (EC 6.1.1.6) (Lysyl-tRNA synthetase) (LysRS)	9606.ENSP00000325448	KARS1	0.488814	0.564821	0.644174	-1.69869	-0.71574	0.442172	-1.52131	-0.0248814	-1.36877	0.455534	0.422766	0.373412	1.92767	-0.137792	0.0227497	0.738708	0.331857	0.703491		0.360028	0.142226		-0.0457421	0.160285	0.206027	0.671562
P61978	HNRPK_HUMAN	15	Heterogeneous nuclear ribonucleoprotein K (hnRNP K) (Transformation up-regulated nuclear protein) (TUNP)	9606.ENSP00000365458	HNRNPK	4.92023	3.86674	4.5178	4.67293	4.7548	1.9059	2.3018	2.27534	4.49027	4.45197	4.28895	4.3124	4.69974	3.64594	3.62621	3.70569	3.76533	4.17314		-0.0241801	0.924128		4.1064	3.8114	-0.295001	0.585793
P47756	CAPZB_HUMAN	3	F-actin-capping protein subunit beta (CapZ beta)	9606.ENSP00000401010	CAPZB	1.54229	1.36791	-0.767714	0.898739	1.14323	-1.34742	0.266074	-0.184542	1.41963	0.434932	0.194351	0.365161	0.713332	-0.318255	-0.739194	-0.814641	-0.485331	-1.97607		-0.534322	0.0223535		0.47284	-0.0937128	-0.566553	0.340534
O75083	WDR1_HUMAN	10	WD repeat-containing protein 1 (Actin-interacting protein 1) (AIP1) (NORI-1)	9606.ENSP00000427687	WDR1	2.55045	0.966294	2.85751	2.73092	1.11792	1.75828	2.08452	1.90132	2.77252	2.90814	3.23777	3.12237	2.90122	3.08843	2.93588	2.02314	1.52516	2.76548		0.224665	0.370104		1.9969	2.6055	0.608599	0.148782
Q5VTE0	EF1A3_HUMAN	14	Putative elongation factor 1-alpha-like 3 (EF-1-alpha-like 3) (Eukaryotic elongation factor 1 A-like 3) (eEF1A-like 3) (Eukaryotic translation elongation factor 1 alpha-1 pseudogene 5)	Not in StringDB	Not in StringDB	5.77207	4.82001	6.59468	5.86199	6.18382	1.99848	2.54871	1.58462	5.10245	6.64103	6.71129	6.71544	4.18997	6.09243	5.91457	6.55151	6.61837	6.83128		0.329233	0.182173		5.20518	5.45847	0.253295	0.772972
Q06830	PRDX1_HUMAN	10	Peroxiredoxin-1 (EC 1.11.1.24) (Natural killer cell-enhancing factor A) (NKEF-A) (Proliferation-associated gene protein) (PAG) (Thioredoxin peroxidase 2) (Thioredoxin-dependent peroxide reductase 2) (Thioredoxin-dependent peroxiredoxin 1)	9606.ENSP00000262746	PRDX1	4.61121	4.47761	5.09922	4.20047	4.79101	2.62184	3.08862	4.51849	5.71706	5.21825	5.37832	5.26881	5.51233	5.35852	2.68995	4.80495	4.86156	5.16971		0.218642	0.383404		4.30023	4.79888	0.498654	0.292718
P28066	PSA5_HUMAN	4	Proteasome subunit alpha type-5 (Macropain zeta chain) (Multicatalytic endopeptidase complex zeta chain) (Proteasome zeta chain)	9606.ENSP00000271308	PSMA5	2.13711	1.79959	0.446917	1.00184	1.86987	1.41588	1.84111	0.868198	2.32966	1.29663	1.28963	1.26908	0.388635	0.968143	-0.247038	0.696296	0.841473	0.126824		-0.606356	0.007637		1.4452	0.972386	-0.472815	0.177163
P39656	OST48_HUMAN	4	Dolichyl-diphosphooligosaccharide--protein glycosyltransferase 48 kDa subunit (DDOST 48 kDa subunit) (Oligosaccharyl transferase 48 kDa subunit)	9606.ENSP00000399457	DDOST	3.0441	0.722222	1.6773	2.26667	1.08879	1.12752	0.146994	0.583208	-2.47317	2.2376	1.07213	1.73181	-0.350779	0.458039	2.27561	2.7109	2.6648	2.01081		0.17018	0.499593		1.65443	1.089	-0.565436	0.331584
Q12906	ILF3_HUMAN	5	Interleukin enhancer-binding factor 3 (Double-stranded RNA-binding protein 76) (DRBP76) (M-phase phosphoprotein 4) (MPP4) (Nuclear factor associated with dsRNA) (NFAR) (Nuclear factor of activated T-cells 90 kDa) (NF-AT-90) (Translational control protein 80) (TCP80)	9606.ENSP00000404121	ILF3	1.9458	1.54613	2.10796	2.09872	1.09172	1.8057	2.15216	2.65674	0.570759	2.21872	2.37708	2.06927	0.277222	0.220231	2.63305	1.95967	1.15597	1.3532		-0.251833	0.313406		1.766	1.63701	-0.128999	0.676312
P23246	SFPQ_HUMAN	6	Splicing factor, proline- and glutamine-rich (100 kDa DNA-pairing protein) (hPOMp100) (DNA-binding p52/p100 complex, 100 kDa subunit) (Polypyrimidine tract-binding protein-associated-splicing factor) (PSF) (PTB-associated-splicing factor)	9606.ENSP00000349748	SFPQ	-0.719448	0.0627453	2.0842	2.00634	2.22454	0.9675	1.23282	0.951077	1.72971	2.14158	1.87831	1.74776	-0.114029	0.677229	1.19568	1.48649	1.61842	1.63024		0.0563197	0.824341		1.10431	1.34794	0.243628	0.660787
P07900	HS90A_HUMAN	17	Heat shock protein HSP 90-alpha (EC 3.6.4.10) (Heat shock 86 kDa) (HSP 86) (HSP86) (Lipopolysaccharide-associated protein 2) (LAP-2) (LPS-associated protein 2) (Renal carcinoma antigen NY-REN-38)	9606.ENSP00000335153	HSP90AA1	5.01049	3.94475	5.33159	4.70506	4.13501	3.55428	2.46072	2.44322	4.67217	5.46624	5.5164	5.50773	3.30337	4.61008	4.5555	5.06113	5.17345	5.4779		0.249703	0.317654		4.44686	4.52066	0.0737953	0.866898
Q92945	FUBP2_HUMAN	5	Far upstream element-binding protein 2 (FUSE-binding protein 2) (KH type-splicing regulatory protein) (KSRP) (p75)	9606.ENSP00000381216	KHSRP	0.925367	-0.72187	2.20175	2.12538	1.23516	0.371876	1.24114	0.517844	-0.208107	1.92477	1.60624	1.52368	-0.460782	0.3906	2.09745	1.36005	1.57978	2.07566		0.174083	0.489657		1.02294	1.13736	0.114416	0.830331
P19105	ML12A_HUMAN	3	Myosin regulatory light chain 12A (Epididymis secretory protein Li 24) (HEL-S-24) (MLC-2B) (Myosin RLC) (Myosin regulatory light chain 2, nonsarcomeric) (Myosin regulatory light chain MRLC3)	9606.ENSP00000464359	MYL12A	-0.22038	0.945457	0.481024	0.687819	-0.0054915	0.215816	0.339763	0.249952	-1.33519	0.466583	0.965673	0.851947	-1.58479	0.299689	0.114254	0.193154	-0.12406	0.551277		-0.173152	0.492019		0.350707	0.0823539	-0.268353	0.365248
P14324	FPPS_HUMAN	4	Farnesyl pyrophosphate synthase (FPP synthase) (FPS) (EC 2.5.1.10) ((2E,6E)-farnesyl diphosphate synthase) (Dimethylallyltranstransferase) (EC 2.5.1.1) (Farnesyl diphosphate synthase) (Geranyltranstransferase)	9606.ENSP00000349078	FDPS	1.27139	0.616885	1.86844	1.76016	0.792287	0.287033	-0.530013	-0.511958	1.71056	0.53292	0.530387	0.685135	-0.905718	-0.372111	1.04849	0.374788	-0.241838	0.0770607		-0.506371	0.0320059		1.09937	0.199809	-0.899557	0.0216808
P46782	RS5_HUMAN	5	40S ribosomal protein S5 (Small ribosomal subunit protein uS7) [Cleaved into: 40S ribosomal protein S5, N-terminally processed]	9606.ENSP00000472985	RPS5	1.22679	-0.00836241	0.49004	0.488988	1.40244	1.2662	1.81134	0.737163	1.36013	1.59581	0.995528	1.36746	1.289	0.692393	0.236766	0.678618	0.503611	-0.648116		-0.350166	0.154288		0.811015	0.884974	0.0739593	0.811103
P35579	MYH9_HUMAN	18	Myosin-9 (Cellular myosin heavy chain, type A) (Myosin heavy chain 9) (Myosin heavy chain, non-muscle IIa) (Non-muscle myosin heavy chain A) (NMMHC-A) (Non-muscle myosin heavy chain IIa) (NMMHC II-a) (NMMHC-IIA)	9606.ENSP00000216181	MYH9	3.32157	3.40141	4.61846	4.44753	3.44244	3.26741	2.91016	3.60618	4.43952	4.48004	4.74382	4.73391	3.29005	2.9077	4.12051	4.14856	4.31035	4.54308		0.190106	0.449901		3.7498	4.01949	0.269685	0.412257
O00231	PSD11_HUMAN	5	26S proteasome non-ATPase regulatory subunit 11 (26S proteasome regulatory subunit RPN6) (26S proteasome regulatory subunit S9) (26S proteasome regulatory subunit p44.5)	9606.ENSP00000261712	PSMD11	1.6991	1.5437	0.839903	1.67586	1.29975	3.35286	3.68076	3.48203	1.84438	1.61492	1.51725	1.05274	2.28607	1.9169	1.64334	1.49185	1.24903	1.58111		-0.148766	0.555765		1.73519	1.9467	0.211503	0.627702
P37837	TALDO_HUMAN	8	Transaldolase (EC 2.2.1.2)	9606.ENSP00000321259	TALDO1	3.71166	3.03485	3.20868	3.00459	3.24515	2.02355	1.01699	1.67373	4.0462	3.36209	3.40448	3.35502	3.64454	3.53849	3.3058	3.53663	3.74162	4.00763		0.394869	0.104864		3.03808	3.21943	0.181353	0.611392
P31942	HNRH3_HUMAN	4	Heterogeneous nuclear ribonucleoprotein H3 (hnRNP H3) (Heterogeneous nuclear ribonucleoprotein 2H9) (hnRNP 2H9)	9606.ENSP00000265866	HNRNPH3	2.84297	2.8106	1.2083	1.76334	2.77052	0.738272	1.32821	-0.368956	1.44976	1.5819	1.67876	1.57212	2.2192	1.94995	1.02803	0.571502	1.3721	0.470295		-0.376685	0.123364		2.02233	1.23774	-0.784592	0.103923
P62701	RS4X_HUMAN	3	40S ribosomal protein S4, X isoform (SCR10) (Single copy abundant mRNA protein) (Small ribosomal subunit protein eS4)	9606.ENSP00000362744	RPS4X	2.65	1.01733	0.760689	0.695795	1.34572	-0.9763	-0.211711	0.129947	-0.44853	0.825804	0.102845	0.274782	0.780178	0.747159	-0.423032	-0.702193	0.372936	-0.388242		-0.404793	0.0956512		0.915538	0.0883285	-0.827209	0.149974
O00410	IPO5_HUMAN	3	Importin-5 (Imp5) (Importin subunit beta-3) (Karyopherin beta-3) (Ran-binding protein 5) (RanBP5)	9606.ENSP00000261574	IPO5	0.683611	-0.420097	-1.20852	-1.43173	-0.390463	1.83602	-0.832129	-0.386679	-3.28832	0.0876303	-0.896527	-0.437527	-0.0815596	-1.58344	-0.499267	0.426242	0.353632	0.197689		0.120105	0.634998		-0.155195	-0.578355	-0.42316	0.487209
P55769	NH2L1_HUMAN	4	NHP2-like protein 1 (High mobility group-like nuclear protein 2 homolog 1) (OTK27) (SNU13 homolog) (hSNU13) (U4/U6.U5 small nuclear ribonucleoprotein SNU13) (U4/U6.U5 tri-snRNP 15.5 kDa protein) [Cleaved into: NHP2-like protein 1, N-terminally processed]	9606.ENSP00000383949	SNU13	-0.95115	-1.79897	0.928394	0.104378	-1.36691	-0.730952	0.0948723	-0.511224	-1.58637	0.52945	0.491018	0.527101	0.0552056	-0.619819	-0.752979	0.307172	0.00269525	-0.417828		0.253963	0.309191		-0.635869	-0.156726	0.479143	0.319532
E9PAV3	NACAM_HUMAN	3	Nascent polypeptide-associated complex subunit alpha, muscle-specific form (Alpha-NAC, muscle-specific form) (skNAC)	9606.ENSP00000448035	NACA	1.11133	0.465634	0.0603767	-1.26903	0.565642	-0.186875	0.140696	-1.128	1.10825	0.687705	-0.115106	0.296626	0.213282	-0.174842	-0.461026	-1.34318	-0.350642	-0.140287		-0.343658	0.162622		0.124513	-0.105543	-0.230057	0.568032
Q8TEX9	IPO4_HUMAN	3	Importin-4 (Imp4) (Importin-4b) (Imp4b) (Ran-binding protein 4) (RanBP4)	9606.ENSP00000346453	IPO4	-2.85004	-1.37902	-2.16425	-2.81167	-1.85217	-2.46501	-3.52908	-3.17004	-4.45643	-2.2338	-4.81274	-2.71866	-3.3226	-3.10319	-2.9395	-1.53866	-2.77427	-3.1613		-0.126586	0.616706		-2.25369	-3.14669	-0.892993	0.0209433
Q9Y3B7	RM11_HUMAN	3	39S ribosomal protein L11, mitochondrial (L11mt) (MRP-L11) (Mitochondrial large ribosomal subunit protein uL11m)	9606.ENSP00000308897	MRPL11	0.07851	1.57643	1.38239	-0.38428	0.418588	-0.352282	-0.259709	1.51297	0.280493	-0.121726	-0.34538	1.351	-1.00283	-0.461044	-0.668272	2.05216	2.41251	-0.260615		0.0883309	0.727439		0.453227	0.37413	-0.0790972	0.871559
Q92841	DDX17_HUMAN	3	Probable ATP-dependent RNA helicase DDX17 (EC 3.6.4.13) (DEAD box protein 17) (DEAD box protein p72) (DEAD box protein p82) (RNA-dependent helicase p72)	9606.ENSP00000380033	DDX17	0.257858	-1.33972	0.529129	0.272605	-1.30043	-0.269586	-0.936397	-0.7843	0.414487	0.642694	0.441728	0.76434	-1.32431	-0.332625	0.345621	0.140697	0.494518	0.56907		0.253188	0.310721		-0.308357	0.036294	0.344651	0.404225
Q7L2H7	EIF3M_HUMAN	3	Eukaryotic translation initiation factor 3 subunit M (eIF3m) (Fetal lung protein B5) (hFL-B5) (PCI domain-containing protein 1)	9606.ENSP00000436049	EIF3M	0.884761	-0.109511	0.145045	-0.631202	-1.26711	0.0315019	-0.719162	-0.368657	-3.23612	-0.140161	0.151934	-0.105672	-0.636104	-0.247021	-2.46152	0.297638	0.249386	-0.231577		0.00280173	0.991197		-0.157752	-0.620587	-0.462835	0.305501
P62913	RL11_HUMAN	5	60S ribosomal protein L11 (CLL-associated antigen KW-12) (Large ribosomal subunit protein uL5)	9606.ENSP00000496250	RPL11	2.01134	1.14219	2.57489	1.83075	2.80565	2.18086	1.13644	2.75954	3.61262	2.95691	3.14658	2.99525	3.05166	2.56176	0.586872	2.11347	2.60613	2.84289		0.117871	0.64135		2.09095	2.53084	0.439897	0.22502
Q99613	EIF3C_HUMAN	4	Eukaryotic translation initiation factor 3 subunit C (eIF3c) (Eukaryotic translation initiation factor 3 subunit 8) (eIF3 p110)	9606.ENSP00000332604	EIF3C	-0.40184	-0.116221	1.01522	1.08044	-1.06346	0.373923	-0.266129	0.210918	-1.87015	0.75612	1.11614	0.779426	-0.342218	-0.0878739	-1.33888	0.741869	0.575972	0.664394		0.0912235	0.718851		0.14801	0.0782987	-0.0697108	0.874803
P35222	CTNB1_HUMAN	6	Catenin beta-1 (Beta-catenin)	9606.ENSP00000495360	CTNNB1	0.101227	1.72878	1.54106	1.67679	1.50654	1.93712	1.41699	0.923363	-0.673167	1.63167	1.81363	1.6338	1.26394	0.262143	2.207	2.23194	1.76826	1.99844		0.24613	0.324855		1.41525	1.37317	-0.0420859	0.909996
P38646	GRP75_HUMAN	16	Stress-70 protein, mitochondrial (75 kDa glucose-regulated protein) (GRP-75) (Heat shock 70 kDa protein 9) (Mortalin) (MOT) (Peptide-binding protein 74) (PBP74)	9606.ENSP00000297185	HSPA9	3.38311	1.85333	3.86504	4.03472	2.99717	2.39323	2.46312	2.09769	3.8563	4.06508	4.16739	4.04904	3.53825	3.44746	4.13482	3.6713	4.06955	4.03825		0.452384	0.0594333		3.08777	3.63319	0.545419	0.206517
Q9NSE4	SYIM_HUMAN	3	Isoleucine--tRNA ligase, mitochondrial (EC 6.1.1.5) (Isoleucyl-tRNA synthetase) (IleRS)	9606.ENSP00000355889	IARS2	-2.19455	-1.86862	-1.25804	-1.41852	-1.78633	0.116616	-1.00552	-1.05654	0.0636841	-1.23403	-1.59212	-1.08686	-0.707725	-2.29081	-3.2698	-0.295114	-1.15402	-0.777915		0.0532455	0.833799		-1.40157	-1.20056	0.201008	0.640756
Q9Y490	TLN1_HUMAN	5	Talin-1	9606.ENSP00000316029	TLN1	-1.54532	-1.35571	-1.01653	-1.54762	-1.65948	-1.34863	-1.39438	-0.466566	-1.21426	-1.9856	-1.78719	-1.26093	-0.621169	-1.04055	0.51474	-1.2975	-1.48657	-1.42173		0.236396	0.344954		-1.41221	-1.12181	0.290402	0.195371
P07814	SYEP_HUMAN	4	Bifunctional glutamate/proline--tRNA ligase (Bifunctional aminoacyl-tRNA synthetase) (Cell proliferation-inducing gene 32 protein) (Glutamatyl-prolyl-tRNA synthetase) [Includes: Glutamate--tRNA ligase (EC 6.1.1.17) (Glutamyl-tRNA synthetase) (GluRS); Proline--tRNA ligase (EC 6.1.1.15) (Prolyl-tRNA synthetase)]	9606.ENSP00000355890	EPRS1	-0.981689	-0.0250686	0.959036	0.821989	1.58347	1.21204	1.37303	0.595997	1.45141	0.734259	0.997719	0.763122	0.249456	-0.443839	0.683453	1.02499	0.465704	0.471388		-0.11665	0.644832		0.594964	0.697225	0.102261	0.81102
P55010	IF5_HUMAN	4	Eukaryotic translation initiation factor 5 (eIF-5)	9606.ENSP00000216554	EIF5	1.21849	0.688554	0.420786	0.141	-1.23439	1.21517	1.8443	1.54209	0.800698	0.833802	0.630611	0.653883	1.05431	-0.351021	4.47545	-0.438205	2.90891	4.22262		0.443925	0.0649671		0.408269	1.51479	1.10652	0.0811264
Q02218	ODO1_HUMAN	4	2-oxoglutarate dehydrogenase, mitochondrial (EC 1.2.4.2) (2-oxoglutarate dehydrogenase complex component E1) (OGDC-E1) (Alpha-ketoglutarate dehydrogenase)	9606.ENSP00000388183	OGDH	-0.562304	-1.48775	-0.918305	0.179216	-0.421306	2.50357	-0.157438	1.40126	-0.454932	-2.20791	-0.854261	-0.319402	-0.436926	1.03541	0.758774	0.0597305	-0.593683	0.30636		0.0754896	0.765927		-0.117814	-0.121918	-0.00410379	0.995003
Q9UHX1	PUF60_HUMAN	3	Poly(U)-binding-splicing factor PUF60 (60 kDa poly(U)-binding-splicing factor) (FUSE-binding protein-interacting repressor) (FBP-interacting repressor) (Ro-binding protein 1) (RoBP1) (Siah-binding protein 1) (Siah-BP1)	9606.ENSP00000434359	PUF60	0.569515	1.3463	0.038428	-0.236373	-1.12768	0.378822	0.730305	0.211561	-2.14346	0.763728	0.11669	0.877803	-1.08645	-1.10153	1.59759	0.493168	0.296546	0.670589		0.0710458	0.779373		0.161503	0.118878	-0.0426256	0.926794
P62269	RS18_HUMAN	10	40S ribosomal protein S18 (Ke-3) (Ke3) (Small ribosomal subunit protein uS13)	9606.ENSP00000393241	RPS18	0.21048	1.46785	2.58822	2.81261	2.33356	2.3445	2.20784	2.17224	0.911485	3.22105	2.23249	2.52532	1.96156	2.3563	0.919212	2.22722	2.02576	2.20139		0.0468846	0.853437		1.95954	2.08015	0.120617	0.789958
Q03252	LMNB2_HUMAN	3	Lamin-B2	9606.ENSP00000327054	LMNB2	-0.741441	-2.65677	0.716036	1.25347	2.3412	-1.93385	-0.576307	-0.525711	1.1865	0.299125	0.708334	0.274804	-0.566802	-1.79206	-0.666041	0.165614	-0.123746	0.294664		-0.0442741	0.861521		-0.170225	-0.110136	0.060089	0.944143
P14866	HNRPL_HUMAN	6	Heterogeneous nuclear ribonucleoprotein L (hnRNP L)	9606.ENSP00000221419	HNRNPL	1.57579	0.766182	2.31559	2.28155	2.77016	2.29798	1.74354	1.21239	3.23428	2.76742	2.66548	2.34341	2.7839	2.55067	1.3969	2.40166	2.35057	1.57567		0.0983512	0.697826		2.00121	2.25216	0.250947	0.484267
Q12907	LMAN2_HUMAN	5	Vesicular integral-membrane protein VIP36 (Glycoprotein GP36b) (Lectin mannose-binding 2) (Vesicular integral-membrane protein 36) (VIP36)	9606.ENSP00000303366	LMAN2	2.19916	1.33391	1.11698	1.30425	1.53384	3.13191	2.70734	1.2589	0.437025	1.09707	0.447612	1.29873	-0.278301	1.64502	1.65719	1.05185	1.70854	1.83245		-0.202957	0.419254		1.77001	1.23862	-0.531392	0.196956
Q15019	SEPT2_HUMAN	3	Septin-2 (Neural precursor cell expressed developmentally down-regulated protein 5) (NEDD-5)	9606.ENSP00000479861	SEPTIN2	-1.02206	0.903768	-1.42243	-0.735605	0.00609129	1.12082	-0.109861	0.573811	-0.130987	-0.86104	-3.02732	-0.377532	-1.12628	0.00790765	-1.56311	-0.863094	-0.381005	-0.0548196		-0.191023	0.447678		-0.191569	-0.659443	-0.467874	0.378933
O75964	ATP5L_HUMAN	4	ATP synthase subunit g, mitochondrial (ATPase subunit g) (ATP synthase membrane subunit g)	9606.ENSP00000300688	ATP5MG	1.2712	-0.618193	1.89385	1.42004	-1.20426	1.56555	1.34032	-0.225457	-1.02227	0.530091	0.823869	1.22705	-0.340866	1.46795	-0.214932	1.36298	1.73826	0.966625		0.156649	0.534769		0.721365	0.637801	-0.0835633	0.890583
P08727	K1C19_HUMAN	19	Keratin, type I cytoskeletal 19 (Cytokeratin-19) (CK-19) (Keratin-19) (K19)	9606.ENSP00000355124	KRT19	6.64983	4.29624	6.24325	6.91088	6.97283	3.84512	3.15301	3.87324	7.89216	5.89649	6.6409	6.53287	5.71554	5.76926	5.76146	5.76557	5.96398	5.98623		0.0492112	0.846244		5.81969	5.74589	-0.0738001	0.91428
P34932	HSP74_HUMAN	5	Heat shock 70 kDa protein 4 (HSP70RY) (Heat shock 70-related protein APG-2)	9606.ENSP00000302961	HSPA4	1.79068	0.113648	2.04355	1.8832	-0.593826	1.7264	1.3121	0.678521	-1.59635	1.71872	2.02667	1.90284	1.77577	-1.28847	1.91203	0.057514	1.71992	1.49813		-0.0146214	0.954081		1.16061	0.97645	-0.184159	0.757879
P04406	G3P_HUMAN	15	Glyceraldehyde-3-phosphate dehydrogenase (GAPDH) (EC 1.2.1.12) (Peptidyl-cysteine S-nitrosylase GAPDH) (EC 2.6.99.-)	9606.ENSP00000380070	GAPDH	6.04626	6.27807	6.14029	5.60275	5.93344	4.64195	4.21651	6.57945	6.61751	5.72625	6.06627	5.91106	5.35827	5.49881	4.56414	5.76245	6.20044	6.42845		0.00509785	0.983983		5.77379	5.74414	-0.0296587	0.929186
Q9H2U2	IPYR2_HUMAN	3	Inorganic pyrophosphatase 2, mitochondrial (EC 3.6.1.1) (Pyrophosphatase SID6-306) (Pyrophosphate phospho-hydrolase 2) (PPase 2)	9606.ENSP00000343885	PPA2	0.996231	0.255331	0.543977	0.573809	1.15557	0.915462	1.60846	1.02295	2.64429	0.90098	0.847965	0.757319	1.65429	0.889355	0.914826	1.13559	0.62172	1.08463		0.119381	0.637054		0.740063	1.17353	0.433467	0.058624
P38606	VATA_HUMAN	4	V-type proton ATPase catalytic subunit A (V-ATPase subunit A) (EC 7.1.2.2) (V-ATPase 69 kDa subunit) (Vacuolar ATPase isoform VA68) (Vacuolar proton pump subunit alpha)	9606.ENSP00000273398	ATP6V1A	1.11952	1.6051	0.413874	0.916881	1.70574	0.311439	1.2263	-0.754191	0.611152	-0.331886	-2.92773	-0.414016	-2.28925	0.821185	-0.471912	0.808631	0.604872	-0.326915		-0.314981	0.202975		1.01209	-0.286979	-1.29907	0.0088256
Q00796	DHSO_HUMAN	3	Sorbitol dehydrogenase (SDH) (EC 1.1.1.-) ((R,R)-butanediol dehydrogenase) (EC 1.1.1.4) (L-iditol 2-dehydrogenase) (EC 1.1.1.14) (Polyol dehydrogenase) (Ribitol dehydrogenase) (RDH) (EC 1.1.1.56) (Xylitol dehydrogenase) (XDH) (EC 1.1.1.9)	9606.ENSP00000267814	SORD	-0.909576	-1.48413	1.75059	1.60262	2.01302	1.29635	0.493706	-0.150155	3.34785	1.67736	1.76238	1.66934	1.97496	1.51168	1.09946	1.69184	1.93185	2.26915		0.387904	0.111698		0.711479	1.60662	0.895139	0.221706
P61106	RAB14_HUMAN	3	Ras-related protein Rab-14	9606.ENSP00000362946	RAB14	1.25813	-0.189028	0.557831	0.743967	1.65418	1.6342	-0.375328	-0.160406	1.68344	0.330191	0.452505	0.381332	2.4813	1.95972	-0.78245	0.0222992	0.618025	0.352148		-0.109809	0.66447		0.943214	0.580231	-0.362983	0.387135
P61457	PHS_HUMAN	3	Pterin-4-alpha-carbinolamine dehydratase (PHS) (EC 4.2.1.96) (4-alpha-hydroxy-tetrahydropterin dehydratase) (Dimerization cofactor of hepatocyte nuclear factor 1-alpha) (DCoH) (Dimerization cofactor of HNF1) (Phenylalanine hydroxylase-stimulating protein) (Pterin carbinolamine dehydratase) (PCD)	9606.ENSP00000299299	PCBD1	0.873743	0.243047	0.875376	0.996659	-1.45443	0.73219	0.0947458	2.8784	-0.169854	0.425155	0.594976	-0.170143	-0.237726	-1.50211	-0.0512011	0.756459	1.05584	0.410248		-0.0765752	0.762651		0.377764	0.340398	-0.0373655	0.939849
Q9Y3B3	TMED7_HUMAN	3	Transmembrane emp24 domain-containing protein 7 (p24 family protein gamma-3) (p24gamma3) (p27)	9606.ENSP00000405926	TMED7	1.78129	1.69812	0.672195	0.611585	1.22353	0.154795	0.195346	0.427058	1.7157	0.869397	0.256644	0.83084	2.94987	0.767599	2.38522	1.92726	2.43485	0.23832		0.354122	0.149368		1.02359	1.24984	0.226257	0.569349
P14618	KPYM_HUMAN	18	Pyruvate kinase PKM (EC 2.7.1.40) (Cytosolic thyroid hormone-binding protein) (CTHBP) (Opa-interacting protein 3) (OIP-3) (Pyruvate kinase 2/3) (Pyruvate kinase muscle isozyme) (Thyroid hormone-binding protein 1) (THBP1) (Tumor M2-PK) (p58)	9606.ENSP00000320171	PKM	6.2645	4.13634	6.3771	6.22755	6.40484	2.00621	3.11343	2.38285	6.59987	6.31529	5.97683	5.9727	4.21306	5.22907	5.38983	5.95742	5.60006	5.98604		0.135329	0.592369		5.23609	5.22804	-0.00805407	0.992505
Q15185	TEBP_HUMAN	3	Prostaglandin E synthase 3 (EC 5.3.99.3) (Cytosolic prostaglandin E2 synthase) (cPGES) (Hsp90 co-chaperone) (Progesterone receptor complex p23) (Telomerase-binding protein p23)	9606.ENSP00000482075	PTGES3	2.92088	2.55722	2.2797	1.36803	2.53803	-0.253532	0.967189	3.41884	3.22733	2.52207	2.59704	2.58861	2.22798	2.17764	-0.0957744	2.42357	2.45092	2.69235		0.065718	0.795573		1.90172	2.26648	0.364758	0.528359
O14980	XPO1_HUMAN	3	Exportin-1 (Exp1) (Chromosome region maintenance 1 protein homolog)	9606.ENSP00000384863	XPO1	-2.26527	-2.79241	-0.575021	-4.56123	-1.89899	0.0766529	1.07064	-1.39357	-2.61182	-1.10915	-1.86507	-0.138124	-2.02088	-1.65315	0.100214	0.121231	0.167057	-0.822377		0.418521	0.0838908		-2.00271	-0.84625	1.15646	0.163021
P51148	RAB5C_HUMAN	3	Ras-related protein Rab-5C (EC 3.6.5.2) (L1880) (RAB5L)	9606.ENSP00000447053	RAB5C	0.204285	0.565469	0.571604	0.432599	1.55256	0.962258	-1.27262	-2.21751	0.90689	0.245913	0.721119	0.0110099	-1.09601	0.286904	-0.58369	0.336779	-0.220546	0.572619		-0.244457	0.328259		0.714796	-0.192428	-0.907224	0.0150937
Q92616	GCN1_HUMAN	3	eIF-2-alpha kinase activator GCN1 (GCN1 eIF-2-alpha kinase activator homolog) (GCN1-like protein 1) (General control of amino-acid synthesis 1-like protein 1) (Translational activator GCN1) (HsGCN1)	9606.ENSP00000300648	GCN1	-2.25302	-0.348192	-0.709835	-2.67998	-2.19722	-0.00956961	-0.000813265	-0.104363	-1.25673	-0.688799	-2.98441	-0.92149	-1.15528	-1.23033	-0.500716	-0.11335	-0.454842	-0.475608		0.31776	0.198802		-1.3663	-0.823894	0.542409	0.329974
P00568	KAD1_HUMAN	4	Adenylate kinase isoenzyme 1 (AK 1) (EC 2.7.4.3) (EC 2.7.4.6) (ATP-AMP transphosphorylase 1) (ATP:AMP phosphotransferase) (Adenylate monophosphate kinase) (Myokinase)	9606.ENSP00000223836	AK1	1.13032	0.309046	1.45742	1.40487	1.82128	0.226439	0.514216	0.944785	3.16226	0.0710955	0.826004	-0.18484	0.803085	2.26225	0.0300324	0.270647	0.608935	1.18713		-0.155813	0.536977		1.05823	0.874634	-0.183595	0.641346
P28074	PSB5_HUMAN	6	Proteasome subunit beta type-5 (EC 3.4.25.1) (Macropain epsilon chain) (Multicatalytic endopeptidase complex epsilon chain) (Proteasome chain 6) (Proteasome epsilon chain) (Proteasome subunit MB1) (Proteasome subunit X)	9606.ENSP00000355325	PSMB5	1.11098	1.58128	0.504808	1.66643	2.69075	1.12909	0.216443	0.921367	3.55763	1.36118	0.796417	1.83837	2.94164	2.85416	0.910762	0.285367	2.65581	0.908055		0.0659993	0.794716		1.44722	1.60393	0.156709	0.729479
O95831	AIFM1_HUMAN	4	Apoptosis-inducing factor 1, mitochondrial (EC 1.6.99.-) (Programmed cell death protein 8)	9606.ENSP00000287295	AIFM1	-1.31953	-0.788435	1.07141	1.11331	0.719591	0.267977	0.388862	0.0614485	1.36537	0.471441	-0.467471	0.0054938	0.888256	0.877206	2.06433	0.0243662	0.508115	1.277		0.320515	0.19472		0.177388	0.622035	0.444648	0.365833
Q5R3I4	TTC38_HUMAN	3	Tetratricopeptide repeat protein 38 (TPR repeat protein 38)	9606.ENSP00000370419	TTC38	-3.59787	-1.16159	0.5943	0.295048	-0.403666	1.46204	-0.332268	-1.2929	--	-0.439067	0.189181	--	-0.120272	-2.18859	0.0268494	0.526916	-1.02034	-1.70411		-0.0950336	0.707587		-0.468622	-0.52955	-0.0609287	0.938887
P49748	ACADV_HUMAN	10	Very long-chain specific acyl-CoA dehydrogenase, mitochondrial (VLCAD) (EC 1.3.8.9)	9606.ENSP00000438689	ACADVL	2.46741	1.97243	2.47429	2.39681	2.24475	3.10708	1.21806	1.64788	2.10398	2.2204	1.93068	1.76189	2.6911	2.79734	1.98193	0.736713	1.7008	1.87723		-0.410932	0.0902536		2.44379	1.889	-0.554794	0.0262838
P35900	K1C20_HUMAN	15	Keratin, type I cytoskeletal 20 (Cytokeratin-20) (CK-20) (Keratin-20) (K20) (Protein IT)	9606.ENSP00000167588	KRT20	4.87288	6.68529	3.59379	5.20296	5.5632	3.20482	3.42777	2.85894	5.16162	4.38548	5.06394	4.9837	4.96724	5.25238	4.2141	3.72241	4.83065	4.81569		-0.0645027	0.79928		4.85382	4.47366	-0.380161	0.527058
P08574	CY1_HUMAN	3	Cytochrome c1, heme protein, mitochondrial (EC 7.1.1.8) (Complex III subunit 4) (Complex III subunit IV) (Cytochrome b-c1 complex subunit 4) (Ubiquinol-cytochrome-c reductase complex cytochrome c1 subunit) (Cytochrome c-1)	9606.ENSP00000317159	CYC1	1.07719	1.12002	0.692572	-0.844684	0.651602	2.05223	-0.797283	-0.45155	1.73975	1.15507	1.34054	1.4245	2.05685	0.260361	1.87048	1.13345	1.32364	1.119		0.267202	0.283765		0.791488	1.01457	0.22308	0.641927
P23284	PPIB_HUMAN	11	Peptidyl-prolyl cis-trans isomerase B (PPIase B) (EC 5.2.1.8) (CYP-S1) (Cyclophilin B) (Rotamase B) (S-cyclophilin) (SCYLP)	9606.ENSP00000300026	PPIB	4.76477	3.93868	4.42983	4.65346	5.67061	4.48141	2.0766	4.8681	5.30469	5.34776	5.17383	5.07534	5.30616	5.09086	2.47994	4.89108	5.08006	5.20138		0.0964379	0.70345		4.65646	4.65798	0.00152234	0.997011
P10599	THIO_HUMAN	4	Thioredoxin (Trx) (ATL-derived factor) (ADF) (Surface-associated sulphydryl protein) (SASP) (allergen Hom s Trx)	9606.ENSP00000363641	TXN	0.501918	1.11962	2.9259	2.28051	-0.460777	1.86625	1.31233	0.561589	3.12555	2.61629	2.67181	2.46927	1.76054	2.42918	1.25056	2.21523	2.93351	3.00774		0.422313	0.0808378		1.37224	2.19613	0.823896	0.181052
P62826	RAN_HUMAN	5	GTP-binding nuclear protein Ran (Androgen receptor-associated protein 24) (GTPase Ran) (Ras-like protein TC4) (Ras-related nuclear protein)	9606.ENSP00000446215	RAN	4.68164	4.2685	4.62084	3.95071	4.71173	1.81402	0.824716	1.81395	5.55794	4.67329	4.56372	4.54207	4.49557	4.20184	3.08715	4.44999	4.81438	4.91902		0.206187	0.411731		4.00791	3.9953	-0.0126032	0.983744
P35221	CTNA1_HUMAN	7	Catenin alpha-1 (Alpha E-catenin) (Cadherin-associated protein) (Renal carcinoma antigen NY-REN-13)	9606.ENSP00000304669	CTNNA1	0.758432	1.79754	1.19179	0.648792	0.458884	1.59061	0.627608	1.1854	-1.39739	1.21278	1.14731	1.26417	0.865467	0.336104	0.636239	1.24461	0.224936	1.25574		-0.0910903	0.719245		1.07434	0.716914	-0.357427	0.271548
P07384	CAN1_HUMAN	4	Calpain-1 catalytic subunit (EC 3.4.22.52) (Calcium-activated neutral proteinase 1) (CANP 1) (Calpain mu-type) (Calpain-1 large subunit) (Cell proliferation-inducing gene 30 protein) (Micromolar-calpain) (muCANP)	9606.ENSP00000431984	CAPN1	-0.454498	1.07989	-0.139647	0.965968	0.418451	-0.76637	0.922007	1.85678	-0.0331592	1.27914	1.30179	1.38495	1.21161	1.74396	0.765342	1.1574	0.767043	1.34644		0.50196	0.033785		0.183966	1.14194	0.957976	0.0255687
P52907	CAZA1_HUMAN	4	F-actin-capping protein subunit alpha-1 (CapZ alpha-1)	9606.ENSP00000263168	CAPZA1	0.883109	1.02238	1.14838	0.91134	1.36858	2.12219	0.107172	1.52767	1.25384	1.07698	-0.14111	0.986019	0.735949	0.52906	0.0332506	-0.250394	0.0330698	1.07653		-0.587465	0.01036		1.24266	0.58067	-0.661993	0.0239942
P21912	SDHB_HUMAN	4	Succinate dehydrogenase [ubiquinone] iron-sulfur subunit, mitochondrial (EC 1.3.5.1) (Iron-sulfur subunit of complex II) (Ip)	9606.ENSP00000364649	SDHB	1.42037	-0.122471	1.5234	0.448198	1.88754	2.07763	-0.500022	1.81001	2.0743	1.34148	1.69533	1.65999	1.71962	2.3322	2.34222	1.65962	1.24178	0.632462		0.168319	0.504364		1.20578	1.50075	0.294971	0.498314
P14923	PLAK_HUMAN	11	Junction plakoglobin (Catenin gamma) (Desmoplakin III) (Desmoplakin-3)	9606.ENSP00000377508	JUP	2.07667	1.24235	2.34669	2.8838	0.807583	2.85525	2.13729	1.41858	-0.106294	1.89683	1.80883	2.08999	0.846891	0.575836	2.42685	1.87959	1.94162	2.1958		-0.0868026	0.731989		2.03539	1.59265	-0.442739	0.310049
Q15233	NONO_HUMAN	5	Non-POU domain-containing octamer-binding protein (NonO protein) (54 kDa nuclear RNA- and DNA-binding protein) (55 kDa nuclear protein) (DNA-binding p52/p100 complex, 52 kDa subunit) (NMT55) (p54(nrb)) (p54nrb)	9606.ENSP00000276079	NONO	1.23045	-0.272722	1.77729	2.59557	2.13502	0.405872	0.865782	0.143862	2.23965	1.9561	1.37897	1.76149	2.06835	1.83061	1.89876	2.043	1.99096	1.57185		0.34019	0.167187		1.31191	1.64578	0.333868	0.506574
P53621	COPA_HUMAN	3	Coatomer subunit alpha (Alpha-coat protein) (Alpha-COP) (HEP-COP) (HEPCOP) [Cleaved into: Xenin (Xenopsin-related peptide); Proxenin]	9606.ENSP00000357048	COPA	-2.23145	0.693829	0.19144	0.218095	-1.291	0.732894	2.88248	0.970583	0.0688554	0.78468	0.0929855	0.454292	0.199774	0.209365	-0.0408884	0.362252	0.0526126	0.649548		0.149552	0.553654		-0.281031	0.557212	0.838243	0.165426
P30153	2AAA_HUMAN	10	Serine/threonine-protein phosphatase 2A 65 kDa regulatory subunit A alpha isoform (Medium tumor antigen-associated 61 kDa protein) (PP2A subunit A isoform PR65-alpha) (PP2A subunit A isoform R1-alpha)	9606.ENSP00000324804	PPP2R1A	2.44929	1.65847	1.39749	1.3989	0.753624	1.94532	0.521452	0.829524	1.34887	0.883606	0.592415	0.770386	0.704369	0.850607	1.47418	1.50458	0.626539	0.86131		-0.411795	0.0895132		1.60051	0.913987	-0.686527	0.0311358
Q9Y678	COPG1_HUMAN	6	Coatomer subunit gamma-1 (Gamma-1-coat protein) (Gamma-1-COP)	9606.ENSP00000325002	COPG1	1.34102	1.26315	1.00453	1.12493	1.03412	1.21414	2.52051	1.09733	0.90493	1.0359	0.786717	1.009	1.30316	-0.366948	0.375613	1.5985	0.426117	1.02319		-0.294103	0.236167		1.16365	0.976169	-0.18748	0.387792
Q13011	ECH1_HUMAN	7	Delta(3,5)-Delta(2,4)-dienoyl-CoA isomerase, mitochondrial (EC 5.3.3.-)	9606.ENSP00000221418	ECH1	3.0291	1.75493	1.87964	2.29009	3.08297	2.22988	2.64065	2.08574	3.96216	2.5091	2.78827	2.50463	4.07429	3.61791	2.02549	2.18789	2.53837	2.61862		0.176792	0.48282		2.37777	2.79609	0.418324	0.196743
Q09666	AHNK_HUMAN	3	Neuroblast differentiation-associated protein AHNAK (Desmoyokin)	9606.ENSP00000367263	AHNAK	-0.502115	0.0590615	1.15674	0.996946	-1.64277	0.712683	1.53965	1.40706	-0.612315	0.0184347	0.706805	1.38259	1.34867	0.372449	1.63924	0.877192	0.868535	1.66584		0.437611	0.0693403		0.130092	0.934513	0.804421	0.137087
P49591	SYSC_HUMAN	3	Serine--tRNA ligase, cytoplasmic (EC 6.1.1.11) (Seryl-tRNA synthetase) (SerRS) (Seryl-tRNA(Ser/Sec) synthetase)	9606.ENSP00000358939	SARS1	-1.31678	1.24218	0.713897	0.237533	-1.22058	-0.424331	1.20617	-0.0287846	-0.195883	0.612389	0.747687	0.661166	-1.72491	0.895811	0.809829	0.414326	0.658343	1.21453		0.269246	0.279957		-0.128012	0.439222	0.567234	0.274354
Q92973	TNPO1_HUMAN	3	Transportin-1 (Importin beta-2) (Karyopherin beta-2) (M9 region interaction protein) (MIP)	9606.ENSP00000336712	TNPO1	1.78655	2.17479	-0.091482	-0.670846	1.75181	1.82964	2.51229	0.521236	-0.443592	-0.135793	-0.702638	0.916786	1.06789	0.562243	-0.125325	0.85969	0.167116	-0.175908		-0.313139	0.205773		1.13008	0.418666	-0.711411	0.231788
P00441	SODC_HUMAN	5	Superoxide dismutase [Cu-Zn] (EC 1.15.1.1) (Superoxide dismutase 1) (hSod1)	9606.ENSP00000270142	SOD1	0.215209	0.479575	1.04388	0.670874	-0.056516	2.3536	-0.112482	-2.49084	1.32853	0.7285	0.518551	0.398976	0.639802	1.11409	-0.961166	-0.066309	0.607769	0.898244		-0.0938753	0.711005		0.784437	0.216972	-0.567465	0.2432
P22087	FBRL_HUMAN	4	rRNA 2'-O-methyltransferase fibrillarin (EC 2.1.1.-) (34 kDa nucleolar scleroderma antigen) (Histone-glutamine methyltransferase) (U6 snRNA 2'-O-methyltransferase fibrillarin)	9606.ENSP00000221801	FBL	2.40918	2.65922	1.34194	1.52301	2.215	1.89291	1.09139	-0.318433	1.63898	1.61027	1.06648	1.0277	0.961015	0.958955	-0.729999	1.35091	1.43995	1.12538		-0.445391	0.0639814		2.00688	0.935217	-1.07166	0.0029044
Q15393	SF3B3_HUMAN	5	Splicing factor 3B subunit 3 (Pre-mRNA-splicing factor SF3b 130 kDa subunit) (SF3b130) (STAF130) (Spliceosome-associated protein 130) (SAP 130)	9606.ENSP00000305790	SF3B3	1.38192	1.20607	1.56597	1.57101	0.683902	3.87674	1.01959	3.25108	-0.0961452	1.12214	1.11457	1.21607	0.277227	1.03943	1.28844	1.06528	1.36776	0.438393		-0.341034	0.166068		1.71427	1.09199	-0.622285	0.258157
P61247	RS3A_HUMAN	6	40S ribosomal protein S3a (Small ribosomal subunit protein eS1) (v-fos transformation effector protein) (Fte-1)	9606.ENSP00000346050	RPS3A	3.00375	3.06403	2.06506	2.57979	3.3228	2.64618	1.55455	1.04248	2.82435	2.51103	1.87939	2.06083	3.25455	2.98679	0.520815	2.13245	2.06531	2.05545		-0.289544	0.24385		2.78027	2.074	-0.706266	0.0276012
Q9Y285	SYFA_HUMAN	3	Phenylalanine--tRNA ligase alpha subunit (EC 6.1.1.20) (CML33) (Phenylalanyl-tRNA synthetase alpha subunit) (PheRS)	9606.ENSP00000320309	FARSA	-0.0896205	-1.42763	-0.586522	-1.21485	-0.725492	1.0015	1.7118	0.179266	-0.783282	0.305077	-0.22559	-0.0605706	-1.98898	-0.921973	-0.424023	-0.200984	0.251033	0.165261		0.0282668	0.911349		-0.507102	-0.16608	0.341022	0.455218
P21926	CD9_HUMAN	3	CD9 antigen (5H9 antigen) (Cell growth-inhibiting gene 2 protein) (Leukocyte antigen MIC3) (Motility-related protein) (MRP-1) (Tetraspanin-29) (Tspan-29) (p24) (CD antigen CD9)	9606.ENSP00000371958	CD9	0.342452	0.539021	-0.557805	-0.816206	0.196555	0.281047	-0.302961	0.545565	-0.733346	-0.508844	-0.802288	0.337235	0.283575	1.48437	1.14274	0.294847	0.307797	-1.76887		0.0569429	0.822426		-0.00248931	0.0233181	0.0258074	0.940861
P31946	1433B_HUMAN	4	14-3-3 protein beta/alpha (Protein 1054) (Protein kinase C inhibitor protein 1) (KCIP-1) [Cleaved into: 14-3-3 protein beta/alpha, N-terminally processed]	9606.ENSP00000361930	YWHAB	1.71337	-0.280664	2.14359	2.26874	3.03548	-0.253399	3.54663	0.435064	3.70981	2.25501	2.41628	2.14679	4.15596	3.72079	-0.552726	1.98424	2.09601	2.70437		0.225247	0.368832		1.43785	2.38485	0.946999	0.201153
Q9UKM9	RALY_HUMAN	5	RNA-binding protein Raly (Autoantigen p542) (Heterogeneous nuclear ribonucleoprotein C-like 2) (hnRNP core protein C-like 2) (hnRNP associated with lethal yellow protein homolog)	9606.ENSP00000246194	RALY	1.95923	1.00991	1.31917	1.73298	-0.444293	1.18132	1.94729	0.861693	1.70746	1.735	1.65786	1.56883	1.37778	1.74875	2.16049	1.27945	1.2295	1.53779		0.231817	0.354651		1.12639	1.56766	0.441272	0.266971
Q8NFV4	ABHDB_HUMAN	3	Protein ABHD11 (EC 3.-.-.-) (Alpha/beta hydrolase domain-containing protein 11) (Abhydrolase domain-containing protein 11) (Williams-Beuren syndrome chromosomal region 21 protein)	9606.ENSP00000222800	ABHD11	1.07579	-1.19584	0.420332	-0.10999	1.55103	0.401367	0.492686	0.248352	1.84902	-0.199894	-0.126585	0.304348	1.45023	-0.448975	-0.200993	0.37585	0.609776	0.50787		-0.000194336	0.999389		0.357116	0.40514	0.0480241	0.915264
P54819	KAD2_HUMAN	5	Adenylate kinase 2, mitochondrial (AK 2) (EC 2.7.4.3) (ATP-AMP transphosphorylase 2) (ATP:AMP phosphotransferase) (Adenylate monophosphate kinase) [Cleaved into: Adenylate kinase 2, mitochondrial, N-terminally processed]	9606.ENSP00000499935	AK2	3.11644	2.5382	2.12128	1.98234	3.1527	1.63627	1.14042	1.83141	4.26345	2.88163	2.98497	2.96776	2.72923	2.61326	1.655	1.94968	2.20623	2.6262		-0.0840226	0.740288		2.42454	2.48744	0.0629004	0.858047
Q15149	PLEC_HUMAN	16	Plectin (PCN) (PLTN) (Hemidesmosomal protein 1) (HD1) (Plectin-1)	9606.ENSP00000323856	PLEC	1.65661	3.27246	2.04828	1.60272	1.92743	3.53831	2.69683	2.5911	2.4684	2.5279	3.16471	2.91103	2.09246	1.92108	2.78149	2.41775	1.69083	2.32701		-0.143701	0.569444		2.34097	2.46588	0.124917	0.743703
Q9UJS0	CMC2_HUMAN	4	Calcium-binding mitochondrial carrier protein Aralar2 (Citrin) (Mitochondrial aspartate glutamate carrier 2) (Solute carrier family 25 member 13)	9606.ENSP00000400101	SLC25A13	-0.529348	0.137277	-1.24607	-0.904433	-1.71227	0.690987	-0.346723	0.425516	0.193542	-0.302916	-1.12982	-0.689058	-1.55473	-0.0208585	0.213331	-0.1497	-0.287974	-0.592103		0.078894	0.755668		-0.593976	-0.353458	0.240519	0.565474
P35998	PRS7_HUMAN	4	26S proteasome regulatory subunit 7 (26S proteasome AAA-ATPase subunit RPT1) (Proteasome 26S subunit ATPase 2) (Protein MSS1)	9606.ENSP00000391211	PSMC2	0.0485176	-1.00358	1.05182	0.336168	-0.473049	1.36612	0.397016	-0.38535	0.223616	0.707921	0.728208	0.758276	-0.16406	0.200767	1.1544	0.334619	0.623552	0.358601		0.159635	0.526911		0.221	0.411464	0.190464	0.638932
Q13148	TADBP_HUMAN	3	TAR DNA-binding protein 43 (TDP-43)	9606.ENSP00000240185	TARDBP	0.122138	-0.183811	-1.46418	-0.616371	-0.751243	-0.157347	-0.166525	-0.216108	-0.515604	-0.458564	-0.885788	-0.68209	-0.712425	-0.804528	0.308144	0.500738	-1.41088	-0.624096		0.00658628	0.979307		-0.508469	-0.472311	0.0361582	0.898709
P26639	SYTC_HUMAN	5	Threonine--tRNA ligase 1, cytoplasmic (EC 6.1.1.3) (Threonyl-tRNA synthetase) (ThrRS) (Threonyl-tRNA synthetase 1)	9606.ENSP00000387710	TARS1	1.20047	0.785612	1.09228	1.16567	1.0735	1.77801	1.73693	1.57935	-0.233159	1.49742	1.22047	1.26985	1.17173	1.99201	1.71673	0.475202	0.842932	1.11252		-0.0586163	0.81729		1.18259	1.1985	0.0159095	0.943655
P38117	ETFB_HUMAN	10	Electron transfer flavoprotein subunit beta (Beta-ETF)	9606.ENSP00000346173	ETFB	3.97457	3.84275	2.53046	2.8039	3.68681	2.44288	2.76391	2.61593	4.33271	3.14643	3.27671	3.31755	4.17313	3.60937	2.61277	3.46901	3.88734	3.51385		0.254262	0.308603		3.21356	3.39323	0.179664	0.597748
P38159	RBMX_HUMAN	6	RNA-binding motif protein, X chromosome (Glycoprotein p43) (Heterogeneous nuclear ribonucleoprotein G) (hnRNP G) [Cleaved into: RNA-binding motif protein, X chromosome, N-terminally processed]	9606.ENSP00000359645	RBMX	2.17379	1.3459	1.2256	2.14728	1.48406	1.59562	2.06922	1.57945	2.17393	2.21405	2.0886	1.69886	1.18548	1.88766	1.12344	1.40333	1.57923	1.73976		-0.216171	0.388936		1.66204	1.72858	0.0665398	0.743495
Q9NSD9	SYFB_HUMAN	6	Phenylalanine--tRNA ligase beta subunit (EC 6.1.1.20) (Phenylalanyl-tRNA synthetase beta subunit) (PheRS)	9606.ENSP00000281828	FARSB	1.05994	2.15756	1.82666	1.0408	0.869799	2.53225	1.27222	1.29406	2.06692	2.37642	2.25502	2.20328	2.24108	1.71276	1.50594	2.33002	2.24334	2.32952		0.444903	0.0643084		1.58117	1.98588	0.404712	0.227855
Q96KP4	CNDP2_HUMAN	6	Cytosolic non-specific dipeptidase (EC 3.4.13.18) (CNDP dipeptidase 2) (Carnosine dipeptidase II) (Epididymis secretory protein Li 13) (Glutamate carboxypeptidase-like protein 1) (Peptidase A)	9606.ENSP00000325548	CNDP2	2.23693	1.24657	1.43771	1.56106	1.25692	-0.479619	-0.124824	0.182188	2.37206	1.133	1.11057	1.03656	0.794013	1.39344	1.79909	1.65735	1.24315	1.80797		0.189535	0.45129		1.20993	1.20038	-0.00955005	0.982428
P07741	APT_HUMAN	4	Adenine phosphoribosyltransferase (APRT) (EC 2.4.2.7)	9606.ENSP00000367615	APRT	1.80995	1.56495	0.926378	1.08569	2.07369	0.545459	0.185232	0.492615	2.99005	1.66384	1.65358	1.70717	2.32538	1.48669	0.0530918	1.88725	2.20503	2.53793		0.302232	0.222857		1.33435	1.59899	0.264635	0.469958
P40926	MDHM_HUMAN	15	Malate dehydrogenase, mitochondrial (EC 1.1.1.37)	9606.ENSP00000327070	MDH2	5.50853	4.79	4.758	5.15461	5.95879	5.22846	2.50964	5.266	6.28893	4.99553	5.08322	5.17717	5.90861	5.59414	5.03163	5.13615	5.3507	5.41103		0.118997	0.638145		5.23307	5.14606	-0.0870055	0.790873
P49189	AL9A1_HUMAN	4	4-trimethylaminobutyraldehyde dehydrogenase (TMABA-DH) (TMABALDH) (EC 1.2.1.47) (Aldehyde dehydrogenase E3 isozyme) (Aldehyde dehydrogenase family 9 member A1) (EC 1.2.1.3) (Gamma-aminobutyraldehyde dehydrogenase) (EC 1.2.1.19) (R-aminobutyraldehyde dehydrogenase) [Cleaved into: 4-trimethylaminobutyraldehyde dehydrogenase, N-terminally processed]	9606.ENSP00000346827	ALDH9A1	0.767155	0.755115	1.42428	1.02347	-0.250092	0.821199	0.333921	-0.170272	1.55714	0.699854	0.662892	0.658987	0.813454	0.914294	0.340388	1.47096	1.54648	0.847926		0.291355	0.24078		0.756855	0.806336	0.0494813	0.859445
P08195	4F2_HUMAN	8	4F2 cell-surface antigen heavy chain (4F2hc) (4F2 heavy chain antigen) (Lymphocyte activation antigen 4F2 large subunit) (Solute carrier family 3 member 2) (CD antigen CD98)	9606.ENSP00000367123	SLC3A2	1.93804	1.27894	1.92149	1.20504	1.5796	3.05074	1.47414	2.72512	2.0393	2.00845	1.67946	1.5781	0.987869	1.56406	2.14359	0.68504	1.27487	1.54178		-0.418207	0.0841479		1.82897	1.64181	-0.187159	0.56987
P14314	GLU2B_HUMAN	6	Glucosidase 2 subunit beta (80K-H protein) (Glucosidase II subunit beta) (Protein kinase C substrate 60.1 kDa protein heavy chain) (PKCSH)	9606.ENSP00000466134	PRKCSH	1.21653	0.265195	1.38797	2.24607	0.99923	1.47592	2.17251	1.01437	1.05311	1.66694	1.59666	1.49928	0.573466	1.07175	2.08047	1.87645	1.79017	1.62731		0.244494	0.328184		1.26515	1.50187	0.236721	0.451019
P07355	ANXA2_HUMAN	17	Annexin A2 (Annexin II) (Annexin-2) (Calpactin I heavy chain) (Calpactin-1 heavy chain) (Chromobindin-8) (Lipocortin II) (Placental anticoagulant protein IV) (PAP-IV) (Protein I) (p36)	9606.ENSP00000346032	ANXA2	5.45125	5.43719	4.48644	4.37585	4.8292	3.72327	2.34145	5.13315	6.77017	4.31728	4.9155	5.01109	5.45406	5.21526	5.10604	5.10296	5.1637	5.53243		0.258641	0.300057		4.7172	5.00526	0.288056	0.482502
P09429	HMGB1_HUMAN	8	High mobility group protein B1 (High mobility group protein 1) (HMG-1)	9606.ENSP00000345347	HMGB1	1.57364	2.02859	2.27502	1.60189	2.05482	3.38173	2.13815	1.51561	2.39952	2.50677	2.52291	2.32496	2.89276	2.70385	0.0790453	2.26266	2.24853	2.38609		0.0152646	0.952063		2.15262	2.16507	0.0124561	0.971751
P50995	ANX11_HUMAN	8	Annexin A11 (56 kDa autoantigen) (Annexin XI) (Annexin-11) (Calcyclin-associated annexin 50) (CAP-50)	9606.ENSP00000398610	ANXA11	1.40948	0.448776	1.477	0.907067	1.30596	2.06514	2.58453	0.707417	1.8973	1.15722	1.7545	1.5611	0.664262	2.42318	2.03688	1.77119	1.87694	1.97174		0.350326	0.154088		1.2689	1.70052	0.431619	0.155157
P38919	IF4A3_HUMAN	3	Eukaryotic initiation factor 4A-III (eIF-4A-III) (eIF4A-III) (EC 3.6.4.13) (ATP-dependent RNA helicase DDX48) (ATP-dependent RNA helicase eIF4A-3) (DEAD box protein 48) (Eukaryotic initiation factor 4A-like NUK-34) (Eukaryotic translation initiation factor 4A isoform 3) (Nuclear matrix protein 265) (NMP 265) (hNMP 265) [Cleaved into: Eukaryotic initiation factor 4A-III, N-terminally processed]	9606.ENSP00000497641	EIF4A3	-1.78992	0.657774	0.750901	1.11238	0.617543	-0.346613	0.498293	0.708136	0.276561	0.246231	0.576351	0.633601	-1.34409	1.01885	0.528395	0.338352	-0.0461208	0.311671		-0.0307104	0.903717		0.167011	0.312186	0.145175	0.76712
P04632	CPNS1_HUMAN	3	Calpain small subunit 1 (CSS1) (Calcium-activated neutral proteinase small subunit) (CANP small subunit) (Calcium-dependent protease small subunit) (CDPS) (Calcium-dependent protease small subunit 1) (Calpain regulatory subunit)	9606.ENSP00000464849	CAPNS1	0.443589	0.0723954	0.118517	-0.244175	1.18668	-0.517875	-0.0130722	-0.550444	2.62547	0.379859	0.939609	0.93747	0.501216	0.92	-1.16942	0.0987602	-1.0934	0.474433		-0.161482	0.522075		0.176522	0.33754	0.161018	0.68024
Q13813	SPTN1_HUMAN	10	Spectrin alpha chain, non-erythrocytic 1 (Alpha-II spectrin) (Fodrin alpha chain) (Spectrin, non-erythroid alpha subunit)	9606.ENSP00000487444	SPTAN1	2.03555	0.858489	1.81149	1.76005	2.13647	1.2267	2.0135	1.57189	1.99355	2.03862	1.9838	1.97436	1.59029	1.62735	2.12981	1.75988	2.00095	1.77119		0.202024	0.421441		1.63812	1.87127	0.233144	0.311008
O14818	PSA7_HUMAN	4	Proteasome subunit alpha type-7 (Proteasome subunit RC6-1) (Proteasome subunit XAPC7)	9606.ENSP00000359910	PSMA7	1.96752	2.00443	1.72897	2.00436	2.05449	2.43016	1.18354	2.37647	3.11846	2.14104	2.01378	1.9838	2.72034	2.57848	2.08627	2.03234	1.68368	1.95137		0.0305346	0.904266		2.03166	2.1558	0.124142	0.47958
P41091	IF2G_HUMAN	6	Eukaryotic translation initiation factor 2 subunit 3 (EC 3.6.5.3) (Eukaryotic translation initiation factor 2 subunit gamma X) (eIF-2-gamma X) (eIF-2gX)	9606.ENSP00000253039	EIF2S3	1.56481	0.278375	1.31641	0.933507	0.516619	2.93121	0.587106	1.54265	0.913234	1.66661	1.48494	1.52564	0.813815	1.16363	1.37977	1.4117	1.3402	0.674906		-0.0659274	0.794935		1.25682	1.20868	-0.048137	0.908793
P24534	EF1B_HUMAN	4	Elongation factor 1-beta (EF-1-beta)	9606.ENSP00000376055	EEF1B2	2.18471	1.7931	1.8138	0.936586	2.00518	1.93791	1.5197	1.67517	3.25161	2.03997	2.31531	1.25722	2.73675	2.04341	1.48337	2.16943	2.56182	2.6983		0.39407	0.105632		1.77855	2.146	0.367458	0.161829
P11177	ODPB_HUMAN	6	Pyruvate dehydrogenase E1 component subunit beta, mitochondrial (PDHE1-B) (EC 1.2.4.1)	9606.ENSP00000307241	PDHB	2.3274	1.49708	1.39026	1.49504	1.87033	2.01174	0.922249	1.95756	1.61499	1.60012	1.8134	1.83537	2.13571	1.05429	1.04507	1.72679	2.30236	2.22076		0.124684	0.622054		1.76531	1.68572	-0.0795839	0.699244
P10515	ODP2_HUMAN	3	Dihydrolipoyllysine-residue acetyltransferase component of pyruvate dehydrogenase complex, mitochondrial (EC 2.3.1.12) (70 kDa mitochondrial autoantigen of primary biliary cirrhosis) (PBC) (Dihydrolipoamide acetyltransferase component of pyruvate dehydrogenase complex) (M2 antigen complex 70 kDa subunit) (Pyruvate dehydrogenase complex component E2) (PDC-E2) (PDCE2)	9606.ENSP00000280346	DLAT	-0.430017	0.737497	1.3225	1.3236	2.01369	1.15293	0.81028	0.66241	2.04262	1.25665	1.16827	1.29388	0.311208	1.15976	1.15704	0.871075	1.65685	1.44389		0.0995697	0.694253		1.02004	1.15283	0.132791	0.724021
Q99798	ACON_HUMAN	9	Aconitate hydratase, mitochondrial (Aconitase) (EC 4.2.1.3) (Citrate hydro-lyase)	9606.ENSP00000216254	ACO2	1.34851	0.302089	2.52895	2.511	1.76852	1.58499	1.34804	1.06093	2.41324	2.34837	2.48579	2.04857	1.47677	0.758223	2.88577	2.03736	2.02201	2.27642		0.191969	0.445388		1.67401	1.93012	0.256115	0.524591
P20618	PSB1_HUMAN	4	Proteasome subunit beta type-1 (Macropain subunit C5) (Multicatalytic endopeptidase complex subunit C5) (Proteasome component C5) (Proteasome gamma chain)	9606.ENSP00000262193	PSMB1	0.875642	1.75847	0.2709	1.25443	1.73342	0.178655	0.899847	-0.455321	2.30118	1.14187	1.20212	1.15302	0.79437	2.39402	1.60521	1.33316	1.54032	1.16703		0.265112	0.287691		1.01192	1.2564	0.244481	0.503474
Q9Y6E0	STK24_HUMAN	3	Serine/threonine-protein kinase 24 (EC 2.7.11.1) (Mammalian STE20-like protein kinase 3) (MST-3) (STE20-like kinase MST3) [Cleaved into: Serine/threonine-protein kinase 24 36 kDa subunit (Mammalian STE20-like protein kinase 3 N-terminal) (MST3/N); Serine/threonine-protein kinase 24 12 kDa subunit (Mammalian STE20-like protein kinase 3 C-terminal) (MST3/C)]	9606.ENSP00000365730	STK24	-1.53096	-0.12866	-0.593265	-0.441772	-1.46246	-0.0351337	-1.27017	0.32528	-1.54361	-0.12194	0.444727	0.0657284	-2.01654	-0.0523901	-0.426879	0.433036	0.284617	-0.922153		0.21282	0.396509		-0.698709	-0.400025	0.298684	0.421725
Q12904	AIMP1_HUMAN	3	Aminoacyl tRNA synthase complex-interacting multifunctional protein 1 (Multisynthase complex auxiliary component p43) [Cleaved into: Endothelial monocyte-activating polypeptide 2 (EMAP-2) (Endothelial monocyte-activating polypeptide II) (EMAP-II) (Small inducible cytokine subfamily E member 1)]	9606.ENSP00000378191	AIMP1	0.382181	0.755046	0.0733005	0.358521	1.04593	-0.095838	0.369892	0.233375	1.36759	0.638386	0.52935	0.471321	-0.469765	-0.273411	0.447311	0.101503	0.538345	0.383707		-0.258897	0.299562		0.419856	0.361467	-0.058389	0.794014
Q13228	SBP1_HUMAN	6	Methanethiol oxidase (MTO) (EC 1.8.3.4) (56 kDa selenium-binding protein) (SBP56) (SP56) (Selenium-binding protein 1)	9606.ENSP00000397261	SELENBP1	-0.547736	1.80672	1.73475	1.47085	0.467882	1.02039	0.340759	1.72963	1.72226	0.507519	1.02705	0.0173169	-0.0253003	1.07232	0.683035	-0.415474	1.17897	0.501044		-0.319685	0.195944		0.992143	0.694927	-0.297216	0.497142
P60228	EIF3E_HUMAN	5	Eukaryotic translation initiation factor 3 subunit E (eIF3e) (Eukaryotic translation initiation factor 3 subunit 6) (Viral integration site protein INT-6 homolog) (eIF-3 p48)	9606.ENSP00000220849	EIF3E	0.862611	0.644205	1.55664	1.09693	1.95598	0.982029	0.976777	0.486884	1.77223	1.67451	1.67933	1.58055	1.86344	1.78425	1.17222	1.63522	1.6865	1.59366		0.444094	0.0648528		1.18307	1.49213	0.309066	0.213926
P60174	TPIS_HUMAN	14	Triosephosphate isomerase (TIM) (EC 5.3.1.1) (Methylglyoxal synthase) (EC 4.2.3.3) (Triose-phosphate isomerase)	9606.ENSP00000229270	TPI1	5.28957	4.93477	5.15289	4.45811	5.25762	4.49102	2.76335	5.13112	6.49456	5.32768	5.49941	5.5008	4.8843	4.86909	3.97466	5.07116	5.215	5.54277		0.0665432	0.793058		4.93066	5.02283	0.092161	0.76732
Q12874	SF3A3_HUMAN	3	Splicing factor 3A subunit 3 (SF3a60) (Spliceosome-associated protein 61) (SAP 61)	9606.ENSP00000362110	SF3A3	-1.59038	-0.13822	-1.4928	-0.840145	-1.79779	-0.281367	-0.507284	0.472415	-1.89093	-1.15293	-2.48563	-0.962723	-2.10173	-0.11796	-1.8006	-0.43787	-0.753162	-1.29622		-0.0149674	0.952996		-1.02345	-1.08622	-0.0627684	0.872879
P62851	RS25_HUMAN	3	40S ribosomal protein S25 (Small ribosomal subunit protein eS25)	9606.ENSP00000435096	RPS25	0.448547	-0.765888	0.995911	1.59483	-2.09508	0.435068	0.346244	0.467981	-0.312879	1.43215	0.239692	0.470917	0.151364	-0.285892	0.432534	0.191166	0.587708	0.485943		0.104011	0.681279		0.10223	0.350577	0.248347	0.673007
P27348	1433T_HUMAN	6	14-3-3 protein theta (14-3-3 protein T-cell) (14-3-3 protein tau) (Protein HS1)	9606.ENSP00000371267	YWHAQ	2.34483	2.95683	2.25328	1.99389	2.93031	2.65829	0.487217	1.44038	3.62108	1.72347	2.11731	1.71042	2.47367	2.36484	0.709079	1.95151	1.94585	2.57071		-0.216362	0.388508		2.52291	1.92629	-0.596611	0.0555816
P33176	KINH_HUMAN	5	Kinesin-1 heavy chain (Conventional kinesin heavy chain) (Ubiquitous kinesin heavy chain) (UKHC)	9606.ENSP00000307078	KIF5B	-0.292888	1.42629	-0.167969	-1.39023	0.347472	0.873881	0.572317	0.520327	0.229634	0.533567	0.595127	0.39684	0.0839365	-0.596374	0.906343	0.486934	0.449436	0.264099		0.0911161	0.719169		0.132759	0.370182	0.237423	0.590192
P55786	PSA_HUMAN	6	Puromycin-sensitive aminopeptidase (PSA) (EC 3.4.11.14) (Cytosol alanyl aminopeptidase) (AAP-S)	9606.ENSP00000320324	NPEPPS	0.00482722	1.66815	0.913271	1.12003	-0.208369	0.0384031	0.103439	1.49789	-0.789752	1.14934	1.28848	1.0649	0.445919	1.0051	0.976859	1.66618	0.546265	1.19885		0.294413	0.23565		0.589385	0.846122	0.256737	0.498637
Q9Y2Q3	GSTK1_HUMAN	4	Glutathione S-transferase kappa 1 (EC 2.5.1.18) (GST 13-13) (GST class-kappa) (GSTK1-1) (hGSTK1) (Glutathione S-transferase subunit 13)	9606.ENSP00000431049	GSTK1	1.22487	0.294173	-0.227147	0.805058	1.89837	-0.060988	-1.15966	0.624206	1.28131	0.363833	-0.0684502	0.413752	1.96645	1.64851	-0.720307	0.281191	0.405529	0.694135		0.0182779	0.942614		0.655723	0.477542	-0.178181	0.680037
Q9NX63	MIC19_HUMAN	5	MICOS complex subunit MIC19 (Coiled-coil-helix-coiled-coil-helix domain-containing protein 3)	9606.ENSP00000389297	CHCHD3	1.61019	1.16857	0.485906	0.938327	1.96655	1.95795	0.869112	-0.11473	2.19139	0.859562	0.745333	0.707382	1.34201	1.55186	0.715954	1.18278	0.604196	0.910762		-0.217792	0.385303		1.35458	0.963801	-0.390782	0.212362
P60900	PSA6_HUMAN	5	Proteasome subunit alpha type-6 (27 kDa prosomal protein) (PROS-27) (p27K) (Macropain iota chain) (Multicatalytic endopeptidase complex iota chain) (Proteasome iota chain)	9606.ENSP00000261479	PSMA6	1.97379	1.05835	1.24971	0.860282	2.11666	0.962167	2.48049	0.997247	2.91867	1.79511	1.45443	1.54758	2.08708	2.10931	0.987832	1.30878	0.901218	1.90007		0.015258	0.952084		1.37016	1.70732	0.337158	0.261221
P13861	KAP2_HUMAN	3	cAMP-dependent protein kinase type II-alpha regulatory subunit	9606.ENSP00000265563	PRKAR2A	0.967694	0.660831	-0.31474	-0.113345	0.690365	-0.514308	0.120119	0.252267	1.51109	-0.0696178	0.352692	-0.103571	-0.143044	0.782013	0.985147	-0.221017	-0.0515837	0.579633		-0.0232623	0.927		0.229416	0.332844	0.103428	0.734928
Q04637	IF4G1_HUMAN	3	Eukaryotic translation initiation factor 4 gamma 1 (eIF-4-gamma 1) (eIF-4G 1) (eIF-4G1) (p220)	9606.ENSP00000416255	EIF4G1	0.150439	0.311976	-0.214503	-2.61907	0.525004	-0.0591195	0.239446	0.39187	-0.624977	-0.322677	-0.566234	-0.133015	0.340744	-0.360895	0.681382	-0.726701	-0.45254	-0.0763748		0.0431901	0.864882		-0.317545	-0.134164	0.183381	0.721809
P27824	CALX_HUMAN	10	Calnexin (IP90) (Major histocompatibility complex class I antigen-binding protein p88) (p90)	9606.ENSP00000247461	CANX	2.42906	1.54924	2.93851	2.83955	2.61696	1.65949	2.3756	1.19101	3.27263	3.18482	2.84881	3.01882	2.10119	2.58814	2.87802	2.59255	3.09364	2.89925		0.302484	0.222453		2.3388	2.67037	0.331573	0.288111
Q13200	PSMD2_HUMAN	3	26S proteasome non-ATPase regulatory subunit 2 (26S proteasome regulatory subunit RPN1) (26S proteasome regulatory subunit S2) (26S proteasome subunit p97) (Protein 55.11) (Tumor necrosis factor type 1 receptor-associated protein 2)	9606.ENSP00000310129	PSMD2	-0.807816	-0.587109	-0.166255	0.496881	-1.24391	-1.00454	-0.732804	0.333341	-0.669731	0.285592	-0.105548	-0.356735	-0.995837	-1.09196	0.212151	-0.226336	0.0596476	0.400918		0.275446	0.268599		-0.552125	-0.240609	0.311517	0.327015
P52597	HNRPF_HUMAN	5	Heterogeneous nuclear ribonucleoprotein F (hnRNP F) (Nucleolin-like protein mcs94-1) [Cleaved into: Heterogeneous nuclear ribonucleoprotein F, N-terminally processed]	9606.ENSP00000400433	HNRNPF	1.95533	1.0692	1.86093	2.03561	2.54468	0.694665	0.303126	0.424136	2.22998	1.93214	1.44986	1.62963	1.34733	0.35127	1.0824	1.4303	1.5918	1.7214		-0.16055	0.524512		1.6934	1.29111	-0.402289	0.256178
P52565	GDIR1_HUMAN	3	Rho GDP-dissociation inhibitor 1 (Rho GDI 1) (Rho-GDI alpha)	9606.ENSP00000463939	ARHGDIA	1.69712	0.665506	0.998648	0.512223	0.219677	1.93882	1.38759	0.67164	2.39893	0.942525	0.954316	1.13396	1.05407	1.39405	1.5394	0.737317	1.14231	1.30319		0.0683604	0.787528		1.00533	1.22161	0.216277	0.504151
Q9Y295	DRG1_HUMAN	3	Developmentally-regulated GTP-binding protein 1 (DRG-1) (Neural precursor cell expressed developmentally down-regulated protein 3) (NEDD-3) (Translation factor GTPase DRG1) (TRAFAC GTPase DRG1) (EC 3.6.5.-)	9606.ENSP00000329715	DRG1	-2.02585	-0.780165	-0.281534	-0.258823	-1.37004	-0.166775	-0.56175	0.809271	-2.34657	-0.397888	-0.209997	-0.0431374	-0.594876	0.216564	-1.26919	0.268277	-0.350225	-0.367053		0.281373	0.258011		-0.813864	-0.403881	0.409982	0.307493
P43243	MATR3_HUMAN	6	Matrin-3	9606.ENSP00000354346	MATR3-2	0.46043	0.186599	0.569353	1.22046	-0.569689	1.25138	1.48573	1.17116	-0.300977	1.30757	0.39837	0.93794	0.190775	0.468672	1.69438	0.294989	0.740143	1.05676		0.120705	0.633295		0.519756	0.787126	0.267371	0.434888
P31040	SDHA_HUMAN	6	Succinate dehydrogenase [ubiquinone] flavoprotein subunit, mitochondrial (EC 1.3.5.1) (Flavoprotein subunit of complex II) (Fp)	9606.ENSP00000264932	SDHA	1.93431	1.04436	1.84615	1.93787	2.8324	-0.0757196	0.536939	0.922411	3.14539	1.73159	2.24616	1.99939	2.88559	2.48825	0.783095	1.82529	1.91447	2.01007		0.193753	0.44109		1.58656	1.87405	0.287489	0.5542
Q9BSH5	HDHD3_HUMAN	3	Haloacid dehalogenase-like hydrolase domain-containing protein 3	9606.ENSP00000238379	HDHD3	0.854775	1.68129	0.759425	0.536194	1.47076	0.661555	-0.0761096	-0.927669	2.28055	-0.16666	1.32264	1.07377	-0.294846	1.16907	1.88922	-0.139394	1.30557	0.416145		-0.130563	0.605587		0.994001	0.654357	-0.339644	0.337772
P05455	LA_HUMAN	8	Lupus La protein (La autoantigen) (La ribonucleoprotein) (Sjoegren syndrome type B antigen) (SS-B)	9606.ENSP00000386636	SSB	0.889908	1.33204	1.69562	0.430688	1.49331	2.15294	1.59354	-0.193945	2.28008	1.75721	1.63204	1.41349	2.44329	0.946596	1.47715	1.6454	0.814405	1.90903		0.127586	0.613904		1.33242	1.47652	0.144106	0.660847
Q14152	EIF3A_HUMAN	4	Eukaryotic translation initiation factor 3 subunit A (eIF3a) (Eukaryotic translation initiation factor 3 subunit 10) (eIF-3-theta) (eIF3 p167) (eIF3 p180) (eIF3 p185)	9606.ENSP00000358140	EIF3A	0.0219953	0.5704	0.335728	0.309932	0.635536	-0.541596	-0.057903	0.219246	-1.08316	-0.804646	-0.367328	0.541528	-1.86919	-0.39541	0.496032	-0.24024	-1.02207	0.125064		-0.380702	0.119093		0.221999	-0.371506	-0.593505	0.0453533
P31949	S10AB_HUMAN	3	Protein S100-A11 (Calgizzarin) (Metastatic lymph node gene 70 protein) (MLN 70) (Protein S100-C) (S100 calcium-binding protein A11) [Cleaved into: Protein S100-A11, N-terminally processed]	9606.ENSP00000271638	S100A11	-3.04921	-0.5359	1.89267	2.77136	-2.14282	-1.03388	-1.53577	-0.89254	2.67273	0.0362918	0.902097	0.249819	-0.032606	0.693345	0.171151	-0.0224131	0.474568	0.481209		0.16995	0.500182		-0.349631	0.26649	0.616121	0.549467
P48444	COPD_HUMAN	3	Coatomer subunit delta (Archain) (Delta-coat protein) (Delta-COP)	9606.ENSP00000264028	ARCN1	-1.52075	-0.00413774	0.568047	-0.113283	-0.174442	-0.634256	1.5397	-1.96992	1.84788	-0.0150361	0.780735	0.129199	0.00770228	0.845133	-0.240572	0.633861	0.0674072	0.172623		0.220757	0.378705		-0.313137	0.316559	0.629696	0.139955
Q14019	COTL1_HUMAN	2	Coactosin-like protein	9606.ENSP00000262428	COTL1	-3.18143	-0.658102	1.14347	0.736047	1.12936	-0.126969	-0.108046	-1.63449	0.335235	0.587771	0.309925	-0.00106524	-2.39522	0.336236	-1.69133	0.61746	1.10343	1.18721		0.138146	0.584612		-0.159603	-0.112741	0.0468625	0.95184
P48637	GSHB_HUMAN	2	Glutathione synthetase (GSH synthetase) (GSH-S) (EC 6.3.2.3) (Glutathione synthase)	9606.ENSP00000495750	GSS	-3.57353	-1.33206	1.4128	1.67319	-1.15007	-0.992307	-0.939071	-0.0224631	-1.85847	1.05962	0.326789	0.875621	-0.818745	1.6191	1.84281	0.931043	0.795827	1.36631		0.485513	0.0410985		-0.66033	0.431531	1.09186	0.246841
P09874	PARP1_HUMAN	2	Poly [ADP-ribose] polymerase 1 (PARP-1) (EC 2.4.2.30) (ADP-ribosyltransferase diphtheria toxin-like 1) (ARTD1) (DNA ADP-ribosyltransferase PARP1) (EC 2.4.2.-) (NAD(+) ADP-ribosyltransferase 1) (ADPRT 1) (Poly[ADP-ribose] synthase 1) (Protein poly-ADP-ribosyltransferase PARP1) (EC 2.4.2.-)	9606.ENSP00000355759	PARP1	-0.67814	-3.13143	-0.379317	-1.38352	-2.79231	-0.60579	-3.82541	-2.72931	-0.457893	-0.861943	-1.99749	-2.05608	-0.310221	-1.52207	-0.723541	-0.664493	-0.203839	-0.0176915		0.423908	0.0795779		-1.49508	-1.28083	0.214252	0.724604
P18754	RCC1_HUMAN	2	Regulator of chromosome condensation (Cell cycle regulatory protein) (Chromosome condensation protein 1)	9606.ENSP00000497402	RCC1	-2.01485	-1.34964	0.0567806	0.230459	-1.13717	0.840731	-0.546115	-1.17981	-2.08963	0.427348	0.586798	-0.243415	-1.39122	-0.500814	--	-1.64121	-0.352714	-0.590144		-0.061842	0.807409		-0.562281	-0.626744	-0.0644628	0.901921
P28072	PSB6_HUMAN	2	Proteasome subunit beta type-6 (EC 3.4.25.1) (Macropain delta chain) (Multicatalytic endopeptidase complex delta chain) (Proteasome delta chain) (Proteasome subunit Y)	9606.ENSP00000270586	PSMB6	1.59553	1.35041	0.221911	0.978596	1.60382	-1.26089	-0.300684	-1.54627	2.44257	0.951969	1.37496	1.07345	1.10703	0.639837	0.0662822	-0.645431	-0.559415	0.527324		-0.252204	0.312669		0.748228	0.427635	-0.320593	0.573581
Q8N1G4	LRC47_HUMAN	2	Leucine-rich repeat-containing protein 47	9606.ENSP00000367498	LRRC47	-0.679518	-1.76531	-1.28873	-1.09081	-1.88881	0.466882	0.320518	0.2846	-0.792698	-0.587488	-0.507063	-1.3206	-0.687358	-2.01819	0.146759	-0.752387	-1.8594	-1.39989		-0.140429	0.578358		-1.04105	-0.764434	0.276615	0.523975
P22061	PIMT_HUMAN	2	Protein-L-isoaspartate(D-aspartate) O-methyltransferase (PIMT) (EC 2.1.1.77) (L-isoaspartyl protein carboxyl methyltransferase) (Protein L-isoaspartyl/D-aspartyl methyltransferase) (Protein-beta-aspartate methyltransferase)	9606.ENSP00000497225	PCMT1	-0.261833	-1.28046	-0.304678	--	0.0283663	0.138965	1.89378	0.413653	0.183015	-0.754308	-0.325853	-1.09635	0.113638	0.382957	-2.28776	-2.53307	-1.2203	-0.277853		-0.398908	0.101042		-0.27994	-0.459038	-0.179097	0.670014
Q9BXW7	HDHD5_HUMAN	2	Haloacid dehalogenase-like hydrolase domain-containing 5 (Cat eye syndrome critical region protein 5)	9606.ENSP00000337358	HDHD5	1.31469	-0.883086	-1.3236	0.755607	-1.08518	-1.02792	1.68112	1.76648	1.81936	0.488228	-3.81216	-1.02685	-0.982842	-2.30037	0.914513	0.75351	-0.117951	0.973079		0.0511685	0.840202		-0.374914	0.0130099	0.387924	0.577081
Q9BQE3	TBA1C_HUMAN	2	Tubulin alpha-1C chain (Alpha-tubulin 6) (Tubulin alpha-6 chain) [Cleaved into: Detyrosinated tubulin alpha-1C chain]	9606.ENSP00000443475	TUBA1C	-2.16366	1.39404	-0.138381	-0.228332	-2.34535	-0.357462	1.33474	1.13278	-1.28657	-0.38679	-0.960817	0.204814	-1.39418	-0.53268	0.332094	1.20383	0.739913	0.24857		0.303818	0.220318		-0.639858	0.0529747	0.692833	0.310965
P23141	EST1_HUMAN	2	Liver carboxylesterase 1 (Acyl-coenzyme A:cholesterol acyltransferase) (ACAT) (Brain carboxylesterase hBr1) (Carboxylesterase 1) (CE-1) (hCE-1) (EC 3.1.1.1) (Cholesteryl ester hydrolase) (CEH) (EC 3.1.1.13) (Cocaine carboxylesterase) (Egasyn) (HMSE) (Methylumbelliferyl-acetate deacetylase 1) (EC 3.1.1.56) (Monocyte/macrophage serine esterase) (Retinyl ester hydrolase) (REH) (Serine esterase 1) (T…	9606.ENSP00000353720	CES1	-2.45641	-2.06408	-2.3203	-1.88134	-4.18409	-0.131152	-1.80999	-2.94042	-1.70043	-3.52047	-2.43789	-3.33683	-3.03505	-0.405711	0.347234	-2.02822	0.0616464	-1.50697		0.362036	0.139852		-2.1729	-1.85943	0.313471	0.639635
P57088	TMM33_HUMAN	2	Transmembrane protein 33 (Protein DB83) (SHINC-3)	9606.ENSP00000422473	TMEM33	-1.67046	-1.67923	-0.796028	-1.12132	-4.15623	-0.131271	-2.51202	-1.44422	-2.14527	-0.463026	-4.28082	-1.66411	-2.1471	-1.34827	-0.704981	-0.568594	-0.861991	-1.54284		0.198079	0.430756		-1.59242	-1.64027	-0.0478477	0.942475
O00764	PDXK_HUMAN	2	Pyridoxal kinase (EC 2.7.1.35) (Pyridoxine kinase)	9606.ENSP00000291565	PDXK	0.474715	1.94695	-1.00429	0.346611	0.0669447	-0.703661	-0.381628	0.262662	1.31638	-1.11362	-0.254534	-0.72273	0.358245	0.1749	-0.929137	-0.357291	-2.29175	-1.53378		-0.507049	0.0317391		0.187878	-0.456024	-0.643902	0.234871
P62750	RL23A_HUMAN	2	60S ribosomal protein L23a (Large ribosomal subunit protein uL23)	9606.ENSP00000389103	RPL23A	-2.89157	0.318186	-1.02048	-0.468495	-0.921456	0.245382	-0.146501	0.267833	0.0843635	0.504467	-0.130343	-0.853163	-1.75251	0.548394	0.105659	-1.10229	-0.74223	-0.227521		0.0485241	0.848367		-0.789738	-0.286987	0.502751	0.366303
Q9H9P8	L2HDH_HUMAN	2	L-2-hydroxyglutarate dehydrogenase, mitochondrial (EC 1.1.99.2) (Duranin)	9606.ENSP00000267436	L2HGDH	-1.86435	-1.47881	-1.79044	-1.73638	-1.40418	-0.586304	-1.36835	-1.60705	-1.10977	-1.74847	-3.1308	-1.60874	-2.45274	-3.01433	-1.55963	-2.4293	-1.66928	-2.67648		-0.540094	0.0206807		-1.47674	-2.03125	-0.554502	0.0627302
Q7Z4W1	DCXR_HUMAN	2	L-xylulose reductase (XR) (EC 1.1.1.10) (Carbonyl reductase II) (Dicarbonyl/L-xylulose reductase) (Kidney dicarbonyl reductase) (kiDCR) (Short chain dehydrogenase/reductase family 20C member 1) (Sperm surface protein P34H)	9606.ENSP00000303356	DCXR	0.535769	0.688826	-1.87979	-0.729912	0.241241	-1.46595	0.092357	1.04699	1.37883	-0.00105854	-0.559788	-0.337444	1.67993	1.28814	-1.4992	0.0251645	-0.0386384	-0.49609		0.137839	0.585457		-0.43497	0.214933	0.649903	0.243871
P68366	TBA4A_HUMAN	2	Tubulin alpha-4A chain (Alpha-tubulin 1) (Testis-specific alpha-tubulin) (Tubulin H2-alpha) (Tubulin alpha-1 chain)	9606.ENSP00000248437	TUBA4A	1.56326	-0.0101814	1.156	1.24253	-0.994264	-1.71837	-0.197583	-1.11322	-3.5528	1.78867	1.28394	1.3278	-2.55932	1.17216	0.928006	1.57264	1.51666	1.79038		0.275353	0.268767		0.206494	0.329778	0.123283	0.873066
Q9H299	SH3L3_HUMAN	2	SH3 domain-binding glutamic acid-rich-like protein 3 (SH3 domain-binding protein 1) (SH3BP-1)	9606.ENSP00000270792	SH3BGRL3	-0.38834	-2.40351	0.442192	0.682347	-3.88693	-0.81845	-1.78442	-1.14611	0.270553	0.327893	0.845223	0.547281	-3.30425	-0.0568024	-0.456214	-2.32667	-0.928589	-0.317366		-0.0591479	0.81566		-1.06212	-0.694122	0.367994	0.66123
Q13242	SRSF9_HUMAN	2	Serine/arginine-rich splicing factor 9 (Pre-mRNA-splicing factor SRp30C) (Splicing factor, arginine/serine-rich 9)	9606.ENSP00000229390	SRSF9	-0.234704	-0.402766	-1.13351	-1.5925	-0.217354	-1.26793	0.893508	1.39979	-1.46002	-1.9326	-1.0228	-1.92726	-1.46908	-0.372677	-2.65583	-0.951246	-0.857303	-0.534378		-0.157599	0.532263		-0.808127	-0.907491	-0.099364	0.813235
O00487	PSDE_HUMAN	2	26S proteasome non-ATPase regulatory subunit 14 (EC 3.4.19.-) (26S proteasome regulatory subunit RPN11) (26S proteasome-associated PAD1 homolog 1)	9606.ENSP00000386541	PSMD14	1.48505	1.51896	1.03792	0.766182	1.45404	-0.452257	-0.0329449	1.12868	1.72494	0.913632	0.970312	0.838111	1.53683	1.34949	-2.61661	1.07043	1.08718	1.39015		-0.0682615	0.787829		0.968316	0.780017	-0.188299	0.685144
P82979	SARNP_HUMAN	2	SAP domain-containing ribonucleoprotein (Cytokine-induced protein of 29 kDa) (Nuclear protein Hcc-1) (Proliferation-associated cytokine-inducible protein CIP29)	9606.ENSP00000337632	SARNP	-0.60199	-1.72407	-1.51199	-0.514935	-0.0810422	-0.540129	-0.0479917	-0.449722	-0.812788	-0.238625	-0.106832	-0.65816	-1.43444	-1.17292	-0.354644	-2.38786	-0.751527	-1.12125		-0.334046	0.175483		-0.829026	-0.794731	0.0342955	0.917944
Q9UBQ0	VPS29_HUMAN	2	Vacuolar protein sorting-associated protein 29 (hVPS29) (PEP11 homolog) (Vesicle protein sorting 29)	9606.ENSP00000480853	VPS29	2.61122	0.412204	0.754974	1.57059	1.56966	0.272712	1.23479	2.91712	1.97145	0.845439	0.982064	0.892215	2.48817	1.5285	0.523485	1.46401	2.07049	1.24423		0.145545	0.564448		1.19856	1.5135	0.314938	0.471559
P63220	RS21_HUMAN	2	40S ribosomal protein S21 (Small ribosomal subunit protein eS21)	9606.ENSP00000345957	RPS21	-0.740391	0.798607	0.607526	0.891945	-0.606984	-0.0508361	-1.86756	0.43932	-0.523036	0.871748	1.06147	1.13729	0.8352	-1.31149	-2.78827	0.25617	0.590835	0.871247		-0.0189339	0.940558		0.149978	-0.035589	-0.185567	0.701705
Q9Y5K5	UCHL5_HUMAN	2	Ubiquitin carboxyl-terminal hydrolase isozyme L5 (UCH-L5) (EC 3.4.19.12) (Ubiquitin C-terminal hydrolase UCH37) (Ubiquitin thioesterase L5)	9606.ENSP00000356421	UCHL5	0.366784	-0.275285	-0.262613	-1.06399	-0.164932	1.03655	0.379683	2.24997	1.19496	0.1619	-0.530931	0.0839388	0.252721	-0.0975013	-1.70523	0.353723	0.174076	0.195245		-0.0678325	0.789134		-0.0605815	0.226046	0.286628	0.479626
P17980	PRS6A_HUMAN	2	26S proteasome regulatory subunit 6A (26S proteasome AAA-ATPase subunit RPT5) (Proteasome 26S subunit ATPase 3) (Proteasome subunit P50) (Tat-binding protein 1) (TBP-1)	9606.ENSP00000481029	PSMC3	-3.70886	-1.43024	-3.46205	-1.76181	-0.975904	-0.661187	-0.678192	0.275544	-3.71798	-1.0875	-1.68593	-1.21029	-0.09573	-1.42377	-2.11923	0.302394	-1.1146	-0.416207		0.437749	0.0692429		-2.00001	-1.08096	0.919051	0.17092
O60763	USO1_HUMAN	2	General vesicular transport factor p115 (Protein USO1 homolog) (Transcytosis-associated protein) (TAP) (Vesicle-docking protein)	9606.ENSP00000264904	USO1	-3.40938	0.748424	-2.08347	-0.135948	-1.28971	-1.65625	-2.3459	-1.9095	-0.758194	-0.33318	-0.573412	-0.544663	0.0160132	-0.752649	-0.901592	-0.830737	-0.462281	-2.16577		0.17347	0.491213		-1.30439	-0.963488	0.340901	0.610681
P48147	PPCE_HUMAN	2	Prolyl endopeptidase (PE) (EC 3.4.21.26) (Post-proline cleaving enzyme)	9606.ENSP00000499089	PREP	-0.334161	0.434942	-1.18984	-2.48168	-1.95136	-0.720749	1.62183	-2.44386	-0.79879	-1.31387	-1.16163	-0.486267	-3.27353	-1.2745	-0.752686	-3.7232	-1.10922	-0.405045		-0.267237	0.283699		-1.04047	-1.26006	-0.21959	0.718166
Q9H0U4	RAB1B_HUMAN	2	Ras-related protein Rab-1B (EC 3.6.5.2)	9606.ENSP00000310226	RAB1B	-2.27946	-0.43485	-2.19668	-1.50431	-0.540109	-2.13369	-0.841677	-2.51392	-0.979168	-2.58626	-3.37066	-1.85018	-2.11208	-1.4717	-2.7628	-3.65695	-4.86967	-1.91518		-0.577837	0.0120201		-1.51485	-2.41085	-0.896003	0.0835975
P51572	BAP31_HUMAN	2	B-cell receptor-associated protein 31 (BCR-associated protein 31) (Bap31) (6C6-AG tumor-associated antigen) (Protein CDM) (p28)	9606.ENSP00000392330	BCAP31	-1.97702	-0.589557	-0.250905	-2.49046	-5.4975	-2.22625	-2.36572	-2.21974	0.848709	-0.4678	-1.1066	-2.3736	-0.989463	-0.340895	-0.55676	0.0834466	0.00715928	0.0258918		0.539172	0.0209411		-2.17195	-0.787947	1.384	0.13765
Q71DI3	H32_HUMAN	2	Histone H3.2 (H3-clustered histone 13) (H3-clustered histone 14) (H3-clustered histone 15) (Histone H3/m) (Histone H3/o)	9606.ENSP00000333277	H3C13	-1.65664	1.99823	1.90269	3.39686	3.49196	-0.256323	-0.461875	0.0762594	1.73873	2.28707	-0.00228102	0.934525	-0.995706	2.46613	0.276424	1.80474	2.27922	2.13268		0.0650399	0.797641		1.47946	1.04466	-0.434803	0.647091
P20042	IF2B_HUMAN	2	Eukaryotic translation initiation factor 2 subunit 2 (Eukaryotic translation initiation factor 2 subunit beta) (eIF-2-beta)	9606.ENSP00000364119	EIF2S2	-0.889657	-1.51287	-0.130707	-2.65127	-1.49037	-0.741928	0.256783	-0.971827	-0.177335	-0.175339	-0.491447	-0.143674	-0.666877	-0.809283	0.0367713	-1.31234	-1.53856	-0.396317		0.136323	0.589628		-1.23613	-0.532454	0.70368	0.110848
P62140	PP1B_HUMAN	2	Serine/threonine-protein phosphatase PP1-beta catalytic subunit (PP-1B) (PPP1CD) (EC 3.1.3.16) (EC 3.1.3.53)	9606.ENSP00000378769	PPP1CB	0.215425	-0.122796	-0.00543319	0.00633535	-0.452698	-2.03006	-0.456285	-0.87223	0.535021	-1.19581	-2.22284	-0.745588	-0.424931	-1.06661	0.415252	-0.510477	-1.51914	-3.30454		-0.393372	0.106307		-0.398205	-0.947349	-0.549145	0.251001
Q9NR19	ACSA_HUMAN	2	Acetyl-coenzyme A synthetase, cytoplasmic (EC 6.2.1.1) (Acetate--CoA ligase) (Acetyl-CoA synthetase) (ACS) (AceCS) (Acetyl-CoA synthetase 1) (AceCS1) (Acyl-CoA synthetase short-chain family member 2) (Acyl-activating enzyme) (Propionate--CoA ligase) (EC 6.2.1.17)	9606.ENSP00000253382	ACSS2	-0.149844	-1.22813	0.35198	0.68893	-1.46615	-0.160085	-0.805566	0.365912	0.185187	0.449065	0.847886	0.737945	-2.08341	-0.693023	-0.330207	-1.66979	-0.291143	0.141859		-0.230303	0.357891		-0.327218	-0.262107	0.0651109	0.884727
Q96RP9	EFGM_HUMAN	2	Elongation factor G, mitochondrial (EF-Gmt) (Elongation factor G 1, mitochondrial) (mEF-G 1) (Elongation factor G1) (hEFG1)	9606.ENSP00000264263	GFM1	-1.58479	-1.48975	-0.403629	-0.172654	-2.32573	-0.318168	-0.725639	0.439593	-0.806274	-0.0568457	-0.25076	-0.512022	-2.28091	-1.16006	0.176794	-0.0469908	0.38166	-0.0624134		0.332685	0.177358		-1.04912	-0.408656	0.640465	0.161751
Q92542	NICA_HUMAN	2	Nicastrin	9606.ENSP00000294785	NCSTN	-1.40048	-2.29895	-1.9063	-2.70154	-1.84898	-0.8132	0.0117779	-2.70547	-0.44452	-2.54135	-2.24937	-4.30245	-0.900667	-2.58075	-0.701714	-4.01701	-1.25201	-1.88993		-0.117066	0.643646		-1.82824	-1.96446	-0.136212	0.779383
Q15056	IF4H_HUMAN	2	Eukaryotic translation initiation factor 4H (eIF-4H) (Williams-Beuren syndrome chromosomal region 1 protein)	9606.ENSP00000265753	EIF4H	-0.734804	-1.70843	-2.0145	-1.91723	-1.00424	-1.19261	-2.35647	-3.938	-0.802157	-1.48993	-2.00203	-1.17075	0.750305	0.462569	-0.961946	-0.284287	0.649855	-1.32919		0.518741	0.0274013		-1.42863	-1.03934	0.389299	0.397071
Q9UL25	RAB21_HUMAN	2	Ras-related protein Rab-21	9606.ENSP00000261263	RAB21	-2.30102	-0.87576	-0.624121	-4.96701	-0.322359	-1.79649	-1.54369	-0.381401	0.0827474	-4.1857	-2.86537	-0.599636	0.844425	0.155958	0.0677466	-0.34521	-0.208366	0.0631576		0.45984	0.0548554		-1.81446	-0.742945	1.07152	0.22208
P63000	RAC1_HUMAN	2	Ras-related C3 botulinum toxin substrate 1 (EC 3.6.5.2) (Cell migration-inducing gene 5 protein) (Ras-like protein TC25) (p21-Rac1)	9606.ENSP00000348461	RAC1	0.790297	0.159426	-0.0795509	-0.112875	0.362419	1.30571	-2.59808	-0.60499	1.90181	0.199745	0.0808994	0.254948	0.872333	1.24283	-1.13076	-0.87523	-0.902841	0.109336		-0.226492	0.366122		0.404237	-0.120833	-0.52507	0.222189
Q12792	TWF1_HUMAN	2	Twinfilin-1 (Protein A6) (Protein tyrosine kinase 9)	9606.ENSP00000449428	TWF1	-1.28174	-1.19239	-0.349886	-0.395942	0.074981	-0.704413	-2.55445	-0.552681	0.371404	-0.95737	-0.827039	-2.23702	-0.331414	-0.1719	-0.228362	-0.156561	-0.506614	-0.454517		0.206359	0.411332		-0.641565	-0.717211	-0.0756454	0.820296
P00390	GSHR_HUMAN	2	Glutathione reductase, mitochondrial (GR) (GRase) (EC 1.8.1.7)	9606.ENSP00000221130	GSR	1.73989	-2.47407	1.53921	0.505961	-0.901075	-1.35875	-2.323	-1.95265	-0.100525	0.000380397	0.0501387	-0.24761	-0.799304	-0.207832	-1.40631	0.0926088	0.0635895	-0.00778266		0.0296916	0.906898		-0.158139	-0.569858	-0.41172	0.593617
P11166	GTR1_HUMAN	2	Solute carrier family 2, facilitated glucose transporter member 1 (Glucose transporter type 1, erythrocyte/brain) (GLUT-1) (HepG2 glucose transporter)	9606.ENSP00000416293	SLC2A1	-1.90163	0.672272	-0.272946	0.0605591	-0.0982494	-3.19737	-1.53234	0.627165	-2.46999	-0.432934	0.348929	0.101181	-1.7037	-1.42611	1.85382	0.288121	0.45025	0.727844		0.330735	0.180068		-0.78956	-0.263981	0.52558	0.471004
Q9Y262	EIF3L_HUMAN	2	Eukaryotic translation initiation factor 3 subunit L (eIF3l) (Eukaryotic translation initiation factor 3 subunit 6-interacting protein) (Eukaryotic translation initiation factor 3 subunit E-interacting protein)	9606.ENSP00000499067	EIF3L	-1.09075	-1.24404	0.65792	-0.0504155	-2.13002	0.152474	-0.0334333	-0.778675	-2.4182	0.306345	0.392604	0.503036	-1.49411	-1.11657	0.0143979	1.80154	-0.951145	1.38828		0.32779	0.184211		-0.617471	-0.198827	0.418644	0.462153
Q9HAV7	GRPE1_HUMAN	2	GrpE protein homolog 1, mitochondrial (HMGE) (Mt-GrpE#1)	9606.ENSP00000264954	GRPEL1	0.695831	1.17038	0.189135	0.281038	1.32544	-2.35532	-0.215759	0.441796	1.11215	0.280921	0.500396	0.613546	-1.59133	0.324314	-2.08167	0.33881	0.162248	0.302392		-0.191494	0.446538		0.217751	0.0156512	-0.2021	0.749071
Q15008	PSMD6_HUMAN	2	26S proteasome non-ATPase regulatory subunit 6 (26S proteasome regulatory subunit RPN7) (26S proteasome regulatory subunit S10) (Breast cancer-associated protein SGA-113M) (Phosphonoformate immuno-associated protein 4) (Proteasome regulatory particle subunit p44S10) (p42A)	9606.ENSP00000418695	PSMD6	-0.521554	2.17491	-0.694472	-0.286714	0.727813	3.439	-0.697923	0.706739	-0.928901	-0.394484	-0.874665	-0.220115	3.04071	0.327871	0.435226	-0.235912	-0.110541	--		-0.0968732	0.70217		0.806497	0.0873335	-0.719164	0.368571
O00429	DNM1L_HUMAN	2	Dynamin-1-like protein (EC 3.6.5.5) (Dnm1p/Vps1p-like protein) (DVLP) (Dynamin family member proline-rich carboxyl-terminal domain less) (Dymple) (Dynamin-like protein) (Dynamin-like protein 4) (Dynamin-like protein IV) (HdynIV) (Dynamin-related protein 1)	9606.ENSP00000449089	DNM1L	-1.66735	-2.69258	-1.44017	-2.07066	-4.14006	-2.81131	-1.52012	-2.93659	-3.363	-4.89283	-2.44742	-3.42557	-1.06826	-4.15978	-3.3442	-1.61507	-1.62894	-3.23909		0.0353498	0.889251		-2.47036	-2.8034	-0.333048	0.536793
O00391	QSOX1_HUMAN	2	Sulfhydryl oxidase 1 (hQSOX) (EC 1.8.3.2) (Quiescin Q6)	9606.ENSP00000356574	QSOX1	-2.21959	-1.68828	-1.87193	-2.59637	-1.55607	-0.64398	-2.01285	-2.3826	1.84912	-2.14218	-2.16059	-2.15953	-2.21275	-1.28744	-2.30016	-2.66113	-2.39753	-3.7306		-0.361426	0.14057		-1.7627	-1.96652	-0.203818	0.669509
Q14444	CAPR1_HUMAN	2	Caprin-1 (Cell cycle-associated protein 1) (Cytoplasmic activation- and proliferation-associated protein 1) (GPI-anchored membrane protein 1) (GPI-anchored protein p137) (GPI-p137) (p137GPI) (Membrane component chromosome 11 surface marker 1) (RNA granule protein 105)	9606.ENSP00000340329	CAPRIN1	-1.27349	-1.72774	-0.724636	-1.65649	-0.988978	0.324207	-0.970316	-1.52209	-1.75727	-0.819382	-0.758429	-1.31205	-1.50521	-1.50422	0.233515	-2.93597	-1.51656	-1.13778		-0.280588	0.259399		-1.00786	-1.29215	-0.284291	0.467354
Q9NUJ1	ABHDA_HUMAN	2	Palmitoyl-protein thioesterase ABHD10, mitochondrial (EC 3.1.2.22) (Acyl-protein thioesterase ABHD10) (Alpha/beta hydrolase domain-containing protein 10) (Abhydrolase domain-containing protein 10) (Mycophenolic acid acyl-glucuronide esterase, mitochondrial) (EC 3.1.1.93)	9606.ENSP00000273359	ABHD10	0.206616	-1.11061	-0.54556	-0.573427	0.444102	-1.31603	0.327991	-0.943509	0.716546	-0.897263	-3.89928	-0.738332	0.547424	0.331864	-0.508162	-0.642922	-0.371775	-0.215725		0.0814824	0.747894		-0.482485	-0.524429	-0.0419436	0.926958
P54709	AT1B3_HUMAN	2	Sodium/potassium-transporting ATPase subunit beta-3 (Sodium/potassium-dependent ATPase subunit beta-3) (ATPB-3) (CD antigen CD298)	9606.ENSP00000286371	ATP1B3	-1.23558	-1.62107	0.0742478	0.358769	-0.863526	-0.571006	0.387718	-1.42335	-0.652613	-0.515777	-0.0019243	0.520671	-1.114	-2.98624	0.0691864	-0.0487512	-1.20068	-0.816321		-0.138493	0.58366		-0.643028	-0.648508	-0.00548021	0.989738
Q9BZZ5	API5_HUMAN	2	Apoptosis inhibitor 5 (API-5) (Antiapoptosis clone 11 protein) (AAC-11) (Cell migration-inducing gene 8 protein) (Fibroblast growth factor 2-interacting factor) (FIF) (Protein XAGL)	9606.ENSP00000431391	API5	0.235332	-0.18395	1.03641	-0.271659	-0.141603	0.780796	-0.598536	-0.422502	-2.90864	0.370109	0.07129	-0.458697	0.966965	-0.191339	1.14874	0.693515	0.382593	-0.662039		0.127249	0.614846		0.242554	-0.134045	-0.376599	0.337613
P61026	RAB10_HUMAN	2	Ras-related protein Rab-10 (EC 3.6.5.2)	9606.ENSP00000264710	RAB10	0.0080176	-2.5195	-0.191007	-0.415331	0.605318	-0.62529	-1.17357	-1.38026	0.588042	-0.300037	-0.399224	-0.55913	0.943536	0.472382	-0.388807	-0.379644	-0.0956559	-0.27763		0.268168	0.281961		-0.522965	-0.245833	0.277133	0.578632
P30566	PUR8_HUMAN	2	Adenylosuccinate lyase (ADSL) (ASL) (EC 4.3.2.2) (Adenylosuccinase) (ASase)	9606.ENSP00000485525	ADSL	-1.9989	-0.914914	-1.0474	-3.13445	-1.29885	1.11976	-2.36732	-0.232365	-1.64851	-2.07266	-3.4923	-2.18694	0.245937	-0.0676221	-3.0164	-1.05877	-3.74856	-3.1542		-0.257318	0.302623		-1.21246	-1.89998	-0.687517	0.347308
Q9BVK6	TMED9_HUMAN	2	Transmembrane emp24 domain-containing protein 9 (GMP25) (Glycoprotein 25L2) (p24 family protein alpha-2) (p24alpha2) (p25)	9606.ENSP00000330945	TMED9	-2.0479	-3.78735	-2.60101	-2.70099	-1.45804	0.15977	-3.32423	-0.654485	-1.64152	-2.57924	-2.7669	-3.14027	-0.604282	-1.81455	-2.09907	-2.52292	-2.41681	-3.05242		-0.0878168	0.728969		-2.07259	-2.21806	-0.145469	0.816702
P31943	HNRH1_HUMAN	2	Heterogeneous nuclear ribonucleoprotein H (hnRNP H) [Cleaved into: Heterogeneous nuclear ribonucleoprotein H, N-terminally processed]	9606.ENSP00000349168	HNRNPH1	0.546404	-0.644575	0.309789	0.214012	-1.45819	-0.246329	-0.226466	-1.43617	-2.81878	-0.363965	-0.210387	-0.031463	-2.46962	-0.683052	-1.81933	-0.0861327	-1.65088	-2.10554		-0.440862	0.0670621		-0.213148	-1.15848	-0.945335	0.0422222
P18077	RL35A_HUMAN	2	60S ribosomal protein L35a (Cell growth-inhibiting gene 33 protein) (Large ribosomal subunit protein eL33)	9606.ENSP00000495672	RPL35A	1.5599	-1.73978	-1.13352	-0.0336342	-2.95013	0.607568	1.13872	0.67588	-2.60876	-1.82332	-1.94629	-3.17622	-0.540992	-2.53024	-1.96035	-1.13546	-0.995908	-2.72626		-0.313896	0.20462		-0.614931	-1.4691	-0.854169	0.301889
Q92804	RBP56_HUMAN	2	TATA-binding protein-associated factor 2N (68 kDa TATA-binding protein-associated factor) (TAF(II)68) (TAFII68) (RNA-binding protein 56)	9606.ENSP00000474096	TAF15	0.545074	-7.47986	-0.425776	-0.556859	-7.94545	-7.38723	-6.71375	-5.89259	-0.447695	-0.658895	-0.83324	-1.12802	-0.431937	0.632503	-1.40939	-0.395236	-2.0902	-0.554366		0.43753	0.0693978		-3.87502	-1.66023	2.21478	0.260808
P46776	RL27A_HUMAN	2	60S ribosomal protein L27a (Large ribosomal subunit protein uL15)	9606.ENSP00000346015	RPL27A	-2.42719	-3.34096	-0.325057	1.08629	-2.2012	1.04492	0.511163	-0.0531314	-2.59321	-0.714163	-1.86707	-2.20527	0.138802	0.403958	-2.00432	-0.779748	-1.18167	-2.07016		-0.0161368	0.949328		-1.0272	-1.03457	-0.00736657	0.993231
Q96HR9	REEP6_HUMAN	2	Receptor expression-enhancing protein 6 (Polyposis locus protein 1-like 1)	9606.ENSP00000233596	REEP6	-1.78258	-0.891767	-1.85525	-3.75775	-0.837689	-1.11356	-0.505252	-1.58728	-1.60103	-2.40085	-1.18902	-0.715154	-0.801417	-1.25279	-0.942387	-2.61137	-1.15414	-2.35378		-0.0215775	0.932275		-1.70643	-1.42621	0.280225	0.585811
Q9NTK5	OLA1_HUMAN	2	Obg-like ATPase 1 (DNA damage-regulated overexpressed in cancer 45) (DOC45) (GTP-binding protein 9)	9606.ENSP00000284719	OLA1	-0.563818	-0.214974	-1.45616	-1.58524	-1.07156	-0.81194	-1.51399	-1.0736	-1.30885	-0.597896	-2.706	-0.489947	-4.85022	-2.16779	-1.78555	-0.937252	-1.32216	-0.886547		-0.287117	0.248004		-0.950614	-1.63665	-0.686037	0.111214
Q9UBX3	DIC_HUMAN	2	Mitochondrial dicarboxylate carrier (Solute carrier family 25 member 10)	9606.ENSP00000446242	SLC25A10	-0.556335	-1.47804	-2.65084	-0.826478	-0.828342	-0.346412	-2.3895	0.388418	-1.295	-0.392451	-0.717198	-0.305948	-1.00161	-0.549461	-1.42008	0.233955	0.212313	-0.588074		0.393067	0.106603		-1.11441	-0.652053	0.462354	0.291315
Q99426	TBCB_HUMAN	2	Tubulin-folding cofactor B (Cytoskeleton-associated protein 1) (Cytoskeleton-associated protein CKAPI) (Tubulin-specific chaperone B)	9606.ENSP00000221855	TBCB	0.501591	-1.25166	0.000324361	0.104189	0.958209	-1.83306	0.375657	-0.349989	-0.520289	-1.51044	-2.70148	0.0636925	-0.254833	0.193218	-2.43828	0.134068	-0.404629	-0.7244		-0.108396	0.668553		-0.253401	-0.678142	-0.424741	0.438918
P35237	SPB6_HUMAN	2	Serpin B6 (Cytoplasmic antiproteinase) (CAP) (Peptidase inhibitor 6) (PI-6) (Placental thrombin inhibitor)	9606.ENSP00000484343	SERPINB6	-1.58872	-1.21891	0.462801	-0.21308	-3.22408	-0.531068	0.642203	-1.59644	-1.66747	-0.498708	0.166444	0.239519	-1.43867	-1.76841	0.0359251	0.297997	0.114045	0.436565		0.342489	0.164151		-1.05217	-0.41975	0.632425	0.316444
Q9Y266	NUDC_HUMAN	2	Nuclear migration protein nudC (Nuclear distribution protein C homolog)	9606.ENSP00000319664	NUDC	0.497039	0.408314	1.24921	0.969288	1.93859	-0.624842	-1.29016	-1.32953	1.02214	0.663079	0.783546	0.51248	0.515763	0.370956	-0.777082	0.11328	0.791389	0.89168		-0.0833651	0.742254		0.7396	0.188962	-0.550638	0.230084
P62280	RS11_HUMAN	2	40S ribosomal protein S11 (Small ribosomal subunit protein uS17)	9606.ENSP00000270625	RPS11	-0.20726	-0.168524	0.165277	-0.337027	1.58047	0.838668	-0.517445	0.374075	-0.683453	0.163856	0.203473	-2.73578	-0.502759	0.460585	-3.88193	-0.865779	1.91709	-0.425518		-0.173157	0.492007		0.311935	-0.541133	-0.853067	0.129101
O75340	PDCD6_HUMAN	2	Programmed cell death protein 6 (Apoptosis-linked gene 2 protein homolog) (ALG-2)	9606.ENSP00000264933	PDCD6	-2.04786	0.0988119	-1.18899	-2.20549	-3.24243	-0.791713	-0.770011	0.715257	-2.34815	-1.03923	-3.3605	-1.44289	-0.622945	-0.161968	-1.83468	-0.554695	-0.813558	-1.53962		0.209275	0.404607		-1.56295	-1.14775	0.415196	0.485243
P68036	UB2L3_HUMAN	2	Ubiquitin-conjugating enzyme E2 L3 (EC 2.3.2.23) (E2 ubiquitin-conjugating enzyme L3) (L-UBC) (UbcH7) (Ubiquitin carrier protein L3) (Ubiquitin-conjugating enzyme E2-F1) (Ubiquitin-protein ligase L3)	9606.ENSP00000400906	UBE2L3	-2.114	-1.87785	-1.06664	-2.05155	-1.86037	-0.52534	0.364571	-1.62982	-0.34272	-1.08967	-1.92742	-0.88115	-0.766296	-0.244279	1.15023	-1.2748	-0.177927	-1.79144		0.355258	0.147976		-1.58263	-0.717559	0.865066	0.0357358
Q01085	TIAR_HUMAN	2	Nucleolysin TIAR (TIA-1-related protein)	9606.ENSP00000358089	TIAL1	0.690719	-0.128919	0.34004	0.0589061	0.221586	-2.9086	-0.704619	-1.31353	-0.200587	-1.48316	0.339727	0.289692	0.282555	-3.55026	-1.11026	-0.530658	-0.50741	0.0710548		-0.140049	0.579398		-0.287712	-0.701454	-0.413742	0.523738
Q8N163	CCAR2_HUMAN	2	Cell cycle and apoptosis regulator protein 2 (Cell division cycle and apoptosis regulator protein 2) (DBIRD complex subunit KIAA1967) (Deleted in breast cancer gene 1 protein) (DBC-1) (DBC.1) (NET35) (p30 DBC)	9606.ENSP00000310670	CCAR2	0.146667	0.043457	0.167626	-0.122653	0.264311	-0.120138	-0.988451	-0.125303	-1.19351	-2.00293	-0.671619	-0.826015	-2.34263	-0.913394	1.20707	-0.248677	-0.668885	-1.00476		-0.309925	0.210715		0.0632116	-0.814927	-0.878138	0.00634849
P11182	ODB2_HUMAN	2	Lipoamide acyltransferase component of branched-chain alpha-keto acid dehydrogenase complex, mitochondrial (EC 2.3.1.168) (52 kDa mitochondrial autoantigen of primary biliary cirrhosis) (Branched chain 2-oxo-acid dehydrogenase complex component E2) (BCOADC-E2) (Branched-chain alpha-keto acid dehydrogenase complex component E2) (BCKAD-E2) (BCKADE2) (Dihydrolipoamide acetyltransferase component of …	9606.ENSP00000359151	DBT	-1.15792	-1.5102	-1.58947	-2.54518	-2.5452	-1.01472	-2.60312	-3.03213	-1.90334	-2.01584	-3.95486	-2.71578	-3.11231	-1.5172	-0.530956	-2.47617	-4.34984	-2.49892		-0.349502	0.155125		-1.72711	-2.5592	-0.83209	0.0574635
Q08945	SSRP1_HUMAN	2	FACT complex subunit SSRP1 (Chromatin-specific transcription elongation factor 80 kDa subunit) (Facilitates chromatin transcription complex 80 kDa subunit) (FACT 80 kDa subunit) (FACTp80) (Facilitates chromatin transcription complex subunit SSRP1) (Recombination signal sequence recognition protein 1) (Structure-specific recognition protein 1) (hSSRP1) (T160)	9606.ENSP00000278412	SSRP1	-2.45237	1.96778	-0.594717	-0.198387	-3.24352	-2.49107	-0.573619	-0.687283	-1.93762	-0.969855	-2.55872	-1.39231	-2.52496	-0.576928	-1.51574	-1.35555	-1.40441	-1.84838		-0.140482	0.578215		-1.16871	-1.44545	-0.276735	0.746812
P61081	UBC12_HUMAN	2	NEDD8-conjugating enzyme Ubc12 (EC 2.3.2.34) (NEDD8 carrier protein) (Ubiquitin-conjugating enzyme E2 M)	9606.ENSP00000253023	UBE2M	-2.09958	-0.673323	-0.0579302	-1.22648	-0.651358	0.669043	-0.82816	-0.539375	-1.24037	-0.838706	-0.720859	-0.315604	-1.40695	-0.160697	1.76725	-0.905254	-2.57048	-0.544842		-0.0707308	0.780328		-0.673271	-0.692004	-0.0187328	0.969807
Q9BT78	CSN4_HUMAN	2	COP9 signalosome complex subunit 4 (SGN4) (Signalosome subunit 4) (JAB1-containing signalosome subunit 4)	9606.ENSP00000424655	COPS4	-1.74471	-1.77718	-0.387384	-0.483957	-0.947594	-0.951514	0.634195	-1.19213	-1.07005	-0.0572187	-0.284957	-2.06055	-2.27992	-0.996496	-1.75162	-0.959694	-0.793512	-1.66832		-0.195605	0.43665		-1.04872	-1.04002	0.00870154	0.980291
O75915	PRAF3_HUMAN	2	PRA1 family protein 3 (ADP-ribosylation factor-like protein 6-interacting protein 5) (ARL-6-interacting protein 5) (Aip-5) (Cytoskeleton-related vitamin A-responsive protein) (Dermal papilla-derived protein 11) (GTRAP3-18) (Glutamate transporter EAAC1-interacting protein) (JM5) (Prenylated Rab acceptor protein 2) (Protein JWa) (Putative MAPK-activating protein PM27)	9606.ENSP00000273258	ARL6IP5	-1.96364	-0.893172	-3.16032	-2.16271	-1.14471	-0.912404	1.42098	-1.98923	-3.1358	-0.733962	-4.72565	-0.852889	-2.97684	-2.81248	-0.241487	-0.0362409	-1.52653	-0.408876		0.157516	0.532482		-1.70616	-1.50158	0.204577	0.742099
P63010	AP2B1_HUMAN	2	AP-2 complex subunit beta (AP105B) (Adaptor protein complex AP-2 subunit beta) (Adaptor-related protein complex 2 subunit beta) (Beta-2-adaptin) (Beta-adaptin) (Clathrin assembly protein complex 2 beta large chain) (Plasma membrane adaptor HA2/AP2 adaptin beta subunit)	9606.ENSP00000483185	AP2B1	-1.40032	-0.552046	-0.781625	-1.03883	-2.05751	-0.894011	0.736881	-1.68389	-5.0575	-1.45763	-1.4124	-1.66148	-2.08886	-1.44671	-0.796284	-1.576	-1.05086	-2.43383		-0.1401	0.579259		-1.12073	-1.66071	-0.539989	0.239372
Q96P70	IPO9_HUMAN	2	Importin-9 (Imp9) (Ran-binding protein 9) (RanBP9)	9606.ENSP00000354742	IPO9	-2.62562	-2.00077	-2.87553	-4.01211	-2.29357	-2.74931	-3.82237	-2.27749	-2.45487	-2.86772	-4.36546	-3.17599	-5.56904	-3.40896	-4.99061	-4.24714	-3.31782	-1.90043		-0.374321	0.125927		-2.75948	-3.53316	-0.773673	0.0904995
Q9HCC0	MCCB_HUMAN	2	Methylcrotonoyl-CoA carboxylase beta chain, mitochondrial (MCCase subunit beta) (EC 6.4.1.4) (3-methylcrotonyl-CoA carboxylase 2) (3-methylcrotonyl-CoA carboxylase non-biotin-containing subunit) (3-methylcrotonyl-CoA:carbon dioxide ligase subunit beta)	9606.ENSP00000343657	MCCC2	-2.6566	-0.415176	-1.24904	-1.83125	-2.04613	-0.00466182	0.00940965	0.241355	-2.08024	--	-1.08676	-0.142787	-0.944443	-0.436915	0.335847	-0.96089	-0.0887226	-1.67332		0.259002	0.299358		-1.36714	-0.568956	0.798187	0.127486
P0DP25	CALM3_HUMAN	2	Calmodulin-3	9606.ENSP00000291295	CALM3	-0.858153	-2.49588	-2.10322	-3.09112	-1.17384	-1.46851	-0.771125	-0.628709	-2.68449	-0.144848	-0.6748	-1.30038	-1.28847	-2.471	-1.27641	-2.30276	0.5666	0.263618		0.374409	0.125831		-1.86512	-1.0594	0.805722	0.104429
P32969	RL9_HUMAN	2	60S ribosomal protein L9 (Large ribosomal subunit protein uL6)	9606.ENSP00000494697	RPL9	0.569903	0.690088	0.542799	0.96061	0.240783	-0.332636	-2.08315	0.00451663	1.73653	1.45961	0.150739	0.985936	-0.26056	0.643057	1.85336	1.25432	1.19671	0.356322		0.234534	0.34888		0.445258	0.608116	0.162858	0.660597
O60716	CTND1_HUMAN	2	Catenin delta-1 (Cadherin-associated Src substrate) (CAS) (p120 catenin) (p120(ctn)) (p120(cas))	9606.ENSP00000382004	CTNND1	-1.24656	-1.19526	-0.580769	-1.27328	-1.79222	0.652485	0.257815	-0.0650653	-1.7524	-0.318905	-1.15386	-0.498317	-2.226	-2.57843	-0.600753	-1.75978	-0.694773	-0.645965		-0.224543	0.370371		-0.905934	-1.00304	-0.0971025	0.827015
P61353	RL27_HUMAN	2	60S ribosomal protein L27 (Large ribosomal subunit protein eL27)	9606.ENSP00000464813	RPL27	-2.03622	0.270275	1.31173	0.0839531	-1.62612	0.557103	-1.6115	0.782306	-0.470238	0.901559	-0.399167	0.213822	-0.316928	-0.677204	-1.68008	-0.164382	0.0475466	0.145423		-0.0173927	0.945389		-0.23988	-0.26907	-0.0291895	0.961393
P39687	AN32A_HUMAN	2	Acidic leucine-rich nuclear phosphoprotein 32 family member A (Acidic nuclear phosphoprotein pp32) (pp32) (Leucine-rich acidic nuclear protein) (LANP) (Mapmodulin) (Potent heat-stable protein phosphatase 2A inhibitor I1PP2A) (Putative HLA-DR-associated protein I) (PHAPI)	9606.ENSP00000417864	ANP32A	1.05041	-1.20692	-0.0401788	-0.279529	0.848813	0.0637269	-0.0567947	0.0397704	1.00819	0.0589747	0.187064	-0.105797	-0.3247	-1.15295	-4.00051	-1.46741	-0.0895587	0.774409		-0.333779	0.17585		0.0727203	-0.427443	-0.500164	0.338259
Q99460	PSMD1_HUMAN	2	26S proteasome non-ATPase regulatory subunit 1 (26S proteasome regulatory subunit RPN2) (26S proteasome regulatory subunit S1) (26S proteasome subunit p112)	9606.ENSP00000309474	PSMD1	-3.13322	-0.836836	-0.409082	-0.857287	-2.26315	-1.09994	-0.529299	-0.984509	-3.66973	-0.471554	-1.77731	-0.363197	-1.79201	-0.671057	0.451224	0.334684	-0.47938	-2.34682		0.267684	0.282864		-1.43325	-1.02491	0.408339	0.468978
O00264	PGRC1_HUMAN	2	Membrane-associated progesterone receptor component 1 (mPR) (Dap1) (IZA)	9606.ENSP00000217971	PGRMC1	-0.799422	-0.689655	-1.72738	-3.85356	-0.198541	-0.427575	-0.141099	-2.41537	-3.55048	-4.33015	-1.92407	-1.88141	-2.68943	-3.0353	-0.60419	-2.69111	-1.97182	-1.37777		-0.22245	0.374964		-1.28269	-2.21768	-0.934994	0.186133
P60953	CDC42_HUMAN	2	Cell division control protein 42 homolog (EC 3.6.5.2) (G25K GTP-binding protein)	9606.ENSP00000497733	CDC42	-2.44885	-3.32096	-0.213626	-3.20692	-0.454258	-1.47954	-2.70056	-1.87925	1.34256	-0.612494	0.253802	-0.0407223	0.915186	0.909931	-0.906029	-0.36473	-0.426006	0.143027		0.523697	0.0257082		-1.85403	-0.28044	1.57358	0.0380522
O75439	MPPB_HUMAN	2	Mitochondrial-processing peptidase subunit beta (EC 3.4.24.64) (Beta-MPP) (P-52)	9606.ENSP00000249269	PMPCB	0.46144	-0.914593	-0.0874615	-0.449006	0.633034	-0.199215	-0.262381	-1.12194	0.161648	0.0306883	0.188578	-1.28989	0.00524218	0.87924	0.138906	-0.0148959	-0.0882979	-2.91535		-0.203806	0.41727		-0.0926337	-0.357371	-0.264737	0.484977
P59666	DEF3_HUMAN	2	Neutrophil defensin 3 (Defensin, alpha 3) (HNP-3) (HP-3) (HP3) [Cleaved into: HP 3-56; Neutrophil defensin 2 (HNP-2) (HP-2) (HP2)]	9606.ENSP00000328359	DEFA3	-2.22976	-1.50451	-1.42528	-2.00574	-0.52483	-1.81493	0.948529	-3.18237	-1.30774	-0.738507	-0.987183	-2.99408	-1.05587	5.63774	-0.280423	-2.02344	0.559827	-2.45966		0.255323	0.306519		-1.58417	-0.65693	0.927244	0.222493
O00303	EIF3F_HUMAN	2	Eukaryotic translation initiation factor 3 subunit F (eIF3f) (Deubiquitinating enzyme eIF3f) (EC 3.4.19.12) (Eukaryotic translation initiation factor 3 subunit 5) (eIF-3-epsilon) (eIF3 p47)	9606.ENSP00000431800	EIF3F	-0.350604	0.25362	-0.566137	-0.117178	-0.994168	0.0987142	-0.397004	-0.389387	0.363031	-0.366427	-0.865258	-0.396792	-0.0229689	-0.297801	-0.104859	-1.30188	-1.16573	-0.48916		-0.40927	0.0916925		-0.279292	-0.452853	-0.17356	0.469171
P30049	ATPD_HUMAN	2	ATP synthase subunit delta, mitochondrial (ATP synthase F1 subunit delta) (F-ATPase delta subunit)	9606.ENSP00000215375	ATP5F1D	0.437916	0.322863	0.301075	0.0615708	0.749706	0.0864143	0.1896	-0.193476	-1.02064	0.34904	0.293326	0.194281	0.374495	0.46122	-0.504761	0.287604	0.773624	0.684468		0.179012	0.477249		0.326591	0.157398	-0.169193	0.358607
O15144	ARPC2_HUMAN	2	Actin-related protein 2/3 complex subunit 2 (Arp2/3 complex 34 kDa subunit) (p34-ARC)	9606.ENSP00000295685	ARPC2	0.76057	0.128436	-0.805519	0.279517	1.1657	0.734412	-0.679134	-0.503925	2.20187	0.283522	0.823779	0.530241	0.494659	0.813793	-1.94892	0.276244	-0.406346	0.226719		-0.203371	0.418286		0.377185	0.176042	-0.201144	0.627003
O96008	TOM40_HUMAN	2	Mitochondrial import receptor subunit TOM40 homolog (Protein Haymaker) (Translocase of outer membrane 40 kDa subunit homolog) (p38.5)	9606.ENSP00000410339	TOMM40	-2.2485	-0.851833	-1.11202	-0.7247	-0.246917	-1.90248	-0.847679	-1.15224	-0.463827	-1.08156	-1.01166	-1.0752	-0.653817	-0.396342	-1.20109	-1.83447	-0.956776	-1.18484		0.00635965	0.980019		-1.18107	-0.988292	0.192783	0.576562
Q15067	ACOX1_HUMAN	2	Peroxisomal acyl-coenzyme A oxidase 1 (AOX) (EC 1.3.3.6) (Palmitoyl-CoA oxidase) (Straight-chain acyl-CoA oxidase) (SCOX) [Cleaved into: Peroxisomal acyl-CoA oxidase 1, A chain; Peroxisomal acyl-CoA oxidase 1, B chain; Peroxisomal acyl-CoA oxidase 1, C chain]	9606.ENSP00000293217	ACOX1	0.95539	-0.632626	-0.305461	0.0109185	1.1197	-2.43291	-0.493013	-1.54603	-0.569344	-0.741873	-0.0880969	0.177042	-0.280072	-1.81195	0.135339	-0.819311	-1.31191	-0.191759		-0.210592	0.401587		-0.214165	-0.628415	-0.41425	0.484892
Q96IJ6	GMPPA_HUMAN	2	Mannose-1-phosphate guanyltransferase alpha (GDP-mannose pyrophosphorylase A) (GMPP-alpha) (GTP-mannose-1-phosphate guanylyltransferase alpha)	9606.ENSP00000350949	GMPPA	-3.18386	-2.14479	-4.13422	-3.80388	-3.76441	-2.63701	-2.45184	-2.47712	-3.19762	-3.33689	-3.76498	-2.63469	-2.54411	-2.39172	-2.30073	-1.55966	-2.88979	-3.33986		0.422479	0.0807059		-3.27803	-2.74075	0.537279	0.170885
O75822	EIF3J_HUMAN	2	Eukaryotic translation initiation factor 3 subunit J (eIF3j) (Eukaryotic translation initiation factor 3 subunit 1) (eIF-3-alpha) (eIF3 p35)	9606.ENSP00000261868	EIF3J	-0.832838	-1.53442	-1.12448	-1.90589	-1.13924	-0.460617	-1.21078	0.203751	0.174136	-0.850909	-0.668999	-1.27205	-1.89555	-0.0977343	1.21396	-0.0612408	-0.202505	-1.73327		0.270305	0.277996		-1.16625	-0.533433	0.632813	0.0768917
P56537	IF6_HUMAN	2	Eukaryotic translation initiation factor 6 (eIF-6) (B(2)GCN homolog) (B4 integrin interactor) (CAB) (p27(BBP))	9606.ENSP00000363559	EIF6	0.138726	-0.407215	-0.859692	-1.10474	-0.19168	-1.12838	-0.407054	0.094754	-0.752067	-0.202175	-1.04704	-0.0315246	-0.239113	-0.754226	-1.21578	-1.59199	-0.483496	-0.213356		-0.169789	0.500593		-0.592164	-0.570256	0.0219078	0.934197
P62495	ERF1_HUMAN	2	Eukaryotic peptide chain release factor subunit 1 (Eukaryotic release factor 1) (eRF1) (Protein Cl1) (TB3-1)	9606.ENSP00000353741	ETF1	-0.69008	0.127885	0.129952	-0.413559	-0.618486	0.759313	0.694011	-0.328114	-1.04717	0.342361	0.370876	0.207939	0.0243685	-0.0377986	-0.429343	-0.0727592	-0.0783016	0.525404		0.142356	0.573102		-0.117496	0.0142898	0.131786	0.631912
Q96EY1	DNJA3_HUMAN	2	DnaJ homolog subfamily A member 3, mitochondrial (DnaJ protein Tid-1) (hTid-1) (Hepatocellular carcinoma-associated antigen 57) (Tumorous imaginal discs protein Tid56 homolog)	9606.ENSP00000262375	DNAJA3	-0.330092	-0.650968	-1.3369	-0.97876	-1.51528	1.88309	-1.55518	0.0965924	-0.182201	-0.774632	0.156053	-0.0622877	-1.77667	-1.86259	0.771211	-0.838134	-0.91323	0.0132994		-0.0958662	0.705133		-0.48815	-0.577315	-0.0891647	0.87817
P63279	UBC9_HUMAN	2	SUMO-conjugating enzyme UBC9 (EC 2.3.2.-) (RING-type E3 SUMO transferase UBC9) (SUMO-protein ligase) (Ubiquitin carrier protein 9) (Ubiquitin carrier protein I) (Ubiquitin-conjugating enzyme E2 I) (Ubiquitin-protein ligase I) (p18)	9606.ENSP00000348056	UBE2I	-1.13236	-0.589637	0.409402	-0.217967	-0.208052	0.416341	1.57869	0.960003	-2.19852	0.290357	0.17092	-0.216436	-0.057125	-0.096267	-0.418289	-0.316888	0.161353	0.0980639		0.0541676	0.830959		-0.220378	-0.00367878	0.216699	0.549785
P55036	PSMD4_HUMAN	2	26S proteasome non-ATPase regulatory subunit 4 (26S proteasome regulatory subunit RPN10) (26S proteasome regulatory subunit S5A) (Antisecretory factor 1) (AF) (ASF) (Multiubiquitin chain-binding protein)	9606.ENSP00000357876	PSMD4	-0.59959	-1.80421	-0.712655	-1.13245	-0.754585	-0.49683	-1.20292	0.56652	-2.17355	-0.715961	-1.11587	-0.702232	-1.87047	-1.05156	-0.184631	-0.910871	-0.608456	-2.89752		-0.222296	0.375303		-0.91672	-1.07229	-0.155574	0.643674
Q96HS1	PGAM5_HUMAN	2	Serine/threonine-protein phosphatase PGAM5, mitochondrial (EC 3.1.3.16) (Bcl-XL-binding protein v68) (Phosphoglycerate mutase family member 5)	9606.ENSP00000438465	PGAM5	1.22959	1.70246	0.811201	1.26408	1.8092	-0.710863	0.0813383	-0.851289	1.78557	0.416905	0.999982	0.770668	0.963251	-0.652525	0.628318	0.556617	1.19941	1.02427		-0.113774	0.653061		1.01761	0.576877	-0.440735	0.337915
O75223	GGCT_HUMAN	2	Gamma-glutamylcyclotransferase (EC 4.3.2.9) (Cytochrome c-releasing factor 21)	9606.ENSP00000275428	GGCT	0.883834	-0.655236	-1.22074	-0.02466	0.769148	-0.837156	-2.04521	-1.1954	1.29691	0.196473	0.229725	0.0903511	0.487517	0.15248	-0.930174	0.0221485	0.482444	-0.261216		0.132413	0.600441		-0.180801	-0.122829	0.0579722	0.897314
P67809	YBOX1_HUMAN	2	Y-box-binding protein 1 (YB-1) (CCAAT-binding transcription factor I subunit A) (CBF-A) (DNA-binding protein B) (DBPB) (Enhancer factor I subunit A) (EFI-A) (Nuclease-sensitive element-binding protein 1) (Y-box transcription factor)	9606.ENSP00000361626	YBX1	0.105062	-0.525192	-1.62954	-1.03103	0.527576	-0.538242	0.0574827	-3.07498	-0.153414	-0.438915	-1.12151	-1.08847	-2.37019	-1.67583	0.912618	-0.976779	0.666115	-1.07192		-0.0297494	0.906717		-0.515227	-0.861317	-0.34609	0.465535
O00232	PSD12_HUMAN	2	26S proteasome non-ATPase regulatory subunit 12 (26S proteasome regulatory subunit RPN5) (26S proteasome regulatory subunit p55)	9606.ENSP00000348442	PSMD12	-0.989076	0.11739	-1.7842	-0.996931	-1.49151	-1.34468	-3.20927	-0.714978	-0.671217	-2.94046	-1.71178	-0.338127	-1.34185	-1.61387	-2.42762	-1.31654	-0.881594	-1.42227		-0.137462	0.586493		-1.0815	-1.54913	-0.467631	0.234158
P11234	RALB_HUMAN	2	Ras-related protein Ral-B (EC 3.6.5.2)	9606.ENSP00000272519	RALB	0.349922	-0.198106	-0.265915	-0.133541	0.622272	-0.401994	0.616677	-0.889742	0.893765	-0.309294	0.153132	-0.146626	1.15161	1.35915	0.0829557	0.446257	-0.514144	-0.0764697		0.175398	0.486334		-0.00456056	0.230606	0.235166	0.372156
P62820	RAB1A_HUMAN	2	Ras-related protein Rab-1A (EC 3.6.5.2) (YPT1-related protein)	9606.ENSP00000387286	RAB1A	--	-2.97756	0.0830887	-2.42372	0.17039	0.367266	-1.52295	-2.26893	1.5252	0.0233842	-0.384256	-0.479514	-2.13448	-0.375542	-0.71517	-1.69854	0.484569	0.1708		0.0684921	0.787128		-0.796756	-0.614619	0.182136	0.798498
Q13126	MTAP_HUMAN	2	S-methyl-5'-thioadenosine phosphorylase (EC 2.4.2.28) (5'-methylthioadenosine phosphorylase) (MTA phosphorylase) (MTAP) (MTAPase)	9606.ENSP00000494373	MTAP	-1.52989	0.11189	-0.170536	-3.84205	-0.233144	0.896006	-2.02242	-0.328097	-1.33782	-0.854328	-1.54667	-1.11363	-1.50633	-1.09615	-1.37137	-1.44401	-1.60549	-0.18173		-0.131166	0.603907		-0.794622	-1.20067	-0.406048	0.587477
P48449	LSS_HUMAN	1	Lanosterol synthase (EC 5.4.99.7) (2,3-epoxysqualene--lanosterol cyclase) (Oxidosqualene--lanosterol cyclase) (OSC) (hOSC)	9606.ENSP00000380837	LSS	-2.86101	-1.35722	-0.841475	-0.476328	-2.53289	-1.47274	-4.46669	-1.34243	-4.51187	-0.743664	-0.998098	-0.682799	-1.61164	-2.90617	-1.72147	-3.14003	-2.77349	-2.88324		-0.283295	0.254635		-1.59028	-2.31513	-0.724854	0.203417
Q7L5N1	CSN6_HUMAN	1	COP9 signalosome complex subunit 6 (SGN6) (Signalosome subunit 6) (JAB1-containing signalosome subunit 6) (MOV34 homolog) (Vpr-interacting protein) (hVIP)	9606.ENSP00000304102	COPS6	-3.13613	-0.962048	-1.84573	-1.17606	-1.96983	-2.89924	-2.4804	0.429419	-0.517729	-1.11609	-1.51437	-1.14323	-0.788969	-3.14298	-1.31312	-4.2457	-3.66287	-4.00739		-0.452375	0.0594391		-1.99817	-1.95862	0.0395507	0.945145
P61626	LYSC_HUMAN	1	Lysozyme C (EC 3.2.1.17) (1,4-beta-N-acetylmuramidase C)	9606.ENSP00000261267	LYZ	-3.61084	-4.66249	-1.02675	-0.612843	-4.65968	-0.333141	-3.12248	-2.09522	-6.25263	-2.85204	-2.69091	-2.45386	-2.78252	-4.36659	-2.92196	-0.112198	0.0320073	-0.513133		0.331608	0.178851		-2.48429	-2.51096	-0.0266685	0.978911
Q9Y2Q9	RT28_HUMAN	1	28S ribosomal protein S28, mitochondrial (MRP-S28) (S28mt) (28S ribosomal protein S35, mitochondrial) (MRP-S35) (S35mt) (Mitochondrial small ribosomal subunit protein bS1m)	9606.ENSP00000276585	MRPS28	-1.58754	-1.40081	0.389335	-0.170873	0.139569	0.71492	-0.424724	0.278795	0.00668042	-2.2041	-2.57423	-5.37958	-0.368888	-0.627467	-4.42727	-3.57198	-3.31338	-2.88914		-0.58426	0.0108908		-0.319232	-2.12461	-1.80538	0.0157226
O43242	PSMD3_HUMAN	1	26S proteasome non-ATPase regulatory subunit 3 (26S proteasome regulatory subunit RPN3) (26S proteasome regulatory subunit S3) (Proteasome subunit p58)	9606.ENSP00000264639	PSMD3	-2.90436	-2.02236	-1.58773	-4.96647	-4.29768	-1.22683	-3.14741	-3.38032	-3.7007	-1.39674	-1.06081	-1.07503	-2.81802	-5.36561	-0.433424	-4.84513	-1.60113	-1.17988		0.0668692	0.792065		-2.83424	-2.50035	0.333889	0.67488
Q13724	MOGS_HUMAN	1	Mannosyl-oligosaccharide glucosidase (EC 3.2.1.106) (Processing A-glucosidase I)	9606.ENSP00000410992	MOGS	-0.747835	-0.8873	-3.54942	-3.55525	-3.83038	-2.16448	-0.152632	0.611686	-0.0341109	-3.23357	-2.98412	-3.96115	-1.04448	-4.28866	-0.00794126	-3.27514	-2.43541	-1.46211		-0.0181224	0.943101		-2.45578	-1.85564	0.600142	0.442108
Q13938	CAYP1_HUMAN	1	Calcyphosin (Calcyphosine)	9606.ENSP00000498855	CAPS	-4.91663	-1.03098	-4.47266	-4.4981	-2.13755	0.334355	-0.0110088	-0.281119	-0.649114	-3.13394	-2.74046	-2.42606	-1.64054	-1.49128	-3.26595	-4.60955	-2.88189	-3.78029		-0.189038	0.452499		-2.78693	-2.2426	0.544328	0.594747
P68133	ACTS_HUMAN	1	Actin, alpha skeletal muscle (Alpha-actin-1) [Cleaved into: Actin, alpha skeletal muscle, intermediate form]	9606.ENSP00000355645	ACTA1	5.80365	6.22572	-2.29028	-3.77018	5.99025	6.40583	6.64592	6.51309	5.68374	-4.90335	-2.88044	-3.12454	4.76068	4.27895	-2.66997	3.5502	-2.17396	-2.20503		-0.279369	0.261561		3.06083	1.12294	-1.93789	0.424437
Q5JRA6	TGO1_HUMAN	1	Transport and Golgi organization protein 1 homolog (TANGO1) (C219-reactive peptide) (D320) (Melanoma inhibitory activity protein 3)	9606.ENSP00000340900	MIA3	-2.23996	-1.93653	-2.45279	-2.09553	-1.69803	-0.559452	-0.207767	0.355883	-0.140757	-4.33743	-5.08677	-5.52313	-4.98424	-4.9494	-3.15569	-4.34457	-3.94333	-5.05435		-0.62338	0.00570846		-1.83038	-3.44763	-1.61725	0.0328309
Q9Y5M8	SRPRB_HUMAN	1	Signal recognition particle receptor subunit beta (SR-beta) (Protein APMCF1)	9606.ENSP00000418401	SRPRB	-1.43407	-2.06793	-2.14918	-2.64447	-1.02849	0.219235	0.262002	-0.117987	-0.423991	-3.30318	-2.46824	-2.48163	-1.99136	-0.979829	-4.61236	-2.30623	-2.62449	-2.1453		-0.366234	0.134979		-1.51748	-1.93272	-0.415232	0.487442
P53634	CATC_HUMAN	1	Dipeptidyl peptidase 1 (EC 3.4.14.1) (Cathepsin C) (Cathepsin J) (Dipeptidyl peptidase I) (DPP-I) (DPPI) (Dipeptidyl transferase) [Cleaved into: Dipeptidyl peptidase 1 exclusion domain chain (Dipeptidyl peptidase I exclusion domain chain); Dipeptidyl peptidase 1 heavy chain (Dipeptidyl peptidase I heavy chain); Dipeptidyl peptidase 1 light chain (Dipeptidyl peptidase I light chain)]	9606.ENSP00000227266	CTSC	1.30012	0.769993	0.0696285	1.14999	2.02657	-2.52802	1.10919	2.0953	1.51433	0.521157	0.244916	0.248574	1.6363	1.50437	0.687844	1.63876	1.7197	1.78173		0.383773	0.115898		0.464712	1.22518	0.760469	0.306973
Q9HD45	TM9S3_HUMAN	1	Transmembrane 9 superfamily member 3 (EP70-P-iso) (SM-11044-binding protein)	9606.ENSP00000360184	TM9SF3	-3.23347	-2.73178	-3.19445	-5.21128	-5.20873	-3.11236	-4.72176	-3.9061	-4.05824	-7.14597	-7.12668	-6.53421	-2.76089	-2.56817	-4.40573	-5.16914	-5.28639	-3.1661		-0.0712977	0.778609		-3.78201	-4.73745	-0.955436	0.162042
Q15758	AAAT_HUMAN	1	Neutral amino acid transporter B(0) (ATB(0)) (Baboon M7 virus receptor) (RD114/simian type D retrovirus receptor) (Sodium-dependent neutral amino acid transporter type 2) (Solute carrier family 1 member 5)	9606.ENSP00000444408	SLC1A5	-3.69276	-4.66172	-3.80905	-5.23592	-4.30737	0.255232	-2.25967	0.276004	-4.4539	-0.289873	-0.677593	-0.65921	-3.29235	-2.7888	-1.114	-1.71704	-1.96739	-2.01102		0.321389	0.193437		-3.57526	-1.74624	1.82903	0.0765357
Q96IR7	HPDL_HUMAN	1	4-hydroxyphenylpyruvate dioxygenase-like protein (HPD-like protein) (EC 1.13.-.-) (Glyoxalase domain-containing protein 1)	9606.ENSP00000335060	HPDL	-3.54415	-2.43964	-3.54408	-5.5137	-4.56772	-1.50986	2.11194	2.03116	0.469761	-3.56575	-2.85342	-6.02446	-3.56918	-3.83386	-3.93172	-3.91602	-5.04021	-4.35601		-0.249893	0.317274		-3.51986	-2.70648	0.813378	0.417322
Q9NR28	DBLOH_HUMAN	1	Diablo homolog, mitochondrial (Direct IAP-binding protein with low pI) (Second mitochondria-derived activator of caspase) (Smac)	9606.ENSP00000398495	DIABLO-2	-1.48718	-1.68192	-0.312564	0.243343	0.946243	-3.02931	1.54924	1.58502	1.24115	0.425201	-1.57939	-0.190255	0.497107	0.0351324	-0.194149	-0.00786379	-0.423498	-0.562311		0.14432	0.567766		-0.886898	0.197949	1.08485	0.138736
Q9Y6M1	IF2B2_HUMAN	1	Insulin-like growth factor 2 mRNA-binding protein 2 (IGF2 mRNA-binding protein 2) (IMP-2) (Hepatocellular carcinoma autoantigen p62) (IGF-II mRNA-binding protein 2) (VICKZ family member 2)	9606.ENSP00000410242	IGF2BP2	-1.9508	-2.72313	-2.51932	-4.76602	-1.90069	-4.59034	-3.75311	-3.9849	-5.04967	-3.58958	-4.12093	-3.24979	-7.81078	-5.21362	-4.6691	-1.18914	-1.57673	-0.825862		0.103306	0.683332		-3.07505	-3.75277	-0.677717	0.391502
Q7L1Q6	BZW1_HUMAN	1	Basic leucine zipper and W2 domain-containing protein 1 (Protein Orf)	9606.ENSP00000394316	BZW1	-5.91822	-1.62517	-5.15689	-4.29632	-4.83799	-2.07753	-2.29151	-1.12334	-1.47904	-4.28732	-7.24213	-4.37014	-4.39929	-4.95065	-5.26411	-5.50735	-4.31079	-4.99664		-0.312959	0.206048		-3.98536	-4.18519	-0.199838	0.8234
Q9GZT3	SLIRP_HUMAN	1	SRA stem-loop-interacting RNA-binding protein, mitochondrial	9606.ENSP00000450909	SLIRP	-3.67777	-2.42541	-0.807661	-0.157225	-4.66349	-2.50951	-0.337078	-3.93809	-4.86747	-0.179664	0.00858828	-0.113172	-5.09283	-3.00404	-0.991395	0.384853	0.500356	0.61176		0.370852	0.129756		-2.37351	-1.41818	0.955329	0.325142
P52292	IMA1_HUMAN	1	Importin subunit alpha-1 (Karyopherin subunit alpha-2) (RAG cohort protein 1) (SRP1-alpha)	9606.ENSP00000438483	KPNA2	-4.51295	-0.466787	-1.24806	-1.94153	-4.30284	-2.72927	-3.79007	-4.47764	-4.13023	-2.08711	-3.05244	-2.96955	-3.15413	-5.36564	-1.96146	-1.67269	-1.68588	-1.48217		0.152569	0.545591		-2.53357	-2.98575	-0.452178	0.568043
P01308	INS_HUMAN	1	Insulin [Cleaved into: Insulin B chain; Insulin A chain]	9606.ENSP00000380432	INS	-3.1043	-2.75837	3.43312	3.12029	-2.14185	-1.43718	-1.37121	-0.844094	-3.2943	1.8424	2.64269	2.55106	-0.304356	-1.69386	1.26022	5.28846	5.55752	4.13511		0.565962	0.0143529		-0.481381	1.31413	1.79552	0.249486
Q07065	CKAP4_HUMAN	1	Cytoskeleton-associated protein 4 (63-kDa cytoskeleton-linking membrane protein) (Climp-63) (p63)	9606.ENSP00000367265	CKAP4	-5.25476	-4.21326	-2.85428	-3.205	-3.25942	-4.14318	-3.9261	-3.83373	-3.00287	-2.29182	-2.71628	-2.74246	-3.06676	-3.26548	-4.11623	-1.6611	-1.25319	-1.33142		0.683205	0.00177592		-3.82165	-2.76729	1.05436	0.0422748
P49773	HINT1_HUMAN	1	Histidine triad nucleotide-binding protein 1 (EC 3.-.-.-) (Adenosine 5'-monophosphoramidase) (Protein kinase C inhibitor 1) (Protein kinase C-interacting protein 1) (PKCI-1)	9606.ENSP00000304229	HINT1	-0.636927	-0.778343	-0.710094	-1.40892	-1.32243	-1.16858	-0.260358	-2.76342	-4.6698	-0.564438	-4.69757	-0.552774	-1.26686	-2.38209	-2.74262	-4.91946	-0.218196	-0.462167		-0.203805	0.417272		-1.00422	-2.12498	-1.12076	0.0630281
P78344	IF4G2_HUMAN	1	Eukaryotic translation initiation factor 4 gamma 2 (eIF-4-gamma 2) (eIF-4G 2) (eIF4G 2) (Death-associated protein 5) (DAP-5) (p97)	9606.ENSP00000433664	EIF4G2	-2.19083	-2.93263	-2.78661	-3.60083	-2.30997	-6.38723	-6.71375	-5.30769	-6.03525	-3.11136	-3.14127	-1.95814	-6.81078	-5.9508	-3.17586	-2.41669	-3.69522	-4.04645		-0.0882619	0.727644		-3.36802	-4.3636	-0.995588	0.243097
Q9NZ45	CISD1_HUMAN	1	CDGSH iron-sulfur domain-containing protein 1 (MitoNEET)	9606.ENSP00000363041	CISD1	-5.29359	-4.1879	-1.20408	-2.52422	-4.50782	-3.03462	-3.73246	-3.52947	-4.68185	-5.25852	-1.77704	-1.39221	-5.91549	-4.20714	-4.00816	-0.966238	-0.652423	-0.401528		0.362905	0.138834		-3.4587	-3.04354	0.415159	0.622146
P61956	SUMO2_HUMAN	1	Small ubiquitin-related modifier 2 (SUMO-2) (HSMT3) (SMT3 homolog 2) (SUMO-3) (Sentrin-2) (Ubiquitin-like protein SMT3B) (Smt3B)	9606.ENSP00000405965	SUMO2	-2.86482	-4.66177	-1.1467	-1.88633	-4.82404	-4.00471	-4.03312	-4.90138	-3.81313	-1.12852	-0.935588	-0.98745	-3.68972	-1.94957	-4.18033	-1.09657	-0.724279	-0.727		0.45126	0.0601477		-3.2314	-2.34722	0.884173	0.279134
P46781	RS9_HUMAN	1	40S ribosomal protein S9 (Small ribosomal subunit protein uS4)	9606.ENSP00000375632	RPS9	-2.70069	-0.287501	-1.13672	-0.222746	-2.84515	-0.289406	-1.717	0.726071	-4.02218	-2.64178	-2.47893	-2.15137	-1.82196	-2.71254	-0.0810146	-0.0118694	0.0587961	-0.766983		0.20182	0.42192		-1.24703	-1.4684	-0.221363	0.740205
Q86YZ3	HORN_HUMAN	1	Hornerin	9606.ENSP00000357791	HRNR	0.911605	2.14724	-1.50842	-0.225595	-0.0893332	-0.376866	-2.95524	-4.44658	-3.92649	-1.53547	-5.46787	-3.47509	0.676104	0.723532	-2.51211	-1.2982	0.194788	-0.395178		-0.0142448	0.955263		0.143105	-2.03482	-2.17792	0.0143689
P49441	INPP_HUMAN	1	Inositol polyphosphate 1-phosphatase (IPP) (IPPase) (EC 3.1.3.57)	9606.ENSP00000376142	INPP1	-2.88907	-3.78491	-3.18868	-3.02761	-2.36524	-2.50618	-2.5444	-2.76495	-2.96834	-4.27417	-4.76851	-5.12613	-2.69002	-5.28824	-3.5703	-2.86257	-4.64859	-3.41659		-0.351156	0.153047		-2.96028	-3.74357	-0.783284	0.0454326
P08183	MDR1_HUMAN	1	ATP-dependent translocase ABCB1 (ATP-binding cassette sub-family B member 1) (Multidrug resistance protein 1) (EC 7.6.2.2) (P-glycoprotein 1) (Phospholipid transporter ABCB1) (EC 7.6.2.1) (CD antigen CD243)	9606.ENSP00000478255	ABCB1	-2.44085	-2.88458	-4.81432	-2.05168	-2.88321	-0.243493	-0.773984	-0.761622	-1.592	-3.58796	-2.98588	-5.44827	-4.74108	-5.11028	-0.208408	-3.37395	-2.90581	-3.22807		-0.229308	0.36003		-2.55302	-2.89311	-0.340086	0.673367
O75534	CSDE1_HUMAN	1	Cold shock domain-containing protein E1 (N-ras upstream gene protein) (Protein UNR)	9606.ENSP00000481762	CSDE1	-2.89314	-3.4833	-2.42944	-2.22773	-3.85547	-1.4338	-3.35689	-1.31564	-3.51497	-2.20357	-2.00345	-2.55196	-2.4404	-3.02756	-2.54802	-3.35179	-3.43658	-3.97829		-0.307392	0.214664		-2.72048	-2.81076	-0.0902801	0.835409
P23919	KTHY_HUMAN	1	Thymidylate kinase (EC 2.7.4.9) (dTMP kinase)	9606.ENSP00000304802	DTYMK	0.406742	1.56436	-2.89659	-1.17802	1.03075	5.3498	1.93576	2.03155	0.736189	-7.21472	-4.91381	-3.81471	4.95161	0.0768111	-0.440704	-1.94374	-3.1924	-1.30944		-0.223587	0.372466		0.712842	-1.09147	-1.80431	0.252126
P07305	H10_HUMAN	1	Histone H1.0 (Histone H1') (Histone H1(0)) [Cleaved into: Histone H1.0, N-terminally processed]	9606.ENSP00000344504	H1-0	0.432964	-2.44095	-2.15267	0.908966	-1.16638	1.65142	1.54985	1.64364	0.698407	-0.754119	-2.14048	-1.96414	0.71573	-1.18619	-1.11493	-0.151164	-3.39515	-2.27554		-0.328407	0.183338		-0.461108	-0.697842	-0.236734	0.782836
P23381	SYWC_HUMAN	1	Tryptophan--tRNA ligase, cytoplasmic (EC 6.1.1.2) (Interferon-induced protein 53) (IFP53) (Tryptophanyl-tRNA synthetase) (TrpRS) (hWRS) [Cleaved into: T1-TrpRS; T2-TrpRS]	9606.ENSP00000347495	WARS1	-2.73481	-2.56424	-5.39398	-4.58813	-2.75731	-2.29606	-3.32469	-2.98263	-3.97871	-1.8292	-1.26725	-1.26156	-2.62157	-1.82193	-0.854421	-4.39707	-3.6849	-1.48435		0.233851	0.350325		-3.38909	-2.45902	0.930066	0.169566
P61254	RL26_HUMAN	1	60S ribosomal protein L26 (Large ribosomal subunit protein uL24)	9606.ENSP00000463784	RPL26	-3.07217	-1.20929	-1.67647	-0.58041	-1.27948	-1.0304	-1.03409	-4.04415	-1.63723	-1.48871	-1.71035	-1.42915	-0.476429	-0.402403	-1.67072	-1.09924	-0.81146	-0.925885		0.323523	0.190329		-1.4747	-1.39415	0.0805493	0.859643
P11279	LAMP1_HUMAN	1	Lysosome-associated membrane glycoprotein 1 (LAMP-1) (Lysosome-associated membrane protein 1) (CD107 antigen-like family member A) (CD antigen CD107a)	9606.ENSP00000333298	LAMP1	-1.63951	-2.39811	0.350742	1.19502	-3.95611	-2.76674	-1.2805	-1.55403	-3.45849	1.07862	1.15492	0.818217	-3.51778	-2.30224	2.9997	1.52467	1.82829	1.79117		0.471721	0.0481147		-1.53579	-0.0764533	1.45933	0.181595
Q9UN86	G3BP2_HUMAN	1	Ras GTPase-activating protein-binding protein 2 (G3BP-2) (GAP SH3 domain-binding protein 2)	9606.ENSP00000352738	G3BP2	-4.35294	-2.35968	-3.29143	-2.79423	-2.95494	-1.07713	-1.88813	-2.40416	-1.67456	-3.12501	-3.70341	-3.32765	-3.54195	-4.47772	-0.863791	-2.17024	-3.72243	-1.74294		0.00769269	0.975832		-2.80506	-2.72017	0.0848894	0.878273
P00797	RENI_HUMAN	1	Renin (EC 3.4.23.15) (Angiotensinogenase)	9606.ENSP00000272190	REN	-2.46323	0.414186	-1.4035	-3.37804	-3.46044	1.55507	1.18963	1.35893	-0.230635	-3.26851	-1.75435	-1.88581	-0.997952	-0.839382	-1.00027	-2.73125	-2.76093	-3.42621		-0.282862	0.255393		-1.45599	-1.36223	0.0937636	0.924547
P55268	LAMB2_HUMAN	1	Laminin subunit beta-2 (Laminin B1s chain) (Laminin-11 subunit beta) (Laminin-14 subunit beta) (Laminin-15 subunit beta) (Laminin-3 subunit beta) (Laminin-4 subunit beta) (Laminin-7 subunit beta) (Laminin-9 subunit beta) (S-laminin subunit beta) (S-LAM beta)	9606.ENSP00000307156	LAMB2	-4.21396	-1.58072	1.66696	-0.050775	-2.06648	-2.37809	-3.84896	-0.91071	0.181006	-0.534338	1.11571	0.744687	-3.35754	5.14716	4.88922	4.25884	4.23819	2.81507		0.673012	0.00220611		-1.43718	1.22819	2.66537	0.0454998
Q9BR76	COR1B_HUMAN	1	Coronin-1B (Coronin-2)	9606.ENSP00000340211	CORO1B	-5.80183	-0.746733	-2.64365	-0.61031	-4.61805	-4.15371	-3.73226	-4.03536	-4.80675	-1.70942	-1.69935	-2.07791	-4.90636	-5.39426	-0.894291	-2.53701	-2.92066	-2.23121		0.0701869	0.781979		-3.09571	-3.07874	0.0169754	0.986448
P26373	RL13_HUMAN	1	60S ribosomal protein L13 (Breast basic conserved protein 1) (Large ribosomal subunit protein eL13)	9606.ENSP00000307889	RPL13	-2.2239	-2.56546	-2.71876	0.33495	-0.208161	-3.03748	-0.670994	0.698283	-0.430448	-3.10745	-5.13338	-5.27419	-3.44938	-3.95672	-4.34911	-1.03059	-1.97993	-2.84372		-0.259541	0.298318		-1.73647	-2.6273	-0.890837	0.290764
Q5D862	FILA2_HUMAN	1	Filaggrin-2 (FLG-2) (Intermediate filament-associated and psoriasis-susceptibility protein) (Ifapsoriasin)	9606.ENSP00000373370	FLG2	-0.385812	-0.568629	-4.16515	-4.84559	-1.78708	-1.34159	-2.62204	-3.68982	-3.59993	-7.57657	-6.2424	-4.98467	-3.29602	-4.81891	-2.13832	-2.72562	-0.715517	-1.80373		0.00554501	0.982578		-2.18231	-3.68446	-1.50215	0.144382
Q8NE62	CHDH_HUMAN	1	Choline dehydrogenase, mitochondrial (CDH) (CHD) (EC 1.1.99.1)	9606.ENSP00000319851	CHDH	-2.98459	-0.243823	-3.60988	-3.13707	-1.01878	-0.0160026	0.25078	-0.0862351	-4.66571	-4.3998	-3.61797	-3.36288	-4.24721	-1.8966	-2.54362	-1.65907	-1.51991	-2.45071		-0.114106	0.652111		-1.83503	-2.51658	-0.681552	0.413864
P06702	S10A9_HUMAN	1	Protein S100-A9 (Calgranulin-B) (Calprotectin L1H subunit) (Leukocyte L1 complex heavy chain) (Migration inhibitory factor-related protein 14) (MRP-14) (p14) (S100 calcium-binding protein A9)	9606.ENSP00000357727	S100A9	-1.21196	-0.371834	-5.04365	-2.60521	-1.20951	-1.98824	-2.43906	-1.97124	-1.44491	-5.26943	-5.74762	-3.90771	-1.95727	-3.78959	-3.11778	-0.985783	-2.1237	-1.83742		-0.00664253	0.979131		-2.07173	-2.88263	-0.810892	0.336146
Q96AB3	ISOC2_HUMAN	1	Isochorismatase domain-containing protein 2	9606.ENSP00000085068	ISOC2	-2.92307	-3.13199	-6.76386	-4.88696	-2.0719	-2.40501	-3.1779	-1.65373	-2.9737	-5.21039	-6.65745	-4.47651	-4.25854	-3.76122	-5.37419	-5.35622	-5.4222	-6.12312		-0.459822	0.0548662		-3.69713	-4.5371	-0.839964	0.346313
Q9NQW7	XPP1_HUMAN	1	Xaa-Pro aminopeptidase 1 (EC 3.4.11.9) (Aminoacylproline aminopeptidase) (Cytosolic aminopeptidase P) (Soluble aminopeptidase P) (sAmp) (X-Pro aminopeptidase 1) (X-prolyl aminopeptidase 1, soluble)	9606.ENSP00000421566	XPNPEP1	-5.76465	-3.43693	-4.64011	-4.21661	-2.54161	-1.32743	-0.475936	-2.14716	-0.797395	-2.78341	-4.4261	-3.31341	-2.51494	-3.48041	-4.34437	-3.3136	-4.78447	-4.61668		-0.188414	0.454021		-3.65456	-3.08316	0.5714	0.472959
P32322	P5CR1_HUMAN	1	Pyrroline-5-carboxylate reductase 1, mitochondrial (P5C reductase 1) (P5CR 1) (EC 1.5.1.2)	9606.ENSP00000384949	PYCR1	-4.31877	-2.86268	-2.42342	-1.38473	-0.368477	-2.60159	-1.8993	-3.77677	-4.18569	-2.44091	-2.55129	-2.47663	-0.788683	-0.62896	-2.33562	-1.88296	-1.56828	-1.54701		0.363117	0.138586		-2.32661	-2.17351	0.153103	0.81338
Q9Y6D5	BIG2_HUMAN	1	Brefeldin A-inhibited guanine nucleotide-exchange protein 2 (Brefeldin A-inhibited GEP 2) (ADP-ribosylation factor guanine nucleotide-exchange factor 2)	9606.ENSP00000360985	ARFGEF2	-4.62716	-2.98295	-4.63545	-5.01833	-2.54399	-2.68822	-3.08018	-3.10585	-2.42586	-1.41436	-1.74345	-1.37574	-4.21719	-1.10655	-4.11369	-3.07435	-5.67114	-3.36856		-0.0348762	0.890726		-3.74935	-2.89141	0.85794	0.181696
P15374	UCHL3_HUMAN	1	Ubiquitin carboxyl-terminal hydrolase isozyme L3 (UCH-L3) (EC 3.4.19.12) (Ubiquitin thioesterase L3)	9606.ENSP00000366819	UCHL3	-3.84489	-3.22639	-4.88394	-5.24905	-2.39113	0.198396	-1.88777	-2.3956	-2.65293	-6.31577	-4.4391	-3.67575	-0.48531	-3.83851	-4.93172	-4.73531	-6.14451	-6.44682		-0.394689	0.105037		-3.23283	-3.99576	-0.762925	0.452492
O95168	NDUB4_HUMAN	1	NADH dehydrogenase [ubiquinone] 1 beta subcomplex subunit 4 (Complex I-B15) (CI-B15) (NADH-ubiquinone oxidoreductase B15 subunit)	9606.ENSP00000184266	NDUFB4	-3.82881	-3.14285	-2.13227	-3.08373	-4.1258	1.50437	-0.0352051	0.0679233	-0.863371	-1.97117	-1.95144	-1.98928	1.25219	0.972658	-1.33251	-2.56972	-2.31982	-2.23904		0.186157	0.459542		-2.46818	-1.08157	1.38662	0.177457
P26368	U2AF2_HUMAN	1	Splicing factor U2AF 65 kDa subunit (U2 auxiliary factor 65 kDa subunit) (hU2AF(65)) (hU2AF65) (U2 snRNP auxiliary factor large subunit)	9606.ENSP00000307863	U2AF2	-0.595766	-4.58407	-3.71054	-1.76926	-4.54752	-2.08242	-3.64481	-3.99577	-3.00969	-1.16908	-1.19752	-1.36596	-3.30862	-2.21124	-2.9609	-2.24111	-4.94371	-1.94774		-0.00296116	0.990696		-2.8816	-2.66635	0.215252	0.782376
Q969L2	MAL2_HUMAN	1	Protein MAL2	9606.ENSP00000479708	MAL2	-1.613	-3.54981	-1.30395	-1.55373	-1.75797	-0.992835	-2.32621	-0.793714	-2.72635	-0.634638	-0.428613	-0.755925	-3.60168	-4.01228	-0.265582	-1.38109	-1.04851	-1.43982		0.0242354	0.923954		-1.79522	-1.61787	0.17735	0.736841
Q15435	PP1R7_HUMAN	1	Protein phosphatase 1 regulatory subunit 7 (Protein phosphatase 1 regulatory subunit 22)	9606.ENSP00000234038	PPP1R7	-5.80093	-4.24673	-5.90016	-3.87281	-3.7138	-4.02801	-4.56239	-3.93532	-3.78628	-6.77475	-6.65715	-5.53482	-5.38798	-5.9508	-5.99057	-5.03338	-5.85067	-4.85838		-0.378215	0.121724		-4.59374	-5.36021	-0.766467	0.149661
O00330	ODPX_HUMAN	1	Pyruvate dehydrogenase protein X component, mitochondrial (Dihydrolipoamide dehydrogenase-binding protein of pyruvate dehydrogenase complex) (E3-binding protein) (E3BP) (Lipoyl-containing pyruvate dehydrogenase complex component X) (proX)	9606.ENSP00000227868	PDHX	-1.38327	-0.739195	-3.20507	-1.27074	-0.88731	-2.41191	-1.35319	-0.32176	-1.3514	-4.52532	-3.31532	-5.37324	-3.23789	-0.772506	-2.72495	-3.2677	-0.955227	-3.85244		-0.281477	0.257827		-1.64958	-2.58758	-0.937995	0.144322
P52895	AK1C2_HUMAN	1	Aldo-keto reductase family 1 member C2 (EC 1.-.-.-) (EC 1.1.1.112) (EC 1.1.1.209) (EC 1.1.1.53) (EC 1.1.1.62) (EC 1.3.1.20) (3-alpha-HSD3) (Chlordecone reductase homolog HAKRD) (Dihydrodiol dehydrogenase 2) (DD-2) (DD2) (Dihydrodiol dehydrogenase/bile acid-binding protein) (DD/BABP) (Type III 3-alpha-hydroxysteroid dehydrogenase) (EC 1.1.1.357)	9606.ENSP00000370129	AKR1C2	-3.5464	-2.08713	-3.81033	-5.04675	-3.13955	-2.70529	-0.922477	-3.45159	-3.66975	-0.478104	-1.77801	-1.50171	-4.31633	-3.5135	-2.05526	-4.48358	-3.03039	-3.55668		-0.0945196	0.709103		-3.38924	-2.72978	0.659462	0.265382
Q08431	MFGM_HUMAN	1	Lactadherin (Breast epithelial antigen BA46) (HMFG) (MFGM) (Milk fat globule-EGF factor 8) (MFG-E8) (SED1) [Cleaved into: Lactadherin short form; Medin]	9606.ENSP00000268150	MFGE8	-1.33654	-0.882086	-2.36275	-1.62816	-5.33015	-3.19334	0.277018	-2.37295	-4.31519	-5.87689	-3.52745	-4.09141	-2.83301	-3.5474	-1.12652	0.411533	0.563025	-0.183332		0.383981	0.115685		-2.4555	-2.21855	0.236954	0.798868
Q02818	NUCB1_HUMAN	1	Nucleobindin-1 (CALNUC)	9606.ENSP00000385923	NUCB1	-3.33882	-2.02659	-3.14545	-2.22561	-3.21378	-1.20044	-2.97433	-2.00311	-2.42221	-4.02677	-5.82719	-5.74259	-0.621297	-2.15026	-2.87532	-3.77496	-4.24172	-4.94954		-0.287406	0.247508		-2.52511	-3.46744	-0.942329	0.120515
P20645	MPRD_HUMAN	1	Cation-dependent mannose-6-phosphate receptor (CD Man-6-P receptor) (CD-MPR) (46 kDa mannose 6-phosphate receptor) (MPR 46)	9606.ENSP00000000412	M6PR	-3.79128	-1.06165	-0.85158	-0.208096	-1.29976	-1.20981	-0.0952025	-3.3328	-3.7573	-1.81694	-1.09893	-1.28111	-4.19417	0.485925	0.539521	0.195783	0.284484	0.257319		0.370261	0.130416		-1.4037	-1.15112	0.252579	0.728745
O43490	PROM1_HUMAN	1	Prominin-1 (Antigen AC133) (Prominin-like protein 1) (CD antigen CD133)	9606.ENSP00000426809	PROM1	-1.9963	-1.02922	-5.39585	-5.51315	-1.68779	-1.77526	-0.210417	-1.53371	-2.26185	-5.52072	-5.0154	-4.81537	-4.98417	-3.14766	-4.57594	-3.36005	-3.76941	-4.24419		-0.311329	0.208547		-2.89959	-3.61991	-0.720315	0.464927
P12830	CADH1_HUMAN	1	Cadherin-1 (CAM 120/80) (Epithelial cadherin) (E-cadherin) (Uvomorulin) (CD antigen CD324) [Cleaved into: E-Cad/CTF1; E-Cad/CTF2; E-Cad/CTF3]	9606.ENSP00000261769	CDH1	-1.41511	-4.25861	-4.0352	-3.87201	-3.84578	-1.00745	-0.205684	-2.25077	-1.03148	-5.46002	-4.29971	-3.48291	-3.76013	-2.54705	-1.71566	-2.09499	-2.04394	-4.80691		-0.0129028	0.959474		-3.07236	-2.80827	0.264089	0.73065
P24539	AT5F1_HUMAN	1	ATP synthase F(0) complex subunit B1, mitochondrial (ATP synthase peripheral stalk-membrane subunit b) (ATP synthase proton-transporting mitochondrial F(0) complex subunit B1) (ATP synthase subunit b) (ATPase subunit b)	9606.ENSP00000358737	ATP5PB	-0.363449	-1.91661	-2.20044	-1.36524	-3.63662	-1.71633	-1.86732	-0.398122	-4.31583	-2.1084	-2.95991	-2.35431	-2.91972	-4.24046	-0.408533	-0.787075	-1.39232	-1.36113		0.0946538	0.708707		-1.86645	-2.09276	-0.226312	0.704863
Q9Y6E2	BZW2_HUMAN	1	Basic leucine zipper and W2 domain-containing protein 2	9606.ENSP00000397249	BZW2	-3.84603	0.457305	-0.42943	-0.579524	-3.95234	-1.10973	-3.69583	-2.84545	-2.43321	-0.695278	-0.784465	-0.846277	-3.02488	-5.28901	-0.865272	-1.67268	-0.795409	-0.467348		0.0164874	0.948228		-1.57663	-1.95126	-0.374632	0.680871
P84077	ARF1_HUMAN	1	ADP-ribosylation factor 1	9606.ENSP00000440005	ARF1	-3.29629	-2.46049	-2.00263	-5.02686	-4.56333	-3.97409	-3.03192	-1.5571	-4.16419	-1.46155	-4.42171	-1.2429	-3.48194	-1.19297	-2.25403	-1.12285	-1.31733	-4.01787		0.403351	0.0969525		-3.55395	-2.43886	1.11509	0.095975
P68871	HBB_HUMAN	1	Hemoglobin subunit beta (Beta-globin) (Hemoglobin beta chain) [Cleaved into: LVV-hemorphin-7; Spinorphin]	9606.ENSP00000494175	HBB	-3.80192	-3.54137	-1.50123	-2.84564	-3.55249	-3.97395	-1.06437	-0.52212	-2.73033	-4.20882	-4.30931	-3.09229	-1.27006	-0.761121	0.979432	-1.63757	-1.60537	-2.26206		0.48185	0.0428806		-3.20277	-1.87367	1.3291	0.0370024
P53999	TCP4_HUMAN	1	Activated RNA polymerase II transcriptional coactivator p15 (Positive cofactor 4) (PC4) (SUB1 homolog) (p14)	9606.ENSP00000265073	SUB1	-2.13016	-0.976579	-0.722031	-0.535814	-2.61787	-2.44	-1.6148	-0.946743	-1.92778	-0.857187	-1.08405	-0.933722	-3.31571	-2.04771	-2.49092	0.178435	-0.39776	0.118521		0.276854	0.26606		-1.57041	-1.27662	0.29379	0.556359
Q9BVA1	TBB2B_HUMAN	1	Tubulin beta-2B chain	9606.ENSP00000259818	TUBB2B	-4.91213	-0.361934	-2.91689	-1.53543	-1.79797	-3.4219	-2.38934	-2.9197	-3.84989	-3.9378	-4.23952	-5.08612	-4.10085	-4.39248	-4.90336	-2.05938	-2.294	-3.25786		-0.204923	0.414665		-2.49104	-3.61919	-1.12815	0.159266
P05556	ITB1_HUMAN	1	Integrin beta-1 (Fibronectin receptor subunit beta) (Glycoprotein IIa) (GPIIA) (VLA-4 subunit beta) (CD antigen CD29)	9606.ENSP00000379350	ITGB1	-3.47882	-3.66069	-6.63967	-6.54899	-6.08198	-3.35323	-4.59523	-3.63664	-5.28723	-6.14174	-7.24216	-7.80209	-4.98442	-5.3657	-4.14935	-5.33566	-5.11522	-5.31626		-0.0665164	0.79314		-4.96056	-5.41431	-0.453744	0.558698
Q10713	MPPA_HUMAN	1	Mitochondrial-processing peptidase subunit alpha (Alpha-MPP) (Inactive zinc metalloprotease alpha) (P-55)	9606.ENSP00000360782	PMPCA	-2.41283	-4.05476	-3.96466	-1.37858	-0.695821	-0.360123	-4.73986	-2.07594	-1.18537	-2.10169	-3.70305	-4.40455	-2.31063	-3.00131	-2.37373	-3.24528	-4.09153	-2.45302		-0.264241	0.289338		-2.14446	-2.97383	-0.829365	0.289332
P20340	RAB6A_HUMAN	1	Ras-related protein Rab-6A (Rab-6)	9606.ENSP00000311449	RAB6A	-0.784418	-1.69545	0.688573	0.156149	-3.45567	1.46639	-1.45473	-2.72879	-1.94608	0.120221	0.407765	0.229613	-2.6855	-2.72278	-4.08033	0.379763	0.340995	0.210416		-0.0251198	0.921187		-0.604073	-1.16079	-0.556715	0.535711
P08572	CO4A2_HUMAN	1	Collagen alpha-2(IV) chain [Cleaved into: Canstatin]	9606.ENSP00000353654	COL4A2	-5.53157	-3.21708	-2.49934	-2.81373	-3.30114	-3.73714	-3.40025	-1.66139	-3.8681	-2.85537	-1.81368	-2.31085	-3.65021	-4.02385	1.72578	1.04423	0.949608	-0.823183		0.672952	0.00220888		-3.51667	-1.72394	1.79273	0.0265665
P35580	MYH10_HUMAN	1	Myosin-10 (Cellular myosin heavy chain, type B) (Myosin heavy chain 10) (Myosin heavy chain, non-muscle IIb) (Non-muscle myosin heavy chain B) (NMMHC-B) (Non-muscle myosin heavy chain IIb) (NMMHC II-b) (NMMHC-IIB)	9606.ENSP00000353590	MYH10	-5.15734	-4.26707	-6.58187	-6.54893	-5.57288	-2.27131	-3.83474	-4.16777	-3.98495	-6.0427	-7.24235	-6.02395	-3.97279	-4.53155	-5.99077	-6.80768	-5.51227	-6.62092		-0.281129	0.258441		-5.06657	-5.39437	-0.327804	0.674976
Q96G03	PGM2_HUMAN	1	Phosphoglucomutase-2 (PGM 2) (EC 5.4.2.2) (Glucose phosphomutase 2) (Phosphodeoxyribomutase) (Phosphopentomutase) (EC 5.4.2.7)	9606.ENSP00000371393	PGM2	-4.64503	-2.4763	-5.42204	-1.74256	-3.54999	-1.92361	-2.34529	-2.14563	-2.21401	-1.38426	-1.72946	-1.76103	-4.22724	-3.43422	-2.15687	-1.86954	-3.27196	-2.04472		0.172986	0.49244		-3.29326	-2.38202	0.911238	0.213098
P19835	CEL_HUMAN	1	Bile salt-activated lipase (BAL) (EC 3.1.1.13) (EC 3.1.1.3) (EC 3.1.1.6) (Bile salt-stimulated lipase) (BSSL) (Bucelipase) (Carboxyl ester lipase) (Cholesterol esterase) (Pancreatic lysophospholipase) (Sterol esterase)	9606.ENSP00000501111	CEL	-1.44036	-4.00253	-4.11437	-1.70638	0.864744	-3.00516	-2.40783	-3.79318	-2.76124	-7.11331	-4.87627	-6.17475	-4.80143	-3.70325	-3.2077	-3.10488	-5.83582	-5.0054		-0.466576	0.0509519		-2.23401	-4.39875	-2.16474	0.0386107
P53701	CCHL_HUMAN	1	Holocytochrome c-type synthase (EC 4.4.1.17) (Cytochrome c-type heme lyase)	9606.ENSP00000370139	HCCS	-1.09283	-1.34217	-2.12959	-3.87713	-1.33909	-1.41365	-1.64503	-0.301699	-0.753549	-2.98107	-2.83144	-4.54252	-1.47417	-0.901943	-1.4596	-1.48277	-5.0156	-4.66369		-0.33907	0.168678		-1.86575	-2.33776	-0.472011	0.470532
Q9ULC4	MCTS1_HUMAN	1	Malignant T-cell-amplified sequence 1 (MCT-1) (Multiple copies T-cell malignancies)	9606.ENSP00000360365	MCTS1	-1.61352	-0.91434	-0.980688	-0.274812	-1.68597	-0.851745	-1.3145	-1.49232	-1.67694	-0.917916	-0.251865	-0.5512	-3.67787	-5.28877	-1.20713	-3.00765	0.246769	0.245243		-0.189047	0.452476		-1.05351	-1.57451	-0.520999	0.337613
P43490	NAMPT_HUMAN	1	Nicotinamide phosphoribosyltransferase (NAmPRTase) (Nampt) (EC 2.4.2.12) (Pre-B-cell colony-enhancing factor 1) (Pre-B cell-enhancing factor) (Visfatin)	9606.ENSP00000222553	NAMPT	-1.95585	0.0544469	-1.29382	-1.74411	-2.26009	-1.11888	-1.94649	-2.25041	-2.59967	-1.59845	-1.23415	-1.73731	-2.04436	-0.00912937	-0.874465	-1.22853	-1.54663	-0.745453		0.233452	0.351171		-1.38638	-1.48459	-0.0982024	0.808822
P61077	UB2D3_HUMAN	1	Ubiquitin-conjugating enzyme E2 D3 (EC 2.3.2.23) ((E3-independent) E2 ubiquitin-conjugating enzyme D3) (EC 2.3.2.24) (E2 ubiquitin-conjugating enzyme D3) (Ubiquitin carrier protein D3) (Ubiquitin-conjugating enzyme E2(17)KB 3) (Ubiquitin-conjugating enzyme E2-17 kDa 3) (Ubiquitin-protein ligase D3)	9606.ENSP00000349722	UBE2D3	-3.78376	-4.75133	-0.114072	-0.532788	-3.19616	-1.48538	-4.22727	-2.6651	-3.50855	-0.772758	-0.606049	-0.663042	-3.49402	-2.42985	-4.08695	-1.18774	-0.800303	-0.857721		0.19309	0.442685		-2.31058	-2.10828	0.202303	0.822237
P37108	SRP14_HUMAN	1	Signal recognition particle 14 kDa protein (SRP14) (18 kDa Alu RNA-binding protein)	9606.ENSP00000267884	SRP14	-3.93288	-4.56341	-4.17072	-1.5053	-0.158976	-2.05443	-2.10545	-3.90157	-5.21698	-1.28175	-3.34593	-0.922914	-3.73888	-3.84703	-4.406	-0.868205	-1.41366	-0.597943		0.234519	0.348911		-2.73095	-2.63719	0.0937596	0.914959
Q16881	TRXR1_HUMAN	1	Thioredoxin reductase 1, cytoplasmic (TR) (EC 1.8.1.9) (Gene associated with retinoic and interferon-induced mortality 12 protein) (GRIM-12) (Gene associated with retinoic and IFN-induced mortality 12 protein) (KM-102-derived reductase-like factor) (Thioredoxin reductase TR1)	9606.ENSP00000434516	TXNRD1	-3.43158	-3.71688	-3.57774	-2.96977	-2.30148	-2.49136	-0.686375	-3.21069	-1.82935	-7.53701	-4.37229	-5.92251	-3.08993	-4.58135	-4.62141	-4.62817	-4.3872	-6.53752		-0.481601	0.0430037		-3.08147	-4.28365	-1.20218	0.0651776
Q9UK45	LSM7_HUMAN	1	U6 snRNA-associated Sm-like protein LSm7	9606.ENSP00000252622	LSM7	-2.75357	-2.71484	-3.77236	0.233931	-2.92457	-1.91811	-3.48367	-3.21496	-5.43787	-1.47816	-1.60175	-0.915181	-3.45876	-2.44341	0.689835	0.00814195	-0.849256	-0.481602		0.443013	0.0655857		-2.30825	-1.88889	0.419367	0.59007
P52434	RPAB3_HUMAN	1	DNA-directed RNA polymerases I, II, and III subunit RPABC3 (RNA polymerases I, II, and III subunit ABC3) (DNA-directed RNA polymerase II subunit H) (DNA-directed RNA polymerases I, II, and III 17.1 kDa polypeptide) (RPB17) (RPB8 homolog) (hRPB8)	9606.ENSP00000415536	POLR2H	-5.25436	-3.40648	-2.62143	-3.40546	-5.41233	-1.98322	-6.71375	-4.83369	-6.70091	-7.2852	-3.55574	-3.66139	-3.96933	-3.79803	-4.09359	-3.58451	-2.55415	-3.19639		0.172602	0.493416		-3.68055	-4.49556	-0.815009	0.282654
Q92900	RENT1_HUMAN	1	Regulator of nonsense transcripts 1 (EC 3.6.4.-) (ATP-dependent helicase RENT1) (Nonsense mRNA reducing factor 1) (NORF1) (Up-frameshift suppressor 1 homolog) (hUpf1)	9606.ENSP00000470142	UPF1	-1.37022	-1.70123	-3.91719	-2.76294	-1.00717	-3.11095	-4.56239	-4.60652	-4.99964	-3.34981	-4.10284	-3.38681	-4.10997	-4.95069	-5.99077	-5.81285	-2.57897	-1.6629		-0.373553	0.126768		-2.31162	-4.17618	-1.86456	0.00875899
Q16630	CPSF6_HUMAN	1	Cleavage and polyadenylation specificity factor subunit 6 (Cleavage and polyadenylation specificity factor 68 kDa subunit) (CPSF 68 kDa subunit) (Cleavage factor Im complex 68 kDa subunit) (CFIm68) (Pre-mRNA cleavage factor Im 68 kDa subunit) (Protein HPBRII-4/7)	9606.ENSP00000266679	CPSF6	-4.03993	-3.71178	-5.48771	-5.96407	-5.68266	-2.92921	-3.14735	-4.1201	-3.65165	-5.53094	-8.24235	-7.02365	-7.81078	-6.08032	-5.99074	-4.88768	-5.76604	-6.50554		-0.428577	0.0759728		-4.63589	-5.72976	-1.09387	0.13334
Q16401	PSMD5_HUMAN	1	26S proteasome non-ATPase regulatory subunit 5 (26S protease subunit S5 basic) (26S proteasome subunit S5B)	9606.ENSP00000210313	PSMD5	0.50763	0.299808	-0.18511	-0.818925	-3.40225	-3.91255	-3.90097	-3.11832	-2.84648	-2.89119	-0.88209	-1.01805	0.102418	-0.348356	-1.73095	-1.87166	-1.53473	-1.66964		0.050702	0.841641		-1.2519	-1.80917	-0.557268	0.536924
P30085	KCY_HUMAN	1	UMP-CMP kinase (EC 2.7.4.14) (Deoxycytidylate kinase) (CK) (dCMP kinase) (Nucleoside-diphosphate kinase) (EC 2.7.4.6) (Uridine monophosphate/cytidine monophosphate kinase) (UMP/CMP kinase) (UMP/CMPK)	9606.ENSP00000360939	CMPK1	0.661885	-0.768273	0.375505	-0.184714	-4.91956	-2.66084	-4.72724	-2.51055	-3.39987	-0.218921	-1.0726	-0.910373	-0.74279	0.000450535	-1.65984	0.01469	-0.0406767	-0.238559		0.307599	0.21434		-1.24933	-1.29219	-0.0428557	0.966314
P50552	VASP_HUMAN	1	Vasodilator-stimulated phosphoprotein (VASP)	9606.ENSP00000245932	VASP	-2.32349	-3.64889	-2.55532	-4.52913	-1.606	-1.56576	-3.89597	-1.21839	-2.32592	-4.59424	-6.44849	-6.1149	-4.40522	-5.36583	-4.99057	-2.45455	-5.25757	-6.24608		-0.518348	0.0275392		-2.70476	-4.44314	-1.73838	0.0232669
P33993	MCM7_HUMAN	1	DNA replication licensing factor MCM7 (EC 3.6.4.12) (CDC47 homolog) (P1.1-MCM3)	9606.ENSP00000307288	MCM7	-1.4113	-3.88644	-1.51393	-0.327229	-2.48677	-0.670481	-1.87896	-2.77053	-2.81619	-2.2904	-2.04583	-1.70421	0.46094	-1.21949	-0.936665	-0.493358	-0.723753	-1.66188		0.410389	0.0907222		-1.71602	-1.50669	0.20933	0.736422
P60891	PRPS1_HUMAN	1	Ribose-phosphate pyrophosphokinase 1 (EC 2.7.6.1) (PPRibP) (Phosphoribosyl pyrophosphate synthase I) (PRS-I)	9606.ENSP00000361512	PRPS1	-5.573	-0.489069	-1.09222	-1.40396	-0.850297	-4.96868	-3.62443	-2.48124	-0.778713	-2.03898	-1.79575	-2.99787	-4.8911	-2.37735	-4.43124	-0.730224	-0.613773	-0.33214		0.169368	0.501672		-2.39621	-2.25773	0.138471	0.895603
P69905	HBA_HUMAN	1	Hemoglobin subunit alpha (Alpha-globin) (Hemoglobin alpha chain)	9606.ENSP00000251595	HBA2	-1.83531	-0.401684	-2.56049	-3.67411	-2.16759	-2.54896	-2.42101	-0.877305	-3.5057	-2.07065	-2.01328	-2.85173	-0.990391	-0.273484	-2.53741	-0.992466	-0.946199	-0.850445		0.489127	0.0393962		-2.19803	-1.69417	0.503854	0.362039
P62316	SMD2_HUMAN	1	Small nuclear ribonucleoprotein Sm D2 (Sm-D2) (snRNP core protein D2)	9606.ENSP00000342374	SNRPD2	-4.27467	-2.28337	-0.0826648	-0.459702	--	-3.075	-3.35473	-3.54943	-1.98213	-0.471006	-0.350257	-0.583195	-1.11814	-0.503644	-5.22531	-1.14163	-1.84425	-1.28489		0.0391902	0.877301		-1.6959	-1.78405	-0.0881499	0.919754
Q9NYK5	RM39_HUMAN	1	39S ribosomal protein L39, mitochondrial (L39mt) (MRP-L39) (39S ribosomal protein L5, mitochondrial) (L5mt) (MRP-L5) (Mitochondrial large ribosomal subunit protein mL39)	9606.ENSP00000305682	MRPL39	-3.13139	-2.52074	-5.05968	-3.02091	-3.23417	-4.31294	-2.66559	-3.22311	-2.98323	-6.36012	-5.67898	-4.16722	-3.34132	-5.28819	-4.10446	-4.75534	-6.10163	-4.53386		-0.485206	0.0412457		-3.54664	-4.43359	-0.88695	0.116248
P49736	MCM2_HUMAN	1	DNA replication licensing factor MCM2 (EC 3.6.4.12) (Minichromosome maintenance protein 2 homolog) (Nuclear protein BM28)	9606.ENSP00000265056	MCM2	-1.95867	-0.16701	-1.33613	-1.15872	-4.02119	-0.298015	-0.501001	-0.473947	-1.13606	-1.60099	-1.37979	-2.21338	-2.66501	-5.36726	-4.4205	-1.83789	-2.36864	-1.08042		-0.357691	0.145023		-1.48996	-2.08707	-0.597118	0.424249
P62854	RS26_HUMAN	1	40S ribosomal protein S26 (Small ribosomal subunit protein eS26)	9606.ENSP00000348849	RPS26	-0.960273	-0.401505	0.410357	1.36956	1.65731	1.15139	-0.483086	-3.32694	-1.43216	0.0324423	-0.290739	-0.97917	0.379336	0.0692863	-1.20403	0.446806	0.739985	-0.105339		-0.0276762	0.913194		0.537808	-0.512801	-1.05061	0.0755973
Q9NR45	SIAS_HUMAN	1	Sialic acid synthase (N-acetylneuraminate synthase) (EC 2.5.1.56) (N-acetylneuraminate-9-phosphate synthase) (EC 2.5.1.57) (N-acetylneuraminic acid phosphate synthase) (N-acetylneuraminic acid synthase)	9606.ENSP00000210444	NANS	-3.7769	-1.97756	-2.16343	-3.80265	-4.36963	-1.06249	-2.85926	-2.28616	-1.91966	-0.995815	-1.71959	-0.946867	-4.90675	-2.3122	-1.33416	-2.22167	-1.68947	-1.56182		0.223623	0.372387		-2.85878	-2.06278	0.795992	0.229058
Q9Y2Q5	LTOR2_HUMAN	1	Ragulator complex protein LAMTOR2 (Endosomal adaptor protein p14) (Late endosomal/lysosomal Mp1-interacting protein) (Late endosomal/lysosomal adaptor and MAPK and MTOR activator 2) (Mitogen-activated protein-binding protein-interacting protein) (MAPBP-interacting protein) (Roadblock domain-containing protein 3)	9606.ENSP00000357288	LAMTOR2	-0.308521	-3.49957	-1.8328	-2.53633	-0.462383	-0.0920441	0.261312	0.663054	-1.53659	-2.7943	-3.0789	-3.02343	-2.7269	-3.91523	-3.53336	-1.46496	-0.800529	-1.9772		-0.240763	0.335851		-1.45527	-1.99392	-0.538647	0.462794
Q9H3G5	CPVL_HUMAN	1	Probable serine carboxypeptidase CPVL (EC 3.4.16.-) (Carboxypeptidase, vitellogenic-like) (Vitellogenic carboxypeptidase-like protein) (VCP-like protein) (hVLP)	9606.ENSP00000387164	CPVL	-4.06715	-2.62304	-2.09404	-4.31356	-0.928202	-1.19402	-1.19139	-3.50464	-3.90299	-2.3334	-5.20108	-3.39287	-1.38386	-0.0626568	0.214391	0.0655882	0.577868	0.255734		0.633894	0.00472967		-2.53667	-1.65494	0.881728	0.296049
Q86U42	PABP2_HUMAN	1	Polyadenylate-binding protein 2 (PABP-2) (Poly(A)-binding protein 2) (Nuclear poly(A)-binding protein 1) (Poly(A)-binding protein II) (PABII) (Polyadenylate-binding nuclear protein 1)	9606.ENSP00000216727	PABPN1	-2.49495	0.0239848	-1.26389	-0.937595	-3.52121	-3.50264	-2.05998	-3.8466	-3.41558	-0.542985	-0.410172	-0.64746	-1.92829	-2.96886	-3.6581	-0.265057	-4.61753	-1.97732		-0.117924	0.6412		-1.94938	-2.19483	-0.245446	0.745356
P36578	RL4_HUMAN	1	60S ribosomal protein L4 (60S ribosomal protein L1) (Large ribosomal subunit protein uL4)	9606.ENSP00000311430	RPL4	-3.43473	-3.23832	-1.00718	-0.432486	-1.77497	-2.69221	-1.04309	-1.35755	-2.84994	-3.3672	-4.95628	-3.67667	-3.43723	-3.11215	-3.05077	-4.39199	-2.84988	-2.95981		-0.457005	0.0565634		-2.09665	-3.08771	-0.991063	0.127475
O00442	RTCA_HUMAN	1	RNA 3'-terminal phosphate cyclase (RNA cyclase) (RNA-3'-phosphate cyclase) (EC 6.5.1.4) (RNA terminal phosphate cyclase domain-containing protein 1) (RTC domain-containing protein 1)	9606.ENSP00000260563	RTCA	-2.83801	-1.58123	-1.26492	-1.92182	-3.65034	-4.58967	-5.1473	-4.24977	-3.4683	-2.12157	-3.12839	-1.9188	-5.35029	-2.64127	-3.7176	-1.92423	-2.30732	-2.20496		0.0345667	0.89169		-2.641	-3.18165	-0.54065	0.415654
P46379	BAG6_HUMAN	1	Large proline-rich protein BAG6 (BAG family molecular chaperone regulator 6) (BCL2-associated athanogene 6) (BAG-6) (HLA-B-associated transcript 3) (Protein G3) (Protein Scythe)	9606.ENSP00000365131	BAG6	-4.82386	-3.05046	-0.970117	-0.812192	-0.84343	-2.792	-2.18944	-2.47344	-3.59869	-0.877454	-1.20686	-0.701958	-1.80614	-4.64275	-0.19048	-5.31906	-0.65345	-0.784516		0.0125609	0.960547		-2.21534	-2.03702	0.178323	0.832477
P22392	NDKB_HUMAN	1	Nucleoside diphosphate kinase B (NDK B) (NDP kinase B) (EC 2.7.4.6) (C-myc purine-binding transcription factor PUF) (Histidine protein kinase NDKB) (EC 2.7.13.3) (nm23-H2)	9606.ENSP00000376886	NME2	-3.47531	-3.88707	0.0221267	-0.495936	-3.59015	-2.29117	-4.14203	-1.29068	-3.39272	0.593792	0.139759	0.445086	-0.51585	-0.480269	-1.8877	0.650477	1.07163	1.1674		0.623739	0.00567251		-2.28625	-0.636757	1.64949	0.0802402
Q16186	ADRM1_HUMAN	1	Proteasomal ubiquitin receptor ADRM1 (110 kDa cell membrane glycoprotein) (Gp110) (Adhesion-regulating molecule 1) (ARM-1) (Proteasome regulatory particle non-ATPase 13) (hRpn13) (Rpn13 homolog)	9606.ENSP00000478877	ADRM1	-0.996792	-5.2467	-2.30686	-1.45474	-3.32791	-5.58981	-6.71375	-5.89279	-1.4974	-1.31955	-1.96235	-1.74789	-4.24728	-6.14195	-2.68972	-2.33984	-2.25096	-2.8825		0.048901	0.847202		-3.1538	-3.30717	-0.153364	0.876953
Q5JRX3	PREP_HUMAN	1	Presequence protease, mitochondrial (hPreP) (EC 3.4.24.-) (Pitrilysin metalloproteinase 1) (Metalloprotease 1) (hMP1)	9606.ENSP00000370377	PITRM1	-3.12103	-3.07699	-3.78579	-5.71891	-2.78387	-1.90157	-1.47006	-3.51591	-4.29108	-5.95282	-5.73985	-4.07862	-3.84898	-5.21398	-2.47729	-3.8289	-2.74271	-1.85478		0.0642928	0.79992		-3.39803	-3.75125	-0.353223	0.609125
P21283	VATC1_HUMAN	1	V-type proton ATPase subunit C 1 (V-ATPase subunit C 1) (Vacuolar proton pump subunit C 1)	9606.ENSP00000430282	ATP6V1C1	-1.69952	-1.16907	-0.888347	0.124768	-0.696142	0.241597	1.97094	-2.35772	-2.21212	-0.351893	-1.19718	-0.644058	-2.89535	-1.01835	-0.900781	-0.726661	-1.74426	-0.430359		-0.187065	0.457318		-0.681119	-1.04232	-0.361197	0.457752
O14773	TPP1_HUMAN	1	Tripeptidyl-peptidase 1 (TPP-1) (EC 3.4.14.9) (Cell growth-inhibiting gene 1 protein) (Lysosomal pepstatin-insensitive protease) (LPIC) (Tripeptidyl aminopeptidase) (Tripeptidyl-peptidase I) (TPP-I)	9606.ENSP00000299427	TPP1	-2.82299	-3.14955	-2.25274	-0.201965	-0.634661	-5.12347	-2.16901	-0.642994	-3.42338	-3.88361	-1.61874	-2.6099	0.220807	1.01883	1.37777	0.222838	0.43252	0.403347		0.660482	0.00284924		-2.36423	-0.889294	1.47494	0.130863
Q8NCW5	NNRE_HUMAN	1	NAD(P)H-hydrate epimerase (EC 5.1.99.6) (Apolipoprotein A-I-binding protein) (AI-BP) (NAD(P)HX epimerase) (YjeF N-terminal domain-containing protein 1) (YjeF_N1)	9606.ENSP00000357218	NAXE	-3.92396	-2.45671	-3.26157	-3.35824	-2.74443	-2.49768	-0.651542	0.550685	-4.09693	-2.01088	-3.62012	-3.29117	-1.93149	-1.96353	-3.02138	-1.15719	-1.2827	-0.610211		0.463706	0.0525885		-3.04043	-1.92387	1.11656	0.0287684
P06493	CDK1_HUMAN	1	Cyclin-dependent kinase 1 (CDK1) (EC 2.7.11.22) (EC 2.7.11.23) (Cell division control protein 2 homolog) (Cell division protein kinase 1) (p34 protein kinase)	9606.ENSP00000378699	CDK1	-0.301639	-0.518874	-0.692899	-1.69045	-0.989399	-1.20052	-1.17158	-1.03575	-1.89949	-1.87699	-1.70049	-2.2052	-0.673981	-1.50496	-3.58571	-1.43841	-1.25232	-3.2167		-0.497842	0.0355141		-0.898963	-1.7968	-0.897835	0.0136778
Q16740	CLPP_HUMAN	1	ATP-dependent Clp protease proteolytic subunit, mitochondrial (EC 3.4.21.92) (Endopeptidase Clp)	9606.ENSP00000245816	CLPP	-2.96388	-2.61967	-4.22668	-1.83481	-2.69939	0.00768244	-0.944957	-0.391961	-0.815641	-0.326454	-4.56669	0.689231	-2.5615	-1.85435	-3.23834	-2.94307	-1.97727	-3.839		-0.178194	0.479299		-2.38946	-1.8975	0.491959	0.516791
P54727	RD23B_HUMAN	1	UV excision repair protein RAD23 homolog B (HR23B) (hHR23B) (XP-C repair-complementing complex 58 kDa protein) (p58)	9606.ENSP00000350708	RAD23B	-1.59261	-2.4576	-2.03124	-5.31449	-4.08198	-3.34345	-3.97741	-3.74972	-2.00375	-2.36749	-3.45987	-2.46228	-3.6578	-4.72863	-2.59844	-5.63333	-3.99884	-2.96499		-0.330335	0.180626		-3.13689	-3.46688	-0.329984	0.623644
O94826	TOM70_HUMAN	1	Mitochondrial import receptor subunit TOM70 (Mitochondrial precursor proteins import receptor) (Translocase of outer membrane 70 kDa subunit) (Translocase of outer mitochondrial membrane protein 70)	9606.ENSP00000284320	TOMM70	-2.89029	-2.42629	-3.04441	-5.25937	-4.52544	-3.70515	-4.15201	-4.94144	-5.10959	-2.97883	-4.48031	-3.39294	-4.58618	-3.35987	-4.18035	-1.68877	-3.51218	-4.34346		0.1329	0.59909		-3.64183	-3.89383	-0.252002	0.639207
Q96TA1	NIBA2_HUMAN	1	Protein Niban 2 (Meg-3) (Melanoma invasion by ERK) (MINERVA) (Niban-like protein 1) (Protein FAM129B)	9606.ENSP00000362409	NIBAN2	-3.11758	-4.16684	-4.54491	-5.10414	-4.13384	-2.0105	-3.10209	-1.92176	-2.00373	-4.4444	-5.60637	-3.5249	-5.56911	-3.06011	-3.86305	-3.14586	-4.97465	-3.95811		-0.157355	0.532906		-3.8463	-3.76451	0.0817897	0.889369
P49257	LMAN1_HUMAN	1	Protein ERGIC-53 (ER-Golgi intermediate compartment 53 kDa protein) (Gp58) (Intracellular mannose-specific lectin MR60) (Lectin mannose-binding 1)	9606.ENSP00000251047	LMAN1	-1.65143	-2.4962	-0.412893	-0.404238	-2.50653	-1.22135	-4.7599	-1.53919	-2.72715	-0.531722	-0.876974	-0.950354	-1.27966	-4.31366	-0.301951	-0.206988	-0.222434	-0.287096		0.256754	0.303722		-1.44877	-1.49976	-0.0509833	0.933456
Q9H4M9	EHD1_HUMAN	1	EH domain-containing protein 1 (PAST homolog 1) (hPAST1) (Testilin)	9606.ENSP00000479153	EHD1	-4.90749	-2.68215	-4.83247	-3.95124	-2.50524	-4.09996	-0.283647	-3.72264	-2.11654	-6.11288	-4.8272	-6.29459	-2.68262	-4.4044	-3.23819	-3.51835	-4.27733	-4.71415		-0.0921426	0.716128		-3.82976	-3.84938	-0.0196199	0.976002
P61006	RAB8A_HUMAN	1	Ras-related protein Rab-8A (Oncogene c-mel)	9606.ENSP00000300935	RAB8A	-3.21087	-4.13123	-5.35295	-5.32366	-2.72072	-4.24943	0.095226	-3.91848	-1.50544	-5.35699	-7.13703	-5.93316	-2.86678	-3.43635	-4.92537	-3.83103	-6.7607	-4.74669		-0.188544	0.453704		-4.16481	-4.19357	-0.0287537	0.969838
Q9BVC6	TM109_HUMAN	1	Transmembrane protein 109 (Mitsugumin-23) (Mg23)	9606.ENSP00000227525	TMEM109	-2.63997	0.290272	-0.065637	-0.752947	-4.32178	-2.19389	-0.853651	-1.82103	-1.5456	-0.140544	-0.210149	-0.76516	-3.83288	-4.78125	-1.87215	0.00823445	0.0149432	-5.58252		-0.200485	0.425061		-1.61399	-1.78181	-0.167819	0.857053
P30038	AL4A1_HUMAN	1	Delta-1-pyrroline-5-carboxylate dehydrogenase, mitochondrial (P5C dehydrogenase) (EC 1.2.1.88) (Aldehyde dehydrogenase family 4 member A1) (L-glutamate gamma-semialdehyde dehydrogenase)	9606.ENSP00000364490	ALDH4A1	-5.02478	-3.92489	-6.63989	-5.69009	-6.74501	-4.6331	-3.13035	-3.19216	-5.19344	-7.4424	-6.65718	-5.26218	-4.98429	-5.9507	-2.63199	-3.21601	-3.07356	-5.37142		0.334463	0.174912		-5.44296	-4.67547	0.767485	0.257383
P01008	ANT3_HUMAN	1	Antithrombin-III (ATIII) (Serpin C1)	9606.ENSP00000356671	SERPINC1	-5.71846	-1.41794	-3.2735	-3.20025	-3.99081	-3.33243	-3.97371	-2.37807	-3.08743	-5.89167	-6.46054	-4.24329	-2.39499	-0.200081	0.756754	-2.71206	-4.71699	-2.03346		0.271918	0.275027		-3.4889	-3.11129	0.377606	0.657563
O00515	LAD1_HUMAN	1	Ladinin-1 (Lad-1) (Linear IgA disease antigen) (LADA)	9606.ENSP00000375829	LAD1	-4.16242	-3.6223	-1.96861	-6.38516	-2.89454	-2.98136	-2.18049	-2.75438	-0.273324	-3.01961	-2.16454	-2.40188	-2.35187	-3.3893	-3.10437	-3.07037	-3.73756	-3.55639		0.0446801	0.860263		-3.66906	-2.66701	1.00206	0.182448
P08397	HEM3_HUMAN	1	Porphobilinogen deaminase (PBG-D) (EC 2.5.1.61) (Hydroxymethylbilane synthase) (HMBS) (Pre-uroporphyrinogen synthase)	9606.ENSP00000498786	HMBS	-3.8955	-3.48518	-5.01154	-7.01817	-5.95916	-4.33586	-4.19857	-4.43479	-5.11452	-6.40567	-8.24235	-5.07767	-5.5694	-7.99755	-6.99077	-5.69477	-5.20397	-5.78698		-0.354738	0.148612		-4.9509	-5.89308	-0.942184	0.185006
P61163	ACTZ_HUMAN	1	Alpha-centractin (Centractin) (ARP1) (Actin-RPV) (Centrosome-associated actin homolog)	9606.ENSP00000358921	ACTR1A	-1.57813	-3.34914	-2.79586	-4.46683	-3.76771	-5.50088	-3.24067	-3.37624	-4.43321	-4.31562	-6.65726	-3.38835	-4.42527	-4.42781	-5.79662	-5.21765	-4.71428	-4.37672		-0.446803	0.0630429		-3.57643	-4.53081	-0.954382	0.165671
P36543	VATE1_HUMAN	1	V-type proton ATPase subunit E 1 (V-ATPase subunit E 1) (V-ATPase 31 kDa subunit) (p31) (Vacuolar proton pump subunit E 1)	9606.ENSP00000253413	ATP6V1E1	-1.23937	-1.55993	-2.33972	-2.27945	-0.0580498	-3.29027	1.59542	-0.816598	0.015108	-6.47729	-3.0936	-2.27701	-2.90549	-2.58361	-4.32764	-2.81472	-2.58735	-2.28389		-0.311224	0.208709		-1.79446	-2.37972	-0.585258	0.442041
P36404	ARL2_HUMAN	1	ADP-ribosylation factor-like protein 2	9606.ENSP00000246747	ARL2	-1.9213	-2.24469	-2.17772	-4.27137	-3.71435	-2.90261	0.738495	-1.60315	-2.88338	-5.9627	-2.47171	-2.37132	-2.03268	-4.28529	-0.852714	-1.64754	-2.24831	-2.5237		0.128949	0.61009		-2.87201	-2.34533	0.526673	0.403507
Q02543	RL18A_HUMAN	1	60S ribosomal protein L18a (Large ribosomal subunit protein eL20)	9606.ENSP00000222247	RPL18A	-0.0553829	-0.223832	-2.801	-2.23994	-0.947488	0.448875	-1.8424	-2.09573	-2.2483	-4.17667	-5.67275	-3.20232	-4.23902	0.400842	-1.87364	-3.88653	-2.69309	-3.70605		-0.444349	0.0646806		-0.969794	-2.93631	-1.96651	0.0151616
P62942	FKB1A_HUMAN	1	Peptidyl-prolyl cis-trans isomerase FKBP1A (PPIase FKBP1A) (EC 5.2.1.8) (12 kDa FK506-binding protein) (12 kDa FKBP) (FKBP-12) (Calstabin-1) (FK506-binding protein 1A) (FKBP-1A) (Immunophilin FKBP12) (Rotamase)	9606.ENSP00000383003	FKBP1A	-4.45718	-1.60023	-0.565378	-1.09531	-4.08187	-2.85826	-1.37801	-2.6131	-4.20913	-0.950597	-0.532573	-0.488102	-2.97259	-4.67068	-3.52932	-0.349976	0.470401	0.42466		0.329323	0.182046		-2.44304	-1.73325	0.709786	0.414294
Q9HCY8	S10AE_HUMAN	1	Protein S100-A14 (S100 calcium-binding protein A14) (S114)	9606.ENSP00000357691	S100A14	-2.48468	-3.45626	-4.1817	-6.13396	-4.83802	-3.75675	-3.52336	-3.82349	-2.14399	-5.59387	-3.69424	-2.73768	-3.81464	-2.81501	-2.47788	-5.10437	-5.22923	-4.75761		-0.127032	0.615456		-4.1419	-3.80961	0.332282	0.598099
Q9UHV9	PFD2_HUMAN	1	Prefoldin subunit 2	9606.ENSP00000356989	PFDN2	-5.04604	-1.01998	-1.05624	-4.24152	-3.3121	-2.59636	-1.48704	1.07369	-0.250273	-2.88196	-3.16308	-1.99127	2.17708	1.75407	-4.15723	-0.601971	-2.38146	-2.45442		0.278559	0.263006		-2.87871	-1.19699	1.68172	0.083853
Q9UKK3	PARP4_HUMAN	1	Protein mono-ADP-ribosyltransferase PARP4 (EC 2.4.2.-) (193 kDa vault protein) (ADP-ribosyltransferase diphtheria toxin-like 4) (ARTD4) (PARP-related/IalphaI-related H5/proline-rich) (PH5P) (Poly [ADP-ribose] polymerase 4) (PARP-4) (Vault poly(ADP-ribose) polymerase) (VPARP)	9606.ENSP00000371419	PARP4	-4.2992	-3.36603	-3.53884	-4.94028	-2.75149	-4.48763	-2.70128	-1.92512	-3.5313	-2.64854	-2.43086	-2.3895	-3.266	-3.12127	-2.37008	-3.01121	-3.64701	-2.99677		0.336961	0.171513		-3.89725	-2.83658	1.06067	0.022409
P56134	ATPK_HUMAN	1	ATP synthase subunit f, mitochondrial (ATP synthase membrane subunit f)	9606.ENSP00000292475	ATP5MF	-2.34404	-1.94899	-0.96917	-1.31171	-0.388171	-2.06825	-4.22022	-2.22483	-2.96686	-1.48007	-6.24242	-1.24881	-4.35057	-4.26082	-5.16463	-0.883585	-1.10352	-1.53193		-0.159976	0.526015		-1.50506	-2.97319	-1.46813	0.0280077
P08243	ASNS_HUMAN	1	Asparagine synthetase [glutamine-hydrolyzing] (EC 6.3.5.4) (Cell cycle control protein TS11) (Glutamine-dependent asparagine synthetase)	9606.ENSP00000377845	ASNS	-0.532029	-1.90084	-1.94485	-2.054	-0.965059	-5.1207	-4.25173	-4.29029	-5.98901	-1.81576	-3.89987	-2.48032	-4.56913	-4.83522	-2.83196	-5.21803	-5.15101	-2.26636		-0.451466	0.0600164		-2.08625	-3.96656	-1.88031	0.0367431
Q8WUY1	THEM6_HUMAN	1	Protein THEM6 (Mesenchymal stem cell protein DSCD75) (Thioesterase superfamily member 6)	9606.ENSP00000338607	THEM6	-0.930195	-0.669751	-2.81208	-1.03739	-0.329911	1.29848	-2.98654	-3.15989	-0.564724	-0.103256	-0.528094	-0.39876	-1.29906	0.43606	-2.44245	-2.06177	-4.91184	-3.0588		-0.453989	0.0584244		-0.746809	-1.75659	-1.00978	0.180778
Q02338	BDH_HUMAN	1	D-beta-hydroxybutyrate dehydrogenase, mitochondrial (EC 1.1.1.30) (3-hydroxybutyrate dehydrogenase) (BDH) (Short chain dehydrogenase/reductase family 9C member 1)	9606.ENSP00000376184	BDH1	0.834557	0.306488	-0.327715	-0.0921146	0.681528	-3.26505	0.270258	0.407648	-4.58847	-0.203356	-0.085644	-0.783614	1.49258	0.603921	-0.208176	-0.800922	-0.996306	-1.33888		-0.0103863	0.967374		-0.310385	-0.519247	-0.208862	0.787588
P12955	PEPD_HUMAN	1	Xaa-Pro dipeptidase (X-Pro dipeptidase) (EC 3.4.13.9) (Imidodipeptidase) (Peptidase D) (Proline dipeptidase) (Prolidase)	9606.ENSP00000244137	PEPD	-4.50109	-0.609626	-2.79706	-5.05566	-3.36824	-3.03608	-2.64929	-3.4514	-6.82957	-0.0747494	0.299189	0.526981	-4.56976	-3.21662	0.703157	-0.260666	-1.10832	-0.0343659		0.432791	0.0728231		-3.22796	-1.72212	1.50584	0.130268
Q13217	DNJC3_HUMAN	1	DnaJ homolog subfamily C member 3 (Endoplasmic reticulum DNA J domain-containing protein 6) (ER-resident protein ERdj6) (ERdj6) (Interferon-induced, double-stranded RNA-activated protein kinase inhibitor) (Protein kinase inhibitor of 58 kDa) (Protein kinase inhibitor p58)	9606.ENSP00000473631	DNAJC3	-3.24798	-3.30639	-3.94292	-5.58595	-5.74552	-3.66076	-4.5628	-0.980331	-4.52696	-6.15721	-7.24216	-6.15866	-3.82405	-5.36564	-4.26697	-4.89233	-3.82617	-5.70832		-0.168791	0.503152		-4.24825	-4.79263	-0.544376	0.416323
Q16540	RM23_HUMAN	1	39S ribosomal protein L23, mitochondrial (L23mt) (MRP-L23) (L23 mitochondrial-related protein) (Mitochondrial large ribosomal subunit protein uL23m) (Ribosomal protein L23-like)	9606.ENSP00000380466	MRPL23	-2.09736	-2.2644	-1.57637	-1.47986	-1.68599	-4.23939	-0.284342	-0.318554	-1.40353	-1.42909	-1.69673	-2.28731	-2.47263	-0.0969497	-0.663923	-2.28491	-1.50782	-5.03705		-0.0988212	0.696447		-2.22389	-1.62357	0.600323	0.315436
P16144	ITB4_HUMAN	1	Integrin beta-4 (GP150) (CD antigen CD104)	9606.ENSP00000200181	ITGB4	1.32099	-0.158221	-0.394179	-0.548716	-3.1856	-2.68549	-4.48475	-1.72531	-5.56872	-2.34809	-2.55431	-1.66617	-2.239	-3.62038	-3.6107	-2.78548	-4.2455	-2.15325		-0.451033	0.0602929		-0.941869	-3.08347	-2.1416	0.0253342
P05386	RLA1_HUMAN	1	60S acidic ribosomal protein P1 (Large ribosomal subunit protein P1)	9606.ENSP00000346037	RPLP1	-0.563231	-3.87755	-5.5351	-4.75156	-0.905636	-5.38911	-2.42312	-4.24646	-3.35063	-0.662895	-2.64262	-0.560452	-3.27861	-3.86338	-4.70922	-2.51434	-2.177	-1.61595		0.191801	0.445794		-3.5037	-2.67039	0.833308	0.42597
O15511	ARPC5_HUMAN	1	Actin-related protein 2/3 complex subunit 5 (Arp2/3 complex 16 kDa subunit) (p16-ARC)	9606.ENSP00000294742	ARPC5	-0.334296	-0.537571	-0.424387	-1.29802	-2.97358	-3.44235	0.55323	-1.30779	-3.69978	0.336407	0.572701	0.517607	-1.86464	-4.06904	-0.807775	-1.55114	-0.0529751	-0.142946		0.0925216	0.715007		-1.5017	-0.959678	0.542024	0.471222
Q13363	CTBP1_HUMAN	1	C-terminal-binding protein 1 (CtBP1) (EC 1.1.1.-)	9606.ENSP00000290921	CTBP1	-2.91149	-1.2839	-5.1302	-2.96854	-2.54613	-1.88623	-0.856263	-1.22445	-3.93255	-5.62046	-5.12213	-3.70801	-2.3304	-2.79465	-3.47565	-4.5439	-4.51924	0.426789		-0.0457956	0.856808		-2.78775	-3.14174	-0.353993	0.647205
P51648	AL3A2_HUMAN	1	Aldehyde dehydrogenase family 3 member A2 (EC 1.2.1.3) (EC 1.2.1.94) (Aldehyde dehydrogenase 10) (Fatty aldehyde dehydrogenase) (Microsomal aldehyde dehydrogenase)	9606.ENSP00000345774	ALDH3A2	-0.276174	-0.681951	-0.718913	-1.45386	-3.91453	-3.46584	-1.01514	-3.52429	-1.10868	-1.40762	-1.32053	-1.36548	-1.59294	-1.55443	-1.54095	-3.31847	-1.22003	-2.7796		-0.151144	0.549392		-1.75188	-1.81234	-0.0604677	0.932091
Q5JTV8	TOIP1_HUMAN	1	Torsin-1A-interacting protein 1 (Lamin-associated protein 1B) (LAP1B)	9606.ENSP00000435365	TOR1AIP1	-3.1069	-4.80763	-2.02255	-5.76469	-4.91516	-4.08069	-3.73239	-4.52098	-2.96216	-2.09567	-2.54729	-2.63448	-3.94019	-5.9508	-2.91346	-2.5192	-5.1985	-3.38166		0.054124	0.831094		-4.11627	-3.53306	0.583204	0.394286
Q96EL3	RM53_HUMAN	1	39S ribosomal protein L53, mitochondrial (L53mt) (MRP-L53) (Mitochondrial large ribosomal subunit protein mL53)	9606.ENSP00000258105	MRPL53	-2.00926	-0.94199	-2.26631	-4.22324	-2.03792	-2.6406	-2.53615	-0.815845	-1.90042	-2.53532	-2.98279	-5.88039	1.07765	0.270617	0.475317	-1.23081	-1.65841	0.325869		0.485002	0.0413436		-2.35322	-1.44922	0.903996	0.222204
Q14978	NOLC1_HUMAN	1	Nucleolar and coiled-body phosphoprotein 1 (140 kDa nucleolar phosphoprotein) (Nopp140) (Hepatitis C virus NS5A-transactivated protein 13) (HCV NS5A-transactivated protein 13) (Nucleolar 130 kDa protein) (Nucleolar phosphoprotein p130)	9606.ENSP00000385410	NOLC1	-2.42567	-1.44561	-4.56606	-5.69288	-2.60034	-2.06423	-4.47961	-2.82235	-2.91105	-3.7448	-7.05096	-5.50333	-5.45383	-6.99755	-5.3008	-4.7078	-4.44413	-5.56212		-0.544353	0.0195106		-3.13247	-4.91486	-1.78239	0.0482563
Q5RKV6	EXOS6_HUMAN	1	Exosome complex component MTR3 (Exosome component 6) (mRNA transport regulator 3 homolog) (hMtr3) (p11)	9606.ENSP00000398597	EXOSC6	-2.21904	-4.66172	-2.92043	-4.91434	-1.88762	-4.24608	-2.6293	-3.65969	-1.2034	-2.88146	-4.51246	-3.54839	-3.34871	-2.35366	-2.1337	-5.08556	-4.0751	-4.05984		-0.169607	0.501061		-3.47487	-3.29094	0.183932	0.77341
P45974	UBP5_HUMAN	1	Ubiquitin carboxyl-terminal hydrolase 5 (EC 3.4.19.12) (Deubiquitinating enzyme 5) (Isopeptidase T) (Ubiquitin thioesterase 5) (Ubiquitin-specific-processing protease 5)	9606.ENSP00000229268	USP5	-3.40538	-2.06257	-4.53617	-1.26881	-0.994078	-2.04011	-2.93868	-2.55902	-2.58605	-1.644	-1.69743	-6.83915	-2.22968	-0.958725	-3.29629	-5.75857	-1.85267	-1.3431		-0.0701677	0.782037		-2.38452	-2.80861	-0.424094	0.582365
P06737	PYGL_HUMAN	1	Glycogen phosphorylase, liver form (EC 2.4.1.1)	9606.ENSP00000216392	PYGL	-1.12654	-0.247259	-2.00152	-1.52326	-0.72177	-0.895275	-2.82085	-0.160392	-1.4368	-2.43538	-4.09641	-4.00427	-3.39143	-5.36583	-2.10712	-2.53397	-3.75139	-3.74352		-0.669519	0.00237196		-1.08594	-2.98728	-1.90134	0.000966801
P18085	ARF4_HUMAN	1	ADP-ribosylation factor 4	9606.ENSP00000306010	ARF4	-1.68465	-2.70262	-0.218128	-0.747084	-1.62643	-1.56292	-2.61603	-0.698232	-1.77455	-0.624605	-0.0299023	-0.0153693	-2.12644	0.570329	-4.36227	-0.623493	-0.152329	-0.0295011		0.208439	0.406527		-1.42364	-1.0402	0.38344	0.487643
P49247	RPIA_HUMAN	1	Ribose-5-phosphate isomerase (EC 5.3.1.6) (Phosphoriboisomerase)	9606.ENSP00000283646	RPIA	-3.65499	-3.66828	1.50708	-3.90052	-3.31209	-0.828127	0.0194787	-2.0849	-2.8559	-0.367605	1.04267	0.981482	-2.53275	-2.20405	-3.48149	2.1098	1.39545	-1.88306		0.338694	0.169181		-2.30949	-0.82174	1.48775	0.190176
P07602	SAP_HUMAN	1	Prosaposin (Proactivator polypeptide) [Cleaved into: Saposin-A (Protein A); Saposin-B-Val; Saposin-B (Cerebroside sulfate activator) (CSAct) (Dispersin) (Sphingolipid activator protein 1) (SAP-1) (Sulfatide/GM1 activator); Saposin-C (A1 activator) (Co-beta-glucosidase) (Glucosylceramidase activator) (Sphingolipid activator protein 2) (SAP-2); Saposin-D (Component C) (Protein C)]	9606.ENSP00000378394	PSAP	-0.0377314	-0.882916	0.988262	1.88485	0.787704	1.23897	1.11747	0.162972	1.23427	-0.0818669	-4.81869	-0.539757	0.576751	-0.545806	0.760899	0.250237	0.159732	-0.610729		-0.186247	0.459322		0.66319	-0.194544	-0.857733	0.178689
Q9P0J0	NDUAD_HUMAN	1	NADH dehydrogenase [ubiquinone] 1 alpha subcomplex subunit 13 (Cell death regulatory protein GRIM-19) (Complex I-B16.6) (CI-B16.6) (Gene associated with retinoic and interferon-induced mortality 19 protein) (GRIM-19) (Gene associated with retinoic and IFN-induced mortality 19 protein) (NADH-ubiquinone oxidoreductase B16.6 subunit)	9606.ENSP00000423673	NDUFA13	-6.02752	-0.132299	-3.8188	-1.69944	-4.34181	-3.42059	-1.88438	-2.99017	-4.65594	-5.93475	-1.53207	-1.32744	-3.49498	-3.86961	-3.35508	-1.30778	-1.47248	-0.538416		0.318417	0.197824		-3.24008	-2.69692	0.543153	0.588612
O00273	DFFA_HUMAN	1	DNA fragmentation factor subunit alpha (DNA fragmentation factor 45 kDa subunit) (DFF-45) (Inhibitor of CAD) (ICAD)	9606.ENSP00000366237	DFFA	-2.40884	-3.09879	-5.2265	-5.29352	-2.5939	-0.601794	-1.78806	-4.53349	-3.35108	-4.20913	-4.8693	-5.34112	-3.24722	-3.37736	-4.51941	-4.95466	-5.88148	-4.92125		-0.45736	0.0563473		-3.20389	-4.24946	-1.04557	0.234776
Q86W42	THOC6_HUMAN	1	THO complex subunit 6 homolog (Functional spliceosome-associated protein 35) (fSAP35) (WD repeat-containing protein 58)	9606.ENSP00000326531	THOC6	-1.09357	-4.805	-2.24463	-1.78236	-2.33461	-2.57781	-0.196845	-0.951341	-4.04997	-3.36839	-5.94944	-4.52062	-1.53279	-4.83576	-2.1321	-3.48965	-3.68855	-2.96104		-0.224454	0.370565		-2.473	-3.13971	-0.666711	0.362118
Q5VTU8	AT5EL_HUMAN	1	ATP synthase subunit epsilon-like protein, mitochondrial (ATP synthase F1 subunit epsilon pseudogene 2)	Not in StringDB	Not in StringDB	-3.77243	-2.29458	-0.928651	-0.132178	-1.72312	-1.67376	-1.32455	-1.80779	-2.43786	-0.907991	-1.46347	-0.889449	0.00458553	-0.847139	-0.351372	-1.07747	-0.289444	-1.551		0.462472	0.0533039		-1.75412	-1.07858	0.675541	0.256638
P62829	RL23_HUMAN	1	60S ribosomal protein L23 (60S ribosomal protein L17) (Large ribosomal subunit protein uL14)	9606.ENSP00000420311	RPL23	-0.364078	-3.93448	-2.26725	-1.0037	-3.98558	-2.57409	-2.36411	-0.642784	-4.73674	-0.65101	-1.03427	-1.35647	-4.85108	-3.13088	-4.11793	-1.5155	-1.35809	-2.31807		-0.0430871	0.865201		-2.35486	-2.33974	0.0151177	0.984302
Q96T76	MMS19_HUMAN	1	MMS19 nucleotide excision repair protein homolog (hMMS19) (MET18 homolog) (MMS19-like protein)	9606.ENSP00000359818	MMS19	-3.56909	-2.8578	-6.10932	-5.96175	-5.9376	-2.78962	-5.71375	-2.14606	-3.59378	-6.27232	-6.16411	-6.5933	-4.37806	-5.36564	-4.14937	-5.25367	-7.5747	-5.71379		-0.342309	0.164387		-4.53753	-5.24321	-0.705684	0.394158
P78386	KRT85_HUMAN	1	Keratin, type II cuticular Hb5 (Hair keratin K2.12) (Keratin-85) (K85) (Type II hair keratin Hb5) (Type-II keratin Kb25)	9606.ENSP00000257901	KRT85	-2.36183	-3.24239	-4.08498	-2.31685	-3.10704	-1.57719	-3.59779	-3.20199	-3.40381	-4.15529	-2.70395	-4.30222	-2.29616	-1.72061	-2.03762	-4.01606	-3.71904	-4.91425		-0.265819	0.28636		-2.78171	-3.33907	-0.557353	0.247596
P11310	ACADM_HUMAN	1	Medium-chain specific acyl-CoA dehydrogenase, mitochondrial (MCAD) (EC 1.3.8.7) (Medium chain acyl-CoA dehydrogenase) (MCADH)	9606.ENSP00000359871	ACADM	-0.352053	-0.666359	-0.566614	-0.716266	0.51442	-4.53587	-0.880861	-1.72316	0.146453	-0.237356	-0.641905	-0.871437	1.07658	0.610749	0.446136	0.0571141	-0.135678	-0.394003		0.41524	0.0866003		-1.05379	-0.21228	0.84151	0.307034
Q5VWZ2	LYPL1_HUMAN	1	Lysophospholipase-like protein 1 (EC 3.1.2.-)	9606.ENSP00000355895	LYPLAL1	-2.8976	-3.30815	-3.05123	-3.28051	-5.28009	-5.04212	-2.36492	-3.78319	-1.83898	-2.03367	-4.4149	-3.07	-2.41066	-4.57862	-1.30864	-2.22671	-1.6087	-1.0933		0.560315	0.0155817		-3.80995	-2.56102	1.24893	0.0434762
Q15459	SF3A1_HUMAN	1	Splicing factor 3A subunit 1 (SF3a120) (Spliceosome-associated protein 114) (SAP 114)	9606.ENSP00000215793	SF3A1	-3.99359	-3.89462	-4.55843	-5.74738	-5.74202	-4.08066	-2.8407	-4.69243	-5.5014	-5.72542	-7.04001	-5.48784	-5.45366	-5.04374	-4.32763	-6.50739	-3.91625	-5.96731		-0.265944	0.286124		-4.66945	-5.20865	-0.539197	0.284854
Q96A33	CCD47_HUMAN	1	PAT complex subunit CCDC47 (Calumin) (Coiled-coil domain-containing protein 47)	9606.ENSP00000225726	CCDC47	-3.35584	-0.300057	-2.83906	-3.00245	-1.1225	-1.2809	-0.906673	-2.5304	-3.63609	-2.77926	-3.2899	-2.44351	-2.11886	-1.11841	-1.68028	-2.43115	-2.17928	-2.30117		-0.0168751	0.947012		-1.98347	-2.28458	-0.301115	0.604816
P48556	PSMD8_HUMAN	1	26S proteasome non-ATPase regulatory subunit 8 (26S proteasome regulatory subunit RPN12) (26S proteasome regulatory subunit S14) (p31)	9606.ENSP00000215071	PSMD8	0.236555	0.0712142	0.171768	-0.31122	0.0408599	-3.91914	-0.741992	1.12753	-2.76897	-0.128675	-0.0216316	-0.0505938	0.577475	0.290699	-0.225038	0.120747	-0.0303947	-7.48807e-05		0.265165	0.287592		-0.618327	-0.154243	0.464084	0.53943
O15173	PGRC2_HUMAN	1	Membrane-associated progesterone receptor component 2 (Progesterone membrane-binding protein) (Steroid receptor protein DG6)	9606.ENSP00000481886	PGRMC2	-1.12173	-0.627566	-1.38192	-3.44242	-1.23217	-2.31267	-4.09135	-0.481851	-1.00876	-2.12876	-1.77207	-1.73661	-2.37233	-3.14723	-1.63648	-0.2271	-0.795638	-1.95308		0.096604	0.702961		-1.68641	-1.77927	-0.0928594	0.862787
Q96DV4	RM38_HUMAN	1	39S ribosomal protein L38, mitochondrial (L38mt) (MRP-L38) (Mitochondrial large ribosomal subunit protein mL38)	9606.ENSP00000308275	MRPL38	-4.01232	-4.66185	-4.37501	-4.37512	-1.72676	-5.58961	-3.82557	-3.83423	-7.02612	-2.80763	-2.9301	-2.51517	-4.64691	-5.9507	-1.95249	-2.42956	-2.99208	-4.16808		0.209261	0.404637		-4.12345	-3.75655	0.366893	0.601901
O75367	H2AY_HUMAN	1	Core histone macro-H2A.1 (Histone macroH2A1) (mH2A1) (Histone H2A.y) (H2A/y) (Medulloblastoma antigen MU-MB-50.205)	9606.ENSP00000423563	MACROH2A1	0.909997	1.78517	-0.959958	0.644113	1.48889	0.475214	-3.353	-3.40709	0.0608435	-1.88066	-1.28092	-1.14847	-0.550823	0.107185	-0.742267	-1.3958	-4.91483	-4.45305		-0.625467	0.00550209		0.723905	-1.91324	-2.63715	0.00075441
P68402	PA1B2_HUMAN	1	Platelet-activating factor acetylhydrolase IB subunit alpha2 (EC 3.1.1.47) (PAF acetylhydrolase 30 kDa subunit) (PAF-AH 30 kDa subunit) (PAF-AH subunit beta) (PAFAH subunit beta)	9606.ENSP00000435289	PAFAH1B2	1.17287	1.239	0.228261	-1.00852	0.923079	1.01031	-0.761541	1.76197	-1.15605	-0.188739	0.0628591	-0.215909	-0.961776	-0.387639	-1.91064	--	0.229159	0.858114		-0.283927	0.253531		0.594167	-0.222516	-0.816683	0.0951795
O43765	SGTA_HUMAN	1	Small glutamine-rich tetratricopeptide repeat-containing protein alpha (Alpha-SGT) (Vpu-binding protein) (UBP)	9606.ENSP00000221566	SGTA	-0.871717	-4.66216	-2.08284	-3.26622	-3.51078	-3.28711	-1.32957	-4.38508	-1.51391	-2.13867	-2.02236	-2.28029	-4.45363	-2.06129	-1.5135	-2.37141	-2.39388	-3.2047		0.0793952	0.754161		-2.9468	-2.47236	0.474448	0.45934
P57105	SYJ2B_HUMAN	1	Synaptojanin-2-binding protein (Mitochondrial outer membrane protein 25)	9606.ENSP00000256366	SYNJ2BP	-1.14735	-1.51658	-0.31796	-0.577154	-1.14701	-0.3989	0.149688	-0.154367	-1.92948	-1.84714	-1.38473	-2.17564	-0.95585	-1.60494	-2.06581	-1.2724	-3.29004	-1.545		-0.532311	0.0229604		-0.850826	-1.50631	-0.655483	0.0647479
Q01081	U2AF1_HUMAN	1	Splicing factor U2AF 35 kDa subunit (U2 auxiliary factor 35 kDa subunit) (U2 small nuclear RNA auxiliary factor 1) (U2 snRNP auxiliary factor small subunit)	9606.ENSP00000291552	U2AF1	-1.4538	-2.4975	-2.98889	-2.33345	-1.61119	-0.781393	-5.66896	-5.30782	-4.68371	-3.28657	-5.61779	-3.6375	-4.98557	-4.43226	-2.06196	-3.9273	-3.37613	-5.26249		-0.472842	0.0475125		-1.94437	-4.35401	-2.40964	0.000141684
Q96IX5	ATPMK_HUMAN	1	ATP synthase membrane subunit K, mitochondrial (ATP synthase membrane subunit DAPIT, mitochondrial) (Diabetes-associated protein in insulin-sensitive tissues) (HCV F-transactivated protein 2) (Up-regulated during skeletal muscle growth protein 5)	9606.ENSP00000358840	ATP5MD	-1.85426	-3.27706	-2.90415	-3.58854	-4.01048	-2.72223	-2.41106	-4.632	-3.86057	-4.85359	-3.91788	-2.91666	-4.20017	-3.97762	-4.53129	-2.86844	-2.43475	-3.32927		-0.106562	0.673866		-3.05945	-3.66111	-0.601657	0.153219
Q01813	PFKAP_HUMAN	1	ATP-dependent 6-phosphofructokinase, platelet type (ATP-PFK) (PFK-P) (EC 2.7.1.11) (6-phosphofructokinase type C) (Phosphofructo-1-kinase isozyme C) (PFK-C) (Phosphohexokinase)	9606.ENSP00000370517	PFKP	-3.71502	-3.32731	-1.24302	-1.59311	-1.96196	-0.49462	-2.87452	-2.65061	0.570039	-1.83906	-0.841053	-1.06936	-0.170194	-0.0423212	-0.0868725	-1.59149	-1.81891	-1.55214		0.324625	0.188736		-2.05584	-1.16387	0.891967	0.168243
Q9NQG5	RPR1B_HUMAN	1	Regulation of nuclear pre-mRNA domain-containing protein 1B (Cell cycle-related and expression-elevated protein in tumor)	9606.ENSP00000362532	RPRD1B	-3.33359	-2.57416	-2.0319	-2.56868	-1.18725	-2.02791	-2.69582	-1.72142	-4.38203	-3.42858	-4.35817	-2.11068	-3.95313	-5.36558	-4.15021	-2.91365	-5.42273	-6.03641		-0.719309	0.000766455		-2.28725	-3.8782	-1.59095	0.00504417
P55011	S12A2_HUMAN	1	Solute carrier family 12 member 2 (Basolateral Na-K-Cl symporter) (Bumetanide-sensitive sodium-(potassium)-chloride cotransporter 2)	9606.ENSP00000262461	SLC12A2	-0.119398	-3.00936	-1.48103	-0.994728	0.589643	0.0669552	-0.685995	-0.385303	-2.32449	-0.963293	-0.915753	-6.60019	-2.32726	-1.85221	-2.97239	-1.47484	-2.28446	-2.9504		-0.372358	0.128083		-0.824653	-2.14472	-1.32006	0.0885188
O95861	BPNT1_HUMAN	1	3'(2'),5'-bisphosphate nucleotidase 1 (EC 3.1.3.7) (Bisphosphate 3'-nucleotidase 1) (PAP-inositol 1,4-phosphatase) (PIP)	9606.ENSP00000446828	BPNT1	-0.00677497	-0.302729	-0.821749	-1.45373	-0.284404	0.0425454	-1.58103	0.174599	0.702378	-3.03284	-0.77022	-1.03067	-3.27609	-2.93924	-2.11467	-1.36855	-5.18192	-0.606247		-0.600084	0.00846787		-0.47114	-1.75204	-1.2809	0.028996
P31153	METK2_HUMAN	1	S-adenosylmethionine synthase isoform type-2 (AdoMet synthase 2) (EC 2.5.1.6) (Methionine adenosyltransferase 2) (MAT 2) (Methionine adenosyltransferase II) (MAT-II)	9606.ENSP00000303147	MAT2A	-1.67706	-1.74401	-5.57558	-2.20897	-3.01272	-3.13273	-4.27749	-3.96739	-4.52782	-2.41567	-5.3316	-3.58914	-5.02017	-3.19112	-3.01254	-4.08453	-3.87409	-2.6467		-0.197212	0.432816		-2.89184	-3.82819	-0.936344	0.191327
Q9H8S9	MOB1A_HUMAN	1	MOB kinase activator 1A (Mob1 alpha) (Mob1A) (Mob1 homolog 1B) (Mps one binder kinase activator-like 1B)	9606.ENSP00000379364	MOB1A	-1.01382	-0.292602	-0.780239	-1.56043	-0.643599	-2.65693	-1.09965	-1.11969	-4.42171	-1.41605	-2.20422	-1.73402	-4.16873	-3.44074	-3.35287	-1.99276	-3.22387	-1.04965		-0.460127	0.0546847		-1.15794	-2.43533	-1.27739	0.0218903
Q9UBT2	SAE2_HUMAN	1	SUMO-activating enzyme subunit 2 (EC 2.3.2.-) (Anthracycline-associated resistance ARX) (Ubiquitin-like 1-activating enzyme E1B) (Ubiquitin-like modifier-activating enzyme 2)	9606.ENSP00000246548	UBA2	0.0797592	2.62396	-1.45064	-1.43181	0.637393	-1.69727	1.76625	1.3114	-4.69472	-4.38196	-2.14719	-2.7309	1.67505	0.693012	-1.3859	-2.12867	-2.44648	-1.55027		-0.200994	0.423862		-0.206434	-1.33503	-1.1286	0.251512
O14744	ANM5_HUMAN	1	Protein arginine N-methyltransferase 5 (PRMT5) (EC 2.1.1.320) (72 kDa ICln-binding protein) (Histone-arginine N-methyltransferase PRMT5) (Jak-binding protein 1) (Shk1 kinase-binding protein 1 homolog) (SKB1 homolog) (SKB1Hs) [Cleaved into: Protein arginine N-methyltransferase 5, N-terminally processed]	9606.ENSP00000319169	PRMT5	-4.02887	-0.604337	-1.96287	-2.34259	-5.24304	-4.0213	0.929377	-5.02617	-2.90073	-1.67765	-2.88335	-1.8925	-4.20143	-4.34291	-3.89295	-2.04269	-2.63203	-1.50856		0.0411148	0.871322		-3.03383	-2.67263	0.361202	0.674481
O43278	SPIT1_HUMAN	1	Kunitz-type protease inhibitor 1 (Hepatocyte growth factor activator inhibitor type 1) (HAI-1)	9606.ENSP00000342098	SPINT1	-1.18795	1.10071	-2.39616	-2.51074	-1.72567	-2.71206	0.342566	0.203509	-0.746229	-0.360037	-0.374418	-0.281446	-3.85295	-1.29662	0.203537	-0.0672088	-0.897131	-0.428672		0.166594	0.508807		-1.57198	-0.629592	0.942386	0.194122
Q8WXX5	DNJC9_HUMAN	1	DnaJ homolog subfamily C member 9 (HDJC9) (DnaJ protein SB73)	9606.ENSP00000362041	DNAJC9	-3.08485	-3.15859	-2.09523	-3.11456	-5.11883	0.600792	-3.18842	-1.57019	-4.11847	-6.20015	-3.24526	-3.61014	-2.22369	-2.25768	-2.68008	-3.62088	-4.21873	-3.31799		-0.165554	0.511492		-2.66188	-3.35431	-0.69243	0.436978
P49756	RBM25_HUMAN	1	RNA-binding protein 25 (Arg/Glu/Asp-rich protein of 120 kDa) (RED120) (Protein S164) (RNA-binding motif protein 25) (RNA-binding region-containing protein 7)	9606.ENSP00000261973	RBM25	-0.621587	-0.889991	-1.37825	-1.33683	-5.0943	-1.24525	-1.6073	-5.96274	-3.36898	-2.60884	-1.94962	-1.33483	-4.94497	-5.9508	-4.7404	-1.83658	-2.69541	-2.07237		-0.298616	0.228716		-1.76104	-3.25607	-1.49503	0.103329
P18031	PTN1_HUMAN	1	Tyrosine-protein phosphatase non-receptor type 1 (EC 3.1.3.48) (Protein-tyrosine phosphatase 1B) (PTP-1B)	9606.ENSP00000360683	PTPN1	-3.21393	-4.58524	-2.79988	-3.63017	-3.90401	-4.96801	1.30292	-1.18337	-5.22182	-2.52176	-5.92044	-2.39575	-4.22605	-5.45667	-1.73667	-2.04584	-2.37023	-1.88816		0.211825	0.398772		-3.85021	-2.80532	1.04489	0.146861
P62273	RS29_HUMAN	1	40S ribosomal protein S29 (Small ribosomal subunit protein uS14)	9606.ENSP00000379339	RPS29	-2.80334	-2.56334	-1.71834	-2.20404	-3.01057	-1.43171	-2.51066	-0.00882207	-3.64339	-2.72021	-2.17379	-1.24281	-4.08775	-3.66818	-4.86815	-2.17571	-2.39417	-3.46822		-0.362375	0.139454		-2.28856	-2.74682	-0.458265	0.330744
P62306	RUXF_HUMAN	1	Small nuclear ribonucleoprotein F (snRNP-F) (Sm protein F) (Sm-F) (SmF)	9606.ENSP00000266735	SNRPF	-2.95695	-3.89463	-1.30294	-0.76535	-3.48832	-0.998948	-1.63034	-2.65093	-4.6492	-1.71932	-1.95841	-1.98587	-4.93167	-3.67766	-5.25507	-3.26951	-1.57716	-2.10993		-0.244809	0.327541		-2.23452	-2.95126	-0.716732	0.320001
Q9UI30	TR112_HUMAN	1	Multifunctional methyltransferase subunit TRM112-like protein (tRNA methyltransferase 112 homolog)	9606.ENSP00000438349	TRMT112	-4.42493	--	-1.3173	-1.87	-0.375423	-0.301292	-1.69355	-2.88891	-0.973742	-2.00342	-3.19144	-2.52089	-2.7147	-3.8655	-2.65453	-1.61844	-2.05582	-5.88398		-0.490462	0.0387815		-1.38149	-2.67208	-1.29059	0.130494
Q14002	CEAM7_HUMAN	1	Carcinoembryonic antigen-related cell adhesion molecule 7 (CEA cell adhesion molecule 7) (Carcinoembryonic antigen CGM2)	9606.ENSP00000006724	CEACAM7	-0.798113	-0.658057	-2.24686	-2.36129	-1.59499	-1.56392	-1.40988	-5.54046	-1.83608	-5.24008	-0.785373	-0.874439	0.172618	0.964162	0.830097	-3.84092	-2.84218	-3.21545		-0.0523434	0.836579		-1.53721	-1.96817	-0.430959	0.546268
Q56VL3	OCAD2_HUMAN	1	OCIA domain-containing protein 2 (Ovarian carcinoma immunoreactive antigen-like protein)	9606.ENSP00000423014	OCIAD2	-1.5641	-2.03428	-1.92524	-4.21253	-0.0465576	-5.12067	-3.6839	-3.95428	-4.61186	-2.15785	-5.54172	-3.09049	-4.9843	-4.56298	-4.54748	-7.12279	-4.56768	-3.26355		-0.560489	0.0155428		-2.4839	-4.34074	-1.85684	0.0611389
Q9Y3A5	SBDS_HUMAN	1	Ribosome maturation protein SBDS (Shwachman-Bodian-Diamond syndrome protein)	9606.ENSP00000246868	SBDS	-1.21627	-1.97518	-3.01546	-1.69408	-0.929025	-2.52001	-3.13642	-1.6426	-0.186754	-1.02966	-1.18254	-0.863903	0.654696	0.487666	-0.790445	-1.28077	-0.565416	-0.596912		0.56964	0.013595		-1.89167	-0.844422	1.04725	0.0306488
Q92882	OSTF1_HUMAN	1	Osteoclast-stimulating factor 1	9606.ENSP00000340836	OSTF1	-0.409137	-0.72824	-4.05925	-1.34002	-3.92022	-1.04147	-1.68784	-2.42273	-0.447784	-1.67275	-1.13454	-1.5488	-0.738155	-0.640999	-0.368118	-0.646198	-1.64684	-1.33562		0.347115	0.158159		-1.91639	-1.19086	0.725526	0.336741
P20336	RAB3A_HUMAN	1	Ras-related protein Rab-3A	9606.ENSP00000222256	RAB3A	-0.192491	-2.24382	-0.725123	-0.725748	0.071165	-0.373927	-0.941902	0.053534	-0.106797	-0.584732	-0.551963	-0.514882	-0.649358	-0.633114	-0.960417	-1.5096	-1.14659	-1.29621		-0.351964	0.152039		-0.698324	-0.736835	-0.0385118	0.917782
Q15388	TOM20_HUMAN	1	Mitochondrial import receptor subunit TOM20 homolog (Mitochondrial 20 kDa outer membrane protein) (Outer mitochondrial membrane receptor Tom20)	9606.ENSP00000355566	TOMM20	-2.9832	-2.06729	-2.73691	-4.29303	-3.46207	-1.96979	-1.35685	-1.80073	-2.66683	-3.22147	-5.41814	-3.9458	-3.75405	-4.70577	-0.562406	-0.642278	-1.4134	-3.97038		0.138187	0.5845		-2.91871	-2.78818	0.130539	0.82758
Q00688	FKBP3_HUMAN	1	Peptidyl-prolyl cis-trans isomerase FKBP3 (PPIase FKBP3) (EC 5.2.1.8) (25 kDa FK506-binding protein) (25 kDa FKBP) (FKBP-25) (FK506-binding protein 3) (FKBP-3) (Immunophilin FKBP25) (Rapamycin-selective 25 kDa immunophilin) (Rotamase)	9606.ENSP00000216330	FKBP3	-2.8088	-0.874133	-6.18691	-0.671754	-0.253511	-2.16036	-1.44238	1.02874	0.191019	-0.615342	-0.981232	-0.68051	0.375085	-5.10406	-1.33735	-1.598	-1.83226	-1.10337		0.0491186	0.84653		-2.15925	-1.09164	1.06761	0.318771
P60059	SC61G_HUMAN	1	Protein transport protein Sec61 subunit gamma	9606.ENSP00000388337	SEC61G	-4.38348	-4.58441	-2.75819	-4.14761	-3.39064	-2.58809	-2.30729	-2.6769	-3.62966	-4.32202	-4.54786	-3.96765	-2.44711	-4.9508	-4.02477	-2.20834	-4.97469	-5.45175		-0.221559	0.376931		-3.64207	-3.7924	-0.150334	0.758543
Q9Y3D7	TIM16_HUMAN	1	Mitochondrial import inner membrane translocase subunit TIM16 (Mitochondria-associated granulocyte macrophage CSF-signaling molecule) (Presequence translocated-associated motor subunit PAM16)	9606.ENSP00000315693	PAM16	-4.92889	-2.31263	-3.03792	-2.2572	-6.16011	-3.51729	-1.44345	-1.31905	-2.47288	-3.49282	-6.10281	-3.88452	-4.74521	-1.79002	-0.879826	-3.99107	-5.50306	-3.09127		-0.0413939	0.870455		-3.70234	-3.22633	0.476006	0.564603
P36873	PP1G_HUMAN	1	Serine/threonine-protein phosphatase PP1-gamma catalytic subunit (PP-1G) (EC 3.1.3.16) (Protein phosphatase 1C catalytic subunit)	9606.ENSP00000341779	PPP1CC	-0.128339	-2.09108	-1.46614	-1.15061	-0.514033	-4.87267	-1.75143	-4.18184	-0.440485	-1.80291	-1.09243	-1.57873	2.17293	-2.18119	-1.17325	-0.886904	-0.665306	-0.637523		0.326482	0.186072		-1.70381	-1.18492	0.518891	0.538807
O00154	BACH_HUMAN	1	Cytosolic acyl coenzyme A thioester hydrolase (EC 3.1.2.2) (Acyl-CoA thioesterase 7) (Brain acyl-CoA hydrolase) (BACH) (hBACH) (CTE-IIa) (CTE-II) (Long chain acyl-CoA thioester hydrolase)	9606.ENSP00000367086	ACOT7	-5.23288	-4.50974	-3.89116	-3.14265	-3.05664	-2.87657	-2.2553	-2.95563	-4.75009	-5.84523	-5.54052	-3.3553	-4.59843	-3.25024	-3.69643	-5.714	-4.25698	-2.96126		-0.16277	0.518718		-3.78494	-4.09828	-0.313344	0.554898
Q9HD34	LYRM4_HUMAN	1	LYR motif-containing protein 4	9606.ENSP00000443900	LYRM4	-3.70345	-1.48561	-1.11109	-0.696505	-3.6694	-0.867699	-0.935344	-1.6806	-4.83297	-3.24984	-2.5682	-2.97999	-2.32102	-2.12151	-3.70018	-1.5242	-2.28195	-0.919779		0.0130139	0.959125		-1.92229	-2.4263	-0.504007	0.463975
P81605	DCD_HUMAN	1	Dermcidin (EC 3.4.-.-) (Preproteolysin) [Cleaved into: Survival-promoting peptide; DCD-1]	9606.ENSP00000406773	DCD	-2.72992	-1.88305	-2.77128	-5.17941	-5.20276	0.675651	-1.01669	-2.16564	-1.48243	-5.62767	-3.83234	-3.07888	-1.99165	-2.8386	-5.61451	0.0190926	0.29569	-4.41833		0.128216	0.612138		-2.84846	-2.646	0.202465	0.853529
Q8IZL8	PELP1_HUMAN	1	Proline-, glutamic acid- and leucine-rich protein 1 (Modulator of non-genomic activity of estrogen receptor) (Transcription factor HMX3)	9606.ENSP00000301396	PELP1	-4.83899	-3.12163	-5.51765	-4.4537	-6.08192	-3.14435	-4.2785	-4.48703	-5.57362	-7.25319	-8.24235	-5.39312	-5.45385	-7.99755	-6.99077	-5.92264	-5.76602	-6.62099		-0.529218	0.0239193		-4.52637	-6.16497	-1.6386	0.0231623
Q15436	SC23A_HUMAN	1	Protein transport protein Sec23A (hSec23A) (SEC23-related protein A)	9606.ENSP00000306881	SEC23A	-5.36888	-3.43962	-5.12793	-2.51171	-6.00873	-3.0907	-3.51022	-4.47775	-5.18169	-3.0877	-2.89364	-2.32032	-5.20584	-3.87645	-3.55329	-3.12051	-4.30544	-5.621		-0.0118279	0.962848		-4.25793	-3.92949	0.328442	0.629442
P62899	RL31_HUMAN	1	60S ribosomal protein L31 (Large ribosomal subunit protein eL31)	9606.ENSP00000386717	RPL31	-1.68294	-0.509633	-0.090238	0.686444	1.72586	-0.496356	-0.497373	-1.99434	-2.42423	0.480919	0.214122	0.724685	-2.81452	-0.483555	-0.507455	-0.323669	0.695141	0.0844925		-0.0237046	0.925616		-0.0611434	-0.570482	-0.509339	0.40669
P52298	NCBP2_HUMAN	1	Nuclear cap-binding protein subunit 2 (20 kDa nuclear cap-binding protein) (Cell proliferation-inducing gene 55 protein) (NCBP 20 kDa subunit) (CBP20) (NCBP-interacting protein 1) (NIP1)	9606.ENSP00000326806	NCBP2	-2.68696	-4.35432	-5.264	-3.25151	-2.32333	-0.139392	-3.37925	-3.0518	-5.48798	-1.49783	-5.32907	-1.71857	-0.290767	-5.45216	-0.560173	-0.955244	-1.34747	-1.02902		0.391068	0.108556		-3.00325	-2.50828	0.494976	0.60192
Q9GZM7	TINAL_HUMAN	1	Tubulointerstitial nephritis antigen-like (Glucocorticoid-inducible protein 5) (Oxidized LDL-responsive gene 2 protein) (OLRG-2) (Tubulointerstitial nephritis antigen-related protein) (TIN Ag-related protein) (TIN-Ag-RP)	9606.ENSP00000271064	TINAGL1	-5.59964	-5.2467	-3.27747	-5.56925	-3.73502	-3.45294	-4.67078	-4.19947	-4.66483	-6.42495	-5.95675	-3.30781	-3.94482	-5.28767	-0.50453	-1.72501	-1.6604	-3.53727		0.505501	0.0323511		-4.48017	-3.82369	0.65648	0.354247
P40429	RL13A_HUMAN	1	60S ribosomal protein L13a (23 kDa highly basic protein) (Large ribosomal subunit protein uL13)	9606.ENSP00000375730	RPL13A	-2.29277	-1.15159	-5.16445	-3.5708	-5.04499	0.32402	-3.65956	-2.44988	-2.02195	-2.17202	-1.99381	-2.45979	-0.657272	-1.93205	-0.792102	-1.52594	-1.63621	-1.98239		0.395633	0.104134		-2.81676	-1.94025	0.876514	0.380585
O75569	PRKRA_HUMAN	1	Interferon-inducible double-stranded RNA-dependent protein kinase activator A (PKR-associated protein X) (PKR-associating protein X) (Protein activator of the interferon-induced protein kinase) (Protein kinase, interferon-inducible double-stranded RNA-dependent activator)	9606.ENSP00000318176	PRKRA	-1.48057	-3.54653	-2.37793	-5.22818	-3.66009	-2.26944	-2.2046	-0.721861	-2.11658	-2.42179	-3.14923	-3.22161	-3.93061	-2.09852	-1.40765	-2.89229	-3.39548	-3.47924		-0.0351804	0.889779		-3.09379	-2.58662	0.50717	0.429026
A6NDG6	PGP_HUMAN	1	Glycerol-3-phosphate phosphatase (G3PP) (EC 3.1.3.21) (Aspartate-based ubiquitous Mg(2+)-dependent phosphatase) (AUM) (EC 3.1.3.48) (Phosphoglycolate phosphatase) (PGP)	9606.ENSP00000330918	PGP	-0.0711315	1.66536	-1.31127	-1.30365	-2.71786	-2.1647	-1.4318	-0.298524	0.0339284	0.268626	-0.965571	-1.56943	-1.07193	-2.22944	-1.8908	-1.57274	-1.7942	-2.50947		-0.373751	0.12655		-0.983874	-1.25261	-0.268739	0.710181
P54920	SNAA_HUMAN	1	Alpha-soluble NSF attachment protein (SNAP-alpha) (N-ethylmaleimide-sensitive factor attachment protein alpha)	9606.ENSP00000263354	NAPA	-3.17175	-3.33996	-3.15729	-5.08858	-1.45058	-1.77391	-1.65963	-1.70418	-2.74595	-6.34568	-5.19732	-3.05029	-2.13589	-4.29693	-3.35112	-2.64326	-1.40032	-1.30912		0.176251	0.48418		-2.99701	-2.98664	0.0103683	0.988431
Q9Y512	SAM50_HUMAN	1	Sorting and assembly machinery component 50 homolog (Transformation-related gene 3 protein) (TRG-3)	9606.ENSP00000345445	SAMM50	-4.37294	-2.31493	-4.57197	-5.22387	-3.16796	-2.0375	-1.07187	-1.2512	-2.7828	-3.03658	-3.57341	-5.46311	-3.68992	-1.41803	-3.28472	-1.89204	-6.15991	-2.82599		0.00787483	0.97526		-3.61486	-3.03746	0.577398	0.42553
Q9BTZ2	DHRS4_HUMAN	1	Dehydrogenase/reductase SDR family member 4 (EC 1.1.1.184) (NADPH-dependent carbonyl reductase/NADP-retinol dehydrogenase) (CR) (PHCR) (NADPH-dependent retinol dehydrogenase/reductase) (NRDR) (humNRDR) (Peroxisomal short-chain alcohol dehydrogenase) (PSCD) (SCAD-SRL) (Short chain dehydrogenase/reductase family 25C member 2) (Short-chain dehydrogenase/reductase family member 4)	9606.ENSP00000326219	DHRS4	0.393282	-0.591774	-5.04324	-0.967485	-1.37851	-0.417121	-0.134556	-2.12279	0.523362	-1.27157	-1.43045	-1.7108	-4.83367	-1.09137	-1.54488	-4.74573	-1.98529	-3.32087		-0.463263	0.0528447		-1.33414	-1.97238	-0.638243	0.501694
P80188	NGAL_HUMAN	1	Neutrophil gelatinase-associated lipocalin (NGAL) (25 kDa alpha-2-microglobulin-related subunit of MMP-9) (Lipocalin-2) (Oncogene 24p3) (Siderocalin) (p25)	9606.ENSP00000362108	LCN2	-5.2844	-5.24668	-4.1524	-7.01385	-5.32985	-2.71124	-3.95665	-4.72344	-3.24483	-5.38962	-4.86948	-5.60539	-4.92259	-3.90942	-3.51314	-4.67724	-6.80112	-3.97729		0.0129163	0.959432		-4.9564	-4.63252	0.323885	0.633411
P22570	ADRO_HUMAN	1	NADPH:adrenodoxin oxidoreductase, mitochondrial (AR) (Adrenodoxin reductase) (EC 1.18.1.6) (Ferredoxin--NADP(+) reductase) (Ferredoxin reductase)	9606.ENSP00000416515	FDXR	-3.49372	-1.27729	-4.63011	-1.27832	0.431276	0.4126	-3.00673	-1.05935	0.589672	-3.55491	-0.938862	-1.07689	-0.825084	-1.92467	-1.88183	-2.90688	-0.936841	-1.27334		-0.0172985	0.945684		-1.63926	-1.56631	0.0729506	0.938004
[truncated: 160 more rows]

## Sheet: ProteinRNAIntegration
						log2(Postive/Negative)		p-Value
unique Entrez_ID	Entry	Entry Name	Protein names	String Database identifier	Gene (from String Database)	Protein	RNA	Protein	RNA	Experiment	Cluster Intergation Network
[truncated: 1,016 more rows]

## Sheet: IntegrationNetworkEnrichment
Clusters	genes in cluster	# background genes	# genes	category	description	FDR value	genes	p-value	term name
[truncated: 886 more rows]

[truncated: 3 more sheets: EnrichmentProteinDiffOnly, Pearson, PearsonNetworkEnrichment]
