# Supplementary material for: Decoding chromosomal instability insights in CRC by integrating omics and patient-derived organoids
Source: J Exp Clin Cancer Res. 2025 Feb 28;44:77. doi: 10.1186/s13046-025-03308-8 (PMC11869439; doi:10.1186/s13046-025-03308-8)
Supplement: Supplementary file 5 — Supplementary Material 5. Additional File S4. Excel file containing public databases analysis. [file 13046_2025_3308_MOESM5_ESM.xlsx]

## Sheet: Proteomic dataset
Protein	P value	Mean of MSI	Mean of CIN	Difference	SE of difference	t ratio
RPL10A	0.908428	4.73	4.713	0.01667	0.1442	0.1156
CYP2S1	0.046116	2.12	2.616	-0.4966	0.2426	2.047
RPL22	0.672359	3.199	3.259	-0.06006	0.1411	0.4255
UQCRC1	0.398183	5.328	5.433	-0.1058	0.1241	0.8525
DARS	0.033023	4.541	4.787	-0.2458	0.112	2.195
HSD17B4	0.080046	5.219	5.443	-0.2233	0.1249	1.788
HK1	0.344548	5.397	5.316	0.08091	0.08476	0.9546
HLA-A	0.080729	5.291	5.005	0.2859	0.1603	1.784
NID1	0.265754	4.743	4.532	0.2117	0.188	1.126
GLO1	0.425651	1.555	1.246	0.3084	0.3838	0.8035
FDPS	0.008025	3.686	3.306	0.3807	0.1376	2.766
CDC42	0.085034	4.319	4.074	0.2449	0.1392	1.759
PYGB	0.613854	5.232	5.357	-0.1245	0.2452	0.5079
IDH3A	0.840775	4.395	4.419	-0.02444	0.121	0.202
ALB	0.075216	10.12	9.854	0.2672	0.1469	1.819
GPRC5A	0.624696	1.687	1.55	0.137	0.2783	0.4924
AHCY	6e-05	4.591	5.151	-0.5599	0.1273	4.4
LTA4H	0.006538	5.069	4.818	0.2509	0.08823	2.843
ACTN1	0.278859	7.997	8.097	-0.1004	0.09167	1.095
IPO7	0.049265	4.202	4.459	-0.2574	0.1276	2.017
PPP2CA	0.081962	3.781	3.503	0.2777	0.1563	1.777
HADH	0.531489	4.037	4.155	-0.1182	0.1876	0.6303
HADHA	0.040782	6.053	6.272	-0.2197	0.1045	2.102
VDAC1	0.002272	6.834	7.227	-0.3927	0.1218	3.225
CAPN1	0.065276	4.809	4.981	-0.1725	0.09143	1.887
HIBCH	0.153516	3.566	3.805	-0.2395	0.1651	1.45
CBX3	0.471841	3.548	3.614	-0.06597	0.09097	0.7252
LAMB1	0.951683	4.521	4.512	0.009587	0.1574	0.06091
PTGES2	0.490331	2.818	2.918	-0.1003	0.1444	0.6951
POR	0.002623	3.657	4.084	-0.4276	0.1347	3.174
HSP90B1	0.082244	7.572	7.36	0.2128	0.1199	1.775
PGK1	0.074284	7.232	7.401	-0.1688	0.0925	1.825
IQGAP1	0.56659	7.07	7.11	-0.04017	0.06961	0.5771
GPX2	0.328811	2.721	3.014	-0.2931	0.2971	0.9865
SLC25A3	0.443791	5.177	5.249	-0.07234	0.09368	0.7722
TRAP1	0.021565	5.384	5.775	-0.3915	0.1648	2.376
ELAVL1	0.227494	4.294	4.439	-0.1448	0.1185	1.222
LGALS3BP	0.118161	4.483	4.244	0.2398	0.1507	1.591
GSN	0.16717	6.56	6.389	0.1705	0.1216	1.403
SUCLG2	0.036557	4.791	5.145	-0.3535	0.1644	2.151
LAMB2	0.184518	3.996	3.453	0.5427	0.4031	1.346
LAMC1	0.112818	5.444	5.226	0.2176	0.1347	1.615
CAPZA1	0.103977	4.766	4.647	0.119	0.07181	1.657
ACAT2	0.299664	1.146	1.468	-0.322	0.3071	1.048
ANXA7	0.399556	4.556	4.622	-0.06538	0.07692	0.85
RBM39	0.006422	3.75	4.063	-0.3133	0.1099	2.85
MANF	0.023389	4.489	4.24	0.2494	0.1065	2.342
ANXA1	0.017648	6.178	5.919	0.259	0.1054	2.458
UQCRC2	0.220692	5.681	5.793	-0.1126	0.09074	1.241
COX5A	0.201543	3.593	3.814	-0.2209	0.1706	1.295
TF	0.004173	7.612	7.177	0.4344	0.1444	3.008
FDFT1	0.298319	1.543	1.847	-0.3042	0.2893	1.051
NUDT21	0.307199	3.225	3.326	-0.1006	0.09746	1.032
SRSF7	0.92741	3.891	3.878	0.01225	0.1338	0.09158
ALDH1B1	0.008178	5.192	5.769	-0.5771	0.2092	2.759
SFN	0.253384	5.45	5.571	-0.1211	0.1047	1.156
GNPNAT1	0.160802	2.361	2.037	0.3241	0.2275	1.424
EFHD2	0.126495	4.195	4.048	0.1466	0.09425	1.555
SND1	0.030271	5.607	5.778	-0.1716	0.07685	2.233
LRRC59	0.026295	5.029	4.784	0.2442	0.1065	2.293
COL18A1	0.012439	3.905	3.444	0.4601	0.1772	2.597
NPM1	0.18528	5.367	5.548	-0.1808	0.1345	1.344
HIBADH	0.001028	3.408	3.961	-0.5528	0.1581	3.496
LRPPRC	0.000847	6.499	6.954	-0.455	0.1278	3.56
CES2	0.314631	2.475	3.004	-0.5296	0.5211	1.016
CRYZ	0.955813	3.603	3.589	0.01358	0.2439	0.0557
HNRNPA1	0.769297	6.364	6.32	0.04384	0.1486	0.295
TAGLN2	0.00299	6.703	7.016	-0.3129	0.1	3.128
KRT5	0.688462	3.55	3.442	0.1082	0.2683	0.4034
PSME3	0.141003	3.471	3.639	-0.1681	0.1123	1.497
RCC2	0.570511	3.909	4.001	-0.09204	0.1611	0.5712
PNP	0.001076	4.82	4.337	0.4837	0.139	3.481
TST	0.061407	4.263	4.626	-0.3631	0.1896	1.915
GPA33	0.359849	3.219	3.573	-0.3535	0.3824	0.9245
ALDH7A1	0.235793	3.742	4.073	-0.3306	0.2754	1.201
RAB1B	0.991958	5.061	5.062	-0.001004	0.09908	0.01013
RPL14	0.408419	4.64	4.582	0.05842	0.07005	0.834
GSS	0.61264	1.141	1.336	-0.1951	0.3827	0.5096
HSPD1	0.000189	7.557	8.088	-0.5308	0.1313	4.044
IDH2	0.513482	5.91	5.991	-0.08129	0.1235	0.6583
KRT9	0.063782	4.413	3.875	0.5384	0.2837	1.898
CFL1	0.008156	6.473	6.694	-0.2205	0.07988	2.76
CASP6	0.360106	1.967	2.151	-0.1837	0.1988	0.924
SRSF1	0.119488	4.205	4.627	-0.4216	0.266	1.585
PDIA4	0.398773	6.723	6.648	0.07492	0.088	0.8514
ETFA	0.035404	5.127	5.358	-0.2307	0.1066	2.165
PFKM	0.467129	3.882	3.769	0.1131	0.1544	0.733
ECHDC1	0.351525	2.619	2.852	-0.2325	0.2471	0.9408
MPST	0.004241	3.253	3.766	-0.5124	0.1706	3.003
CKMT1A	0.372056	5.047	4.895	0.1513	0.1679	0.9011
ETHE1	0.352953	3.028	2.815	0.2125	0.2266	0.938
SHMT2	0.886402	4.569	4.594	-0.02436	0.1696	0.1436
GLS	0.002241	3.165	3.709	-0.5448	0.1687	3.229
AKR1A1	0.096934	5.288	5.153	0.1349	0.07965	1.693
SRSF3	0.689374	3.859	3.924	-0.0654	0.1626	0.4021
PCYOX1	0.351323	3.372	3.494	-0.1224	0.13	0.9412
EEF1G	0.122458	5.9	6.062	-0.162	0.103	1.572
ACAA2	0.035714	4.932	5.538	-0.606	0.2804	2.161
RPL30	0.409064	4.624	4.683	-0.05958	0.07154	0.8328
VAT1	0.533997	4.443	4.364	0.07908	0.1262	0.6264
EIF4H	6.2e-05	2.939	3.575	-0.6357	0.1448	4.39
LGALS4	0.302114	5.885	6.186	-0.3001	0.2877	1.043
P4HB	0.008632	7.028	6.725	0.3032	0.1107	2.739
COMT	0.42299	3.873	3.975	-0.1024	0.1267	0.8082
CS	0.055611	5.296	5.47	-0.1739	0.08865	1.962
ACAT1	0.072061	4.84	5.102	-0.2625	0.1427	1.839
TMX1	0.329588	3.144	3.006	0.1379	0.14	0.9849
L2HGDH	0.63603	1.222	1.337	-0.1144	0.2402	0.4763
PAFAH1B3	0.24632	0.9063	1.254	-0.3475	0.2961	1.174
GOT2	0.001114	5.306	5.695	-0.3894	0.1123	3.469
ERO1L	0.113738	4.376	4.177	0.1985	0.1232	1.611
EPB41L2	0.102484	4.269	4.647	-0.3774	0.2267	1.665
SSBP1	<0,000001	3.701	4.247	-0.5462	0.09125	5.986
ARL8B	0.2639	3.142	3.013	0.1286	0.1137	1.13
PRDX4	0.800542	4.901	4.865	0.03565	0.1403	0.2541
ADH5	0.8189	4.262	4.295	-0.03328	0.1446	0.2302
IMPDH2	0.851128	3.534	3.481	0.05237	0.2776	0.1887
CALR	0.581136	6.687	6.6	0.0865	0.1557	0.5555
LONP1	0.952112	4.536	4.545	-0.00891	0.1476	0.06037
GLUD1	0.001675	5.46	5.887	-0.4278	0.1285	3.33
YWHAE	0.733609	6.404	6.433	-0.02888	0.08438	0.3423
BCAP31	0.244143	3.924	4.075	-0.1507	0.1278	1.179
CDC37	0.771971	3.642	3.673	-0.03075	0.1055	0.2914
HSPG2	0.034115	7.338	7.039	0.299	0.1371	2.181
GANAB	0.865997	6.165	6.146	0.01896	0.1117	0.1697
DDB1	0.001652	4.502	4.889	-0.3862	0.1158	3.335
UBE2V1	0.459453	3.283	3.361	-0.07806	0.1047	0.7458
FABP1	0.060906	3.5	4.374	-0.8746	0.4557	1.919
CAPZB	0.015583	5.216	4.997	0.219	0.08735	2.508
PDHA1	0.002661	4.348	4.754	-0.4058	0.1281	3.169
KRT16	0.747125	4.62	4.686	-0.06597	0.2034	0.3243
EIF4E	0.81074	3.205	3.172	0.03292	0.1367	0.2408
HNRNPM	0.694646	6.066	6.111	-0.04545	0.1151	0.3949
S100A4	0.145871	4.129	3.719	0.4098	0.2772	1.478
ERP29	0.030452	4.751	4.559	0.1918	0.08599	2.23
CAPZA2	0.187182	4.539	4.433	0.1056	0.07892	1.338
PSMA5	0.055121	4.187	4.011	0.1757	0.08939	1.966
PSMA4	0.198627	3.823	3.704	0.1184	0.09086	1.303
DRG1	0.289801	3.104	3.251	-0.1475	0.1378	1.07
NDRG1	0.164654	3.929	3.632	0.2972	0.2106	1.411
HADHB	0.060044	5.516	5.71	-0.1946	0.101	1.926
G6PD	0.0179	4.612	4.223	0.3893	0.1588	2.452
ALDH18A1	0.002473	4.845	5.277	-0.4315	0.1351	3.195
TUFM	0.016021	5.341	5.654	-0.3128	0.1253	2.497
TSN	0.575911	2.89	2.966	-0.076	0.1349	0.5632
ATIC	3e-06	5.203	5.775	-0.5725	0.1091	5.248
VAPB	1e-05	2.756	3.651	-0.8953	0.1811	4.943
PLS1	0.701214	5.512	5.471	0.04047	0.1048	0.386
PDXK	0.889369	1.119	1.163	-0.04387	0.3137	0.1398

## Sheet: CRISPR screening
Protein	P value	Mean of CIN-	Mean of CIN+	Difference	SE of difference	t ratio
ACAA2	0.016023	0.03927	-0.03969	0.07896	0.02819	2.801
ACAT1	0.409993	-0.03441	0.032	-0.06641	0.07779	0.8537
ACAT2	0.323608	0.1321	0.199	-0.06685	0.06494	1.029
ACTN1	0.571007	0.006195	-0.01706	0.02326	0.03993	0.5825
ADH5	0.534103	-0.2123	-0.2604	0.04819	0.07527	0.6402
AHCY	0.056459	-0.919	-0.6156	-0.3034	0.1438	2.111
AKR1A1	0.283171	0.05528	-0.009708	0.06498	0.05784	1.124
ALB	0.084675	0.1118	0.03134	0.08041	0.04278	1.879
ALDH18A1	0.888613	-0.1694	-0.1859	0.01646	0.1151	0.1431
ALDH1B1	0.708866	-0.0535	-0.03126	-0.02225	0.05818	0.3824
ALDH7A1	0.661406	-0.1199	-0.1023	-0.0176	0.03918	0.449
ANXA1	0.820764	0.04365	0.02654	0.01711	0.07386	0.2316
ANXA7	0.54893	-0.1245	-0.07944	-0.04506	0.07307	0.6167
ARL8B	0.628539	-0.1622	-0.2133	0.05108	0.1029	0.4965
ATIC	0.473123	-0.5418	-0.4132	-0.1286	0.1737	0.7407
BCAP31	0.021513	-0.377	-0.129	-0.248	0.09387	2.642
CALR	0.056754	-0.2716	-0.1639	-0.1077	0.0511	2.108
CAPN1	0.458514	-0.1288	-0.07263	-0.05617	0.07333	0.7659
CAPZA1	0.021965	-0.1155	0.02766	-0.1432	0.05443	2.63
CAPZA2	0.038364	-0.101	0.115	-0.2161	0.09291	2.326
CAPZB	0.409253	-1.167	-1.29	0.123	0.1438	0.8551
CASP6	0.372442	0.07955	0.01884	0.06072	0.06553	0.9265
CBX3	0.178262	-0.2237	-0.1375	-0.08621	0.06029	1.43
CDC37	0.98466	-1.296	-1.293	-0.003135	0.1597	0.01963
CDC42	0.034685	-0.9373	-0.3377	-0.5997	0.2518	2.381
CES2	0.656825	-0.001713	-0.03362	0.0319	0.07003	0.4556
CFL1	0.190965	-1.062	-0.7047	-0.3576	0.258	1.386
COL18A1	0.778404	-0.0438	-0.03441	-0.00939	0.03263	0.2878
COMT	0.101798	-0.1602	-0.04999	-0.1102	0.06222	1.772
COX5A	0.06595	-0.5843	-0.3884	-0.1959	0.09685	2.023
CRYZ	0.536103	-0.08587	-0.02911	-0.05676	0.08912	0.637
CS	0.835802	-0.5791	-0.5545	-0.02455	0.1159	0.2118
CYP2S1	0.044366	0.03146	-0.03156	0.06301	0.02806	2.245
DARS1	0.280234	-2.145	-1.914	-0.2303	0.2037	1.131
DDB1	0.087683	-1.655	-1.969	0.314	0.1689	1.859
ECHDC1	0.007357	0.04559	0.193	-0.1474	0.04578	3.22
EEF1G	0.025015	-1.155	-0.8828	-0.2718	0.1062	2.56
EFHD2	0.662969	0.02196	-0.02857	0.05053	0.1131	0.4468
EIF4E	0.449011	-1.404	-1.565	0.1615	0.2064	0.7826
EIF4H	0.098242	-0.2856	-0.1776	-0.108	0.06027	1.793
ELAVL1	0.118148	-0.1674	-0.4921	0.3247	0.1929	1.683
EPB41L2	0.140101	-0.01418	-0.08518	0.071	0.04494	1.58
ERO1A	0.56337	0.04612	0.1013	-0.0552	0.09288	0.5943
ERP29	0.680359	-0.03157	-0.06321	0.03164	0.07494	0.4222
ETFA	0.877195	0.0232	0.03361	-0.01041	0.06594	0.1579
ETHE1	0.46088	0.01078	0.04977	-0.03898	0.05117	0.7618
FABP1	0.106791	-0.1631	-0.08518	-0.07795	0.04471	1.743
FDFT1	0.29932	-0.06583	-0.1406	0.07482	0.06897	1.085
FDPS	0.368545	-0.6695	-0.8736	0.2041	0.2184	0.9343
G6PD	0.204284	-0.2391	-0.1448	-0.0943	0.07024	1.342
GANAB	0.835265	-0.2013	-0.1842	-0.01706	0.08028	0.2125
GLO1	0.872284	0.03121	0.04801	-0.01679	0.1023	0.1642
GLS	0.182	-0.3316	-0.1992	-0.1324	0.09344	1.417
GLUD1	0.394552	0.007398	0.07514	-0.06774	0.07671	0.8831
GNPNAT1	0.649763	-0.2776	-0.2073	-0.07025	0.1508	0.4657
GOT2	0.86056	-0.4534	-0.4646	0.01121	0.06247	0.1795
GPA33	0.702685	-0.07306	-0.1002	0.02714	0.06942	0.391
GPRC5A	0.995497	0.07082	0.07122	-0.0003949	0.06853	0.005762
GPX2	0.486053	-0.07654	-0.1204	0.04387	0.06103	0.7188
GSN	0.828795	0.04172	0.02738	0.01434	0.06487	0.221
GSS	0.187503	-0.114	-0.04765	-0.06638	0.04749	1.398
HADHA	0.844045	-0.2111	-0.1926	-0.01855	0.0923	0.201
HADHB	0.185792	0.05181	-0.01384	0.06565	0.04678	1.404
HIBADH	0.576952	0.07576	0.1061	-0.03033	0.0529	0.5734
HIBCH	0.915294	-0.2108	-0.203	-0.007818	0.07197	0.1086
HK1	0.032661	-0.03626	0.05199	-0.08825	0.03655	2.414
HLA-A	0.285829	-0.0954	-0.197	0.1016	0.09096	1.117
HNRNPA1	0.971139	-0.6168	-0.6131	-0.00371	0.1004	0.03694
HNRNPM	0.967892	-1.081	-1.074	-0.006892	0.1677	0.0411
HSD17B4	0.134761	-0.2759	-0.1679	-0.108	0.06732	1.604
HSP90B1	0.017024	-0.3486	-0.6305	0.2819	0.1018	2.768
HSPD1	0.630309	-1.776	-1.652	-0.1246	0.2523	0.4939
HSPG2	0.711823	-0.03135	-0.01425	-0.0171	0.04521	0.3783
IDH2	0.242115	-0.04138	-0.1168	0.07542	0.0613	1.23
IDH3A	0.729267	-0.588	-0.5016	-0.08634	0.2437	0.3543
IMPDH2	0.812334	-0.8759	-0.9616	0.08571	0.3531	0.2427
IPO7	0.724886	-1.157	-1.098	-0.05914	0.1641	0.3603
IQGAP1	0.089818	-0.08385	-0.2597	0.1758	0.09529	1.845
KRT16	0.039355	0.2894	0.229	0.06041	0.02613	2.312
KRT5	0.010531	-0.02592	-0.1159	0.08997	0.02972	3.027
KRT9	0.409573	-0.1705	-0.1299	-0.04066	0.04758	0.8545
L2HGDH	0.674907	-0.0557	-0.01346	-0.04223	0.09824	0.4299
LAMA1	0.733724	0.05613	0.04251	0.01363	0.03913	0.3482
LAMB1	0.544459	-0.0608	-0.09488	0.03408	0.05464	0.6238
LAMC1	0.901544	0.08115	0.07545	0.005705	0.04515	0.1264
LGALS3BP	0.805206	-0.02481	-0.04237	0.01756	0.06964	0.2521
LGALS4	0.057352	-0.1429	-0.03656	-0.1064	0.05061	2.102
LONP1	0.279454	-0.9397	-1.198	0.2579	0.2277	1.133
LRPPRC	0.510619	-0.6905	-0.5943	-0.09615	0.1418	0.678
LRRC59	0.572354	-0.1237	-0.08653	-0.03715	0.06399	0.5804
LTA4H	0.303046	-0.08013	-0.01226	-0.06787	0.06307	1.076
MANF	0.280794	-0.3568	-0.4999	0.1431	0.1267	1.129
MPST	0.25854	-0.06065	0.009745	-0.07039	0.05935	1.186
NDRG1	0.559832	0.09167	0.1251	-0.03343	0.05574	0.5997
NID1	0.202842	-0.05645	-0.1421	0.0857	0.06362	1.347
NPM1	0.298534	-0.7303	-0.5959	-0.1345	0.1238	1.087
NUDT21	0.367073	-1.637	-1.804	0.1665	0.1777	0.9373
P4HB	0.005457	0.1811	0.03293	0.1482	0.04383	3.381
PAFAH1B3	0.293596	-0.1361	-0.07928	-0.05678	0.0517	1.098
PCYOX1	0.545903	-0.03835	-0.08501	0.04666	0.07507	0.6215
PDHA1	0.804454	-0.0627	-0.03408	-0.02862	0.1131	0.2531
PDIA4	0.149235	-0.166	-0.2637	0.09766	0.06337	1.541
PDXK	0.299595	-0.1706	-0.09282	-0.07781	0.07177	1.084
PFKM	0.383699	-0.07059	-0.01451	-0.05608	0.06202	0.9042
PGK1	0.020453	-0.9286	-0.4925	-0.4362	0.1634	2.669
PLS1	0.416433	-0.01684	-0.0701	0.05326	0.06328	0.8417
PNP	0.0399	0.06289	-0.05776	0.1207	0.05236	2.304
POR	0.247804	0.1579	0.06297	0.09491	0.07812	1.215
PPP2CA	0.189114	-0.7905	-1.463	0.6726	0.4831	1.392
PRDX4	0.520505	-0.1992	-0.2332	0.03405	0.05144	0.662
PSMA4	0.15374	-1.422	-1.59	0.1674	0.11	1.523
PSMA5	0.617926	-1.989	-1.863	-0.1259	0.2459	0.512
PSME3	0.320955	-0.07084	0.03652	-0.1074	0.1037	1.035
PTGES2	0.453454	-0.04311	-0.08384	0.04073	0.05257	0.7748
PYGB	0.087424	0.1891	0.2838	-0.09472	0.0509	1.861
RAB1B	0.909552	-0.3292	-0.3178	-0.0114	0.09829	0.116
RBM39	0.92097	-2.045	-2.065	0.01959	0.1934	0.1013
RCC2	0.43774	-0.1367	-0.05806	-0.07864	0.09797	0.8027
RPL10A	0.094362	-2.417	-2.032	-0.3841	0.2115	1.816
RPL14	0.506268	-1.965	-1.881	-0.08446	0.1233	0.6852
RPL22	0.337852	-0.7293	-0.5655	-0.1637	0.164	0.9983
RPL30	0.160199	-1.862	-1.573	-0.2893	0.1933	1.497
S100A4	0.929874	0.004955	0.0006876	0.004268	0.04749	0.08987
SFN	0.379605	-0.2102	-0.2443	0.0341	0.03739	0.9122
SHMT2	0.700797	-0.08406	-0.0628	-0.02126	0.05403	0.3936
SLC25A3	0.588022	-1.006	-0.9048	-0.1015	0.1823	0.5566
SND1	0.888742	0.07453	0.06665	0.007884	0.05517	0.1429
SRSF1	0.718643	-1.629	-1.572	-0.05693	0.1543	0.3689
SRSF3	0.89955	-2.467	-2.442	-0.02527	0.196	0.1289
SRSF7	0.242523	-2.043	-1.811	-0.2326	0.1892	1.229
SSBP1	0.999264	-0.4829	-0.483	0.0001104	0.1173	0.0009416
SUCLG2	0.027307	0.03969	0.1595	-0.1198	0.04769	2.512
TAGLN2	0.536939	-0.1575	-0.1011	-0.05636	0.08866	0.6356
TF	0.497364	-0.1865	-0.1354	-0.05108	0.07299	0.6999
TMX1	0.684442	-0.2242	-0.1902	-0.03406	0.08179	0.4164
TRAP1	0.241873	-0.08956	-0.01338	-0.07618	0.06188	1.231
TSN	0.731648	-0.03842	-0.05449	0.01607	0.04578	0.351
TST	0.424685	0.02907	-0.03266	0.06173	0.07469	0.8264
TUFM	0.636336	-0.4037	-0.3609	-0.04286	0.08836	0.4851
UBE2V1	0.678285	-0.3431	-0.3897	0.0466	0.1096	0.4251
UQCRC1	0.846413	-0.5761	-0.5994	0.02331	0.1178	0.1979
UQCRC2	0.330023	-0.6389	-0.5045	-0.1344	0.1324	1.015
VAPB	0.800492	0.04826	0.06254	-0.01429	0.0553	0.2584
VAT1	0.609857	-0.07102	-0.09753	0.02651	0.05059	0.5239
VDAC1	0.120381	-0.8811	-0.7079	-0.1733	0.1036	1.672
YWHAE	0.255501	-0.5486	-0.3882	-0.1605	0.1344	1.194

## Sheet: RNA-i screening
Protein	P value	Mean of CIN-	Mean of CIN+	Difference	SE of difference	t ratio
ACAA2	0.426018	0.153	0.08013	0.07285	0.08865	0.8218
ACAT1	0.502321	-0.08091	-0.0123	-0.0686	0.09942	0.69
ACAT2	0.02838	-0.06602	-0.243	0.177	0.07179	2.465
ACTN1	0.553302	-0.1464	-0.09506	-0.05137	0.08441	0.6086
ADH5	0.008351	-0.1212	0.03175	-0.1529	0.04924	3.106
AHCY	0.453163	-0.2001	-0.1383	-0.06178	0.07988	0.7733
AKR1A1	0.515227	-0.1043	-0.06248	-0.04178	0.06245	0.669
ALB	0.098555	-0.1531	-0.04232	-0.1108	0.06226	1.779
ALDH18A1	0.228667	-0.2417	-0.01737	-0.2243	0.1775	1.263
ALDH1B1	0.691701	-0.189	-0.1614	-0.02758	0.06803	0.4055
ALDH7A1	0.262679	-0.03017	0.01873	-0.04889	0.04176	1.171
ANXA1	0.046412	-0.001777	0.08187	-0.08365	0.03801	2.201
ANXA7	0.527174	-0.04895	-0.1258	0.07689	0.1183	0.6497
ARL8B	0.593621	-0.03629	-0.003973	-0.03232	0.05908	0.547
ATIC	0.139442	-0.2067	-0.09418	-0.1126	0.0715	1.574
CALR	0.94707	0.02046	0.01468	0.005779	0.08539	0.06768
CAPN1	0.022393	-0.1061	0.05505	-0.1611	0.06219	2.591
CAPZA2	0.044761	-0.1028	0.03268	-0.1355	0.06101	2.221
CAPZB	0.145405	-0.8827	-0.5879	-0.2948	0.1904	1.549
CASP6	0.057451	-0.234	-0.07913	-0.1549	0.07431	2.084
CBX3	0.124532	-0.0701	-0.009468	-0.06063	0.03692	1.642
CDC37	0.996209	-0.4467	-0.4464	-0.0002657	0.05485	0.004844
CDC42	0.091167	-0.09851	0.07445	-0.173	0.09481	1.824
CES2	0.817921	0.0573	0.04558	0.01172	0.04991	0.2349
CFL1	0.194709	-0.5102	-0.2206	-0.2896	0.2118	1.367
CKMT1B	0.068718	-0.5722	-0.2483	-0.3239	0.1632	1.985
COL18A1	0.211152	0.06267	-0.08782	0.1505	0.1144	1.315
COMT	0.678047	-0.09082	-0.0735	-0.01731	0.04077	0.4246
COX5A	0.329107	-0.3555	-0.2676	-0.08795	0.08674	1.014
CRYZ	0.169227	0.01589	-0.08933	0.1052	0.07229	1.456
CS	0.599205	-0.1733	-0.1427	-0.03055	0.05672	0.5387
CYP2S1	0.734917	-0.104	-0.07761	-0.02641	0.07635	0.3459
DARS1	0.006343	-1.185	-0.7695	-0.4151	0.1278	3.249
DDB1	0.918738	-0.8611	-0.8469	-0.01417	0.1362	0.104
ECHDC1	0.353929	-0.03149	-0.1155	0.08399	0.08737	0.9613
EEF1G	0.117668	-0.7796	-0.4913	-0.2883	0.1721	1.676
EIF4E	0.782221	-0.8381	-0.8699	0.03177	0.1126	0.2822
EIF4H	0.392791	-0.05189	-0.1216	0.0697	0.07885	0.8839
ELAVL1	0.141023	-0.181	-0.09572	-0.08525	0.05439	1.567
EPB41L2	0.744621	-0.01876	-0.03313	0.01437	0.04318	0.3328
ERO1A	0.368873	-0.1397	-0.1975	0.05783	0.06213	0.9309
ERP29	0.012614	-0.1478	0.04581	-0.1936	0.06695	2.891
ETFA	0.888993	-0.1735	-0.1571	-0.01644	0.1155	0.1423
ETHE1	0.159615	-0.08018	0.04088	-0.1211	0.08115	1.492
FABP1	0.393994	-0.1065	-0.03553	-0.07102	0.08055	0.8816
FDFT1	0.66083	0.1309	0.09259	0.03836	0.08544	0.449
FDPS	0.495039	-0.2576	-0.3195	0.06189	0.08816	0.702
G6PD	0.232545	-0.04541	0.01166	-0.05707	0.04557	1.252
GANAB	0.721795	-0.04367	-0.08175	0.03808	0.1046	0.3639
GLS	0.11284	-0.1109	0.01221	-0.1231	0.07242	1.7
GLUD1	0.356925	-0.1625	-0.1062	-0.05627	0.05892	0.9552
GNPNAT1	0.947246	-0.05458	-0.0581	0.003518	0.05216	0.06746
GOT2	0.361752	-0.09754	-0.1929	0.09532	0.1008	0.9453
GPA33	0.326425	-0.06401	0.03661	-0.1006	0.09866	1.02
GPRC5A	0.485595	0.1135	0.07751	0.03598	0.05012	0.7178
GPX2	0.247553	0.1603	0.05355	0.1068	0.08819	1.211
GSN	0.69052	0.08682	0.1167	-0.02989	0.07341	0.4072
GSS	0.97263	-0.03177	-0.02937	-0.002404	0.06874	0.03498
HADHA	0.135886	-0.2511	-0.1461	-0.105	0.06605	1.59
HADHB	0.259887	0.09373	0.03857	0.05516	0.04682	1.178
HIBADH	0.392969	-0.04707	0.02704	-0.07411	0.08388	0.8836
HK1	0.699453	0.007143	-0.01715	0.0243	0.06156	0.3947
HLA-A	0.240282	0.05697	-0.03099	0.08796	0.07148	1.231
HNRNPA1	0.652723	-0.1445	-0.1935	0.04903	0.1065	0.4606
HNRNPM	0.059443	-1.314	-0.9292	-0.3843	0.1861	2.065
HSD17B4	0.743469	-0.144	-0.1169	-0.02711	0.08108	0.3343
HSP90B1	0.049656	-0.2246	-0.3843	0.1598	0.07383	2.164
HSPD1	0.203716	-1.152	-0.8621	-0.2896	0.2164	1.338
HSPG2	0.971334	-0.2682	-0.2713	0.003109	0.08487	0.03663
IDH2	0.335707	-0.03555	0.06392	-0.09947	0.0995	0.9997
IDH3A	0.222188	-0.2086	-0.1328	-0.07578	0.0591	1.282
IMPDH2	0.902593	-0.239	-0.2267	-0.01229	0.09848	0.1248
IPO7	0.152831	-0.8953	-0.6192	-0.2761	0.1818	1.518
IQGAP1	0.395712	-0.04364	-0.1302	0.08659	0.09859	0.8783
KRT16	0.005689	0.1212	-0.04641	0.1676	0.0507	3.305
KRT5	0.586859	-0.05766	-0.0164	-0.04126	0.07405	0.5572
L2HGDH	0.226433	-0.08004	0.01222	-0.09225	0.07265	1.27
LAMB1	0.983796	0.01773	0.01954	-0.001807	0.08728	0.0207
LGALS3BP	0.527878	0.05346	0.09176	-0.0383	0.05905	0.6486
LGALS4	0.257527	-0.1208	-0.0658	-0.05495	0.0464	1.184
LONP1	0.377433	-0.8991	-0.6863	-0.2128	0.2329	0.9139
LRPPRC	0.481343	-0.2454	-0.1947	-0.05067	0.06989	0.7249
LRRC59	0.918363	0.07297	0.08056	-0.007594	0.07267	0.1045
LTA4H	0.455585	-0.1094	-0.1835	0.07414	0.0964	0.7691
MANF	0.692234	-0.06053	-0.03209	-0.02844	0.07026	0.4048
MPST	0.044654	0.0315	0.1603	-0.1288	0.05798	2.222
NDRG1	0.689551	-0.2851	-0.3121	0.02697	0.06601	0.4085
NID1	0.787398	0.04053	0.0269	0.01363	0.04949	0.2753
NPM1	0.214731	-0.4615	-0.3338	-0.1278	0.09795	1.304
NUDT21	0.14767	-0.3234	-0.2132	-0.1101	0.07154	1.539
P4HB	0.770038	0.0004123	-0.01907	0.01948	0.06526	0.2985
PAFAH1B3	0.938747	-0.08105	-0.07553	-0.005524	0.07051	0.07834
PCYOX1	0.912616	0.08369	0.07538	0.008305	0.07422	0.1119
PDHA1	0.228849	-0.177	-0.07973	-0.09728	0.07703	1.263
PDIA4	0.626365	0.0621	0.1058	-0.04367	0.08758	0.4986
PDXK	0.036894	0.009547	-0.1342	0.1438	0.06183	2.325
PFKM	0.921809	-0.001817	0.001895	-0.003712	0.03709	0.1001
PGK1	0.971548	-0.3169	-0.3126	-0.004238	0.1166	0.03636
PLS1	0.957557	-0.01266	-0.01043	-0.00223	0.0411	0.05426
PNP	0.585247	0.159	0.1023	0.05668	0.1013	0.5596
POR	0.898656	0.1169	0.1075	0.00937	0.07215	0.1299
PPP2CA	0.507163	-0.3189	-0.223	-0.09581	0.1405	0.6821
PRDX4	0.242031	-0.1209	-0.0314	-0.08946	0.07298	1.226
PSMA4	0.904395	-1.244	-1.268	0.02449	0.1999	0.1225
PSMA5	0.358504	-0.4239	-0.5385	0.1146	0.1204	0.9519
PSME3	0.925003	-0.1923	-0.2012	0.008901	0.09274	0.09598
PYGB	0.713622	-0.01723	0.007205	-0.02443	0.06513	0.3751
RAB1B	0.026309	0.09689	0.02634	0.07055	0.02815	2.506
RBM39	0.662064	-0.677	-0.6077	-0.06925	0.1548	0.4472
RPL14	0.077403	-1.712	-1.422	-0.2902	0.1513	1.918
RPL22	0.125748	-0.09435	0.006211	-0.1006	0.06145	1.636
S100A4	0.133708	0.05726	-0.1312	0.1885	0.1178	1.6
SFN	0.582	-0.158	-0.1331	-0.0249	0.0441	0.5645
SHMT2	0.660827	-0.1081	-0.06874	-0.03933	0.0876	0.449
SLC25A3	0.017386	-0.2213	-0.3851	0.1638	0.06014	2.724
SND1	0.149103	-0.1734	-0.08444	-0.08896	0.05801	1.534
SRSF1	0.026769	-1.3	-0.9714	-0.3289	0.1318	2.496
SRSF3	0.901962	-1.267	-1.281	0.01437	0.1144	0.1256
SRSF7	0.303608	-0.625	-0.4319	-0.1931	0.1803	1.071
SUCLG2	0.000103	0.0831	-0.205	0.2881	0.05241	5.497
TF	0.860591	-0.1522	-0.1312	-0.021	0.1173	0.1791
TRAP1	0.075051	0.04392	-0.06578	0.1097	0.05669	1.935
TSN	0.323781	0.0829	0.1475	-0.06461	0.063	1.026
TST	0.204377	0.1315	-0.0008644	0.1324	0.09909	1.336
UBE2V1	0.718486	-0.2712	-0.2457	-0.02551	0.06923	0.3684
UQCRC1	0.826105	-0.3954	-0.3702	-0.0252	0.1124	0.2242
UQCRC2	0.83024	-0.4908	-0.5205	0.02972	0.1359	0.2188
VAPB	0.924301	-0.00608	0.002936	-0.009016	0.09307	0.09688
VDAC1	0.937332	-0.3812	-0.3925	0.01132	0.1412	0.08016
YWHAE	0.723073	-0.05225	-0.0305	-0.02175	0.06006	0.3621

## Sheet: Drugs screening
Protein	P value	Mean of CIN-	Mean of CIN+	Difference	SE of difference	t ratio
CIL56	0.03371	14.47	13.2	1.273	0.5365	2.374
FQI-1	0.962005	12.55	12.58	-0.0345	0.7104	0.04856
B02	0.508547	13.44	13.77	-0.3269	0.4808	0.6798
BRD6340	0.147875	13.95	14.53	-0.5807	0.3774	1.539
ML050	0.482595	14.28	13.8	0.4762	0.6588	0.7228
ML162	0.767905	13.44	13.08	0.3553	1.179	0.3014
NSC30930	0.519571	14.06	13.55	0.5144	0.777	0.6619
BAX CHANNEL BLOCKER	0.790727	13.34	13.55	-0.2066	0.7628	0.2709
MI-1	0.278938	14.48	13.94	0.5497	0.4865	1.13
BRD9876	0.607184	13.64	14.02	-0.3848	0.7304	0.5268
DBEQ	0.534502	13.82	14.36	-0.5362	0.8403	0.6381
MDIVI-1	0.398627	14.62	13.79	0.8227	0.9427	0.8728
ATRA	0.782243	13.95	14.11	-0.1569	0.5561	0.2822
BETULINIC ACID	0.32153	14.54	13.99	0.5488	0.5325	1.031
PHLORETIN	0.719818	14.07	13.87	0.1926	0.5254	0.3666
THALIDOMIDE	0.340242	11.83	13.66	-1.828	1.847	0.99
GOSSYPOL	0.897771	14.61	14.69	-0.0825	0.6297	0.131
CHLORAMBUCIL	0.847763	14.23	14.13	0.1063	0.5427	0.1958
FLUOROURACIL	0.509665	14.71	14.26	0.4488	0.6619	0.678
ISOLIQUIRITIGENIN	0.811837	13.88	14.17	-0.2842	1.17	0.2429
CID-5951923	0.101563	13.09	14.22	-1.137	0.6453	1.762
CIMETIDINE	0.177443	14.11	12.67	1.441	1.011	1.426
5-AZACITIDINE	0.776634	12.49	12.74	-0.2507	0.8653	0.2897
TRIFLUOPERAZINE	0.592898	14.25	13.82	0.4295	0.7835	0.5481
IU1	0.277836	13.95	13.21	0.7474	0.6599	1.133
TENIPOSIDE	0.459361	13.14	13.78	-0.6443	0.845	0.7625
PARBENDAZOLE	0.540034	13.37	12.38	0.9912	1.575	0.6293
PROCARBAZINE	0.417676	13.08	14.06	-0.9765	1.167	0.8371
CURCUMIN	0.206051	13.52	12.66	0.855	0.6424	1.331
CICLOPIROX	0.183281	12.63	13.72	-1.092	0.7771	1.406
EPIGALLOCATECHIN-3-MONOGALLATE	0.279017	14.41	13.71	0.6976	0.6175	1.13
ML311	0.025381	12.86	14.46	-1.597	0.6327	2.525
MYRICETIN	0.339994	13.4	12.68	0.7209	0.7278	0.9905
ABITREXATE	0.151674	13.65	12	1.647	1.082	1.523
VALDECOXIB	0.079356	15.04	13.29	1.752	0.9205	1.903
CYCLOPHOSPHAMIDE	0.576366	14.34	13.78	0.5689	0.9926	0.5731
DACARBAZINE	0.23475	14.57	13.6	0.9725	0.7805	1.246
NICLOSAMIDE	0.546796	13.51	14.02	-0.514	0.8308	0.6187
PROCHLORPERAZINE	0.824168	13.08	13.25	-0.1697	0.7484	0.2267
IMATINIB	0.495428	14.34	13.87	0.4716	0.6723	0.7014
O-6-BENZYLGUANINE	0.219245	12.52	14.09	-1.571	1.217	1.291
DECITABINE	0.411367	14.12	13.41	0.7119	0.8387	0.8488
CHIR-99021	0.856118	13.4	13.27	0.1356	0.7333	0.185
BI-2536	0.10414	11.99	14.29	-2.301	1.317	1.747
AG-13736	0.976353	13.14	13.17	-0.0282	0.9331	0.03022
ARRY-886	0.411656	12.44	13.25	-0.8116	0.9568	0.8482
BEZ235	0.075202	12.75	14.33	-1.581	0.8177	1.934
GW-843682X	0.86812	14.19	14.06	0.1332	0.7866	0.1694
VANDETANIB	0.80369	13.83	13.67	0.1599	0.6303	0.2537
284461-73-0	0.280216	14.11	13.27	0.8416	0.7469	1.127
ML029	0.338888	13.84	13.13	0.7084	0.7135	0.9929
M-39831	0.53344	13.38	13.96	-0.578	0.9035	0.6398
IFOSFAMIDE	0.794906	13.54	13.7	-0.1627	0.6132	0.2653
QW-BI-011	0.564865	13.97	14.36	-0.3911	0.6622	0.5907
SNX 2112	0.60488	13.05	12.45	0.6005	1.133	0.5302
NAVITOCLAX	0.486142	14.09	13.68	0.4111	0.5735	0.7169
OUABAIN	0.713963	13.13	13.66	-0.532	1.42	0.3746
BEXAROTENE	0.253562	14	13.02	0.9791	0.8196	1.195
NILOTINIB	0.651265	14.03	13.61	0.4165	0.9002	0.4626
SU-11248	0.536232	13.02	13.74	-0.7181	1.13	0.6353
BENDAMUSTINE	0.440653	12.86	13.65	-0.7892	0.9922	0.7954
BRD9647	0.879484	13.86	13.98	-0.1144	0.7395	0.1546
OMACETAXINE MEPESUCCINATE	0.845349	12.87	13.09	-0.2171	1.091	0.199
CD-437	0.16877	14.62	13.19	1.436	0.9856	1.457
SCH-79797	0.077759	12.69	14.43	-1.744	0.9107	1.915
LE-135	0.732084	13.34	13.68	-0.3384	0.9674	0.3498
SKI-II	0.056926	13.27	14.89	-1.614	0.7728	2.089
CI-976	0.011843	15.06	12.98	2.082	0.7119	2.924
NECROSTATIN-1	0.367683	14.36	13.51	0.8558	0.917	0.9333
GW-405833	0.234005	13.43	12.58	0.8421	0.6747	1.248
AC55649	0.030926	15.17	13.42	1.752	0.724	2.42
RITA	0.350938	12.31	13.6	-1.292	1.335	0.9675
LY-2183240	0.485847	13.08	13.63	-0.5539	0.7722	0.7174
KI8751	0.629855	13.84	14.32	-0.486	0.9847	0.4936
CD-1530	0.585896	13.21	13.68	-0.4642	0.8309	0.5586
TPCA-1	0.472423	12.61	13.24	-0.6346	0.8575	0.7401
ELOXATIN	0.739744	13.66	13.18	0.4801	1.415	0.3394
NSC632839	0.926224	13.61	13.55	0.0645	0.6832	0.09441
PIFITHRIN-MU	0.031803	14.83	13.6	1.226	0.5099	2.405
SN-38	0.027409	13.31	14.58	-1.263	0.5083	2.484
BRD-K80183349	0.401208	13.44	13.9	-0.4549	0.5242	0.8679
MK 2206	0.565664	13.71	13.31	0.3958	0.6715	0.5894
TRIAZOLOTHIADIAZINE	0.48945	12.56	11.77	0.7894	1.11	0.7113
BRD-K11533227	0.680885	13.33	13.72	-0.3868	0.9195	0.4206
PIPERLONGUMINE	0.26208	12.62	13.55	-0.9316	0.7946	1.172
BRD1835	0.246067	14.14	13.22	0.9201	0.7574	1.215
AGK-2	0.138557	14.52	12.94	1.582	1.002	1.578
L-685458	0.632019	14.19	13.85	0.3446	0.7026	0.4904
PF-750	0.497357	13.21	13.98	-0.7664	1.098	0.6982
TRIPTOLIDE	0.426315	13.98	13.38	0.6062	0.7382	0.8212
NUTLIN-3	0.904959	14.22	14.13	0.09102	0.7476	0.1217
AA-COCF3	0.23985	13.37	12.42	0.9581	0.7778	1.232
16-BETA-BROMOANDROSTERONE	0.454819	13.95	13.23	0.7188	0.9329	0.7704
PRL-3 INHIBITOR I	0.474518	13.81	14.25	-0.4419	0.6	0.7365
SID 26681509	0.871945	13.57	13.74	-0.1663	1.011	0.1644
NEURONAL DIFFERENTIATION INDUCER III	0.885424	13.3	13.41	-0.1138	0.7747	0.147
NSC 74859	0.256149	13.82	14.59	-0.7703	0.6485	1.188
BORTEZOMIB	0.440562	13.5	14.05	-0.5528	0.6949	0.7956
ABT-737	0.283104	13.75	14.56	-0.8105	0.7239	1.12
ZEBULARINE	0.589868	13.43	13.85	-0.4211	0.7619	0.5527
PI 103	0.775755	13.48	13.66	-0.1709	0.5874	0.2908
TUBASTATIN A	0.296123	13.28	14	-0.7188	0.6603	1.089
NEOPELTOLIDE	0.979948	13.99	14.01	-0.01554	0.6066	0.02562
PARTHENOLIDE	0.981034	13.66	13.64	0.02182	0.9005	0.02423
COMPOUND 7D-CIS	0.168241	12.7	13.88	-1.179	0.8079	1.459
TG-101348	0.974221	13.92	13.88	0.0378	1.148	0.03294
PEVONEDISTAT	0.625776	13.72	13.31	0.4148	0.8304	0.4995
AZD7545	0.524238	14.01	14.59	-0.585	0.8939	0.6544
VER-155008	0.574599	13.95	13.63	0.3244	0.5634	0.5758
SRT-1720	0.380437	13.29	14.26	-0.9742	1.073	0.9079
CAY10594	0.850762	13.82	14	-0.1734	0.9033	0.1919
COMPOUND 1541A	0.560996	14	13.52	0.4809	0.806	0.5966
RG-108	0.966637	13.82	13.8	0.02625	0.6156	0.04264
GTPL5238	0.998278	13.83	13.83	-0.001661	0.755	0.0022
PLURIPOTIN	0.334417	13.83	14.64	-0.8052	0.8033	1.002
GMX-1778	0.345929	13.62	12.83	0.7909	0.8087	0.978
AVRAINVILLAMIDE	0.021897	14.66	12.59	2.073	0.7966	2.603
BMS 536924	0.606793	12.97	13.55	-0.5811	1.102	0.5274
MST 312	0.610183	14.2	13.84	0.3603	0.6897	0.5224
OLAPARIB	0.710822	14.32	14.13	0.1923	0.5074	0.379
OLIGOMYCIN A	0.428427	13.09	13.99	-0.8985	1.099	0.8174
INDISULAM	0.022119	14.6	12.21	2.391	0.9205	2.597
AUSTOCYSTIN D	0.176838	12.2	13.49	-1.29	0.903	1.428
SJ-172550	0.291237	13.91	12.75	1.163	1.057	1.1
PANDACOSTAT	0.018932	12.81	14.56	-1.752	0.654	2.679
CYANOQUINOLINE 11	0.43034	13.13	13.85	-0.7221	0.8872	0.8139
TIPIFARNIB-P2	0.053358	15.58	13.65	1.929	0.908	2.125
TIPIFARNIB-P1	0.955084	14.25	14.21	0.04014	0.6991	0.05742
NAKITERPIOSIN	0.762141	13.43	13.04	0.3944	1.276	0.3091
CCT036477	0.522889	13.6	12.96	0.6364	0.9693	0.6566
TAMATINIB	0.647407	13.1	13.44	-0.338	0.722	0.4682
MYRIOCIN	0.320282	13.4	14.05	-0.6512	0.6302	1.033
SEPANTRONIUM BROMIDE	0.515039	13.53	13.09	0.4343	0.649	0.6693
BMS-754807	0.11256	13.92	12.54	1.384	0.813	1.702
BIBR-1532	0.929043	13.21	13.3	-0.09102	1.003	0.09079
TOSEDOSTAT	0.596708	12.74	13.16	-0.4149	0.765	0.5424
NERATINIB	0.196634	13.5	12.05	1.441	1.059	1.361
JNJ-26854165	0.051702	14.85	12.66	2.187	1.021	2.142
APO866	0.178927	14.27	13.12	1.155	0.8131	1.421
ADAVOSERTIB	0.10565	13.23	14.59	-1.359	0.7813	1.739
ASP-4130	0.42454	13.59	12.8	0.7899	0.958	0.8245
KO-143	0.851691	13.52	13.35	0.1683	0.8826	0.1907
CR-1-31B	0.224016	12.04	13.95	-1.908	1.494	1.277
ML312	0.245428	13.69	12.65	1.04	0.8545	1.216
BRD-K75293299	0.674972	14.12	13.7	0.4152	0.9679	0.429
NSC23766	0.176255	13.72	12.29	1.424	0.9959	1.43
PYRAZOLANTHRONE	0.833053	13.3	13.14	0.1546	0.7188	0.2151
C6-CERAMIDE	0.538046	12.77	13.31	-0.5437	0.8596	0.6325
TOPOTECAN	0.389674	12.47	13.29	-0.8194	0.9207	0.8899
BRD-K52037352	0.329895	14.17	13.04	1.135	1.121	1.012
N9-ISOPROPYLOLOMOUCINE	0.767772	13.14	12.9	0.2445	0.8109	0.3015
TANDUTINIB	0.205081	13.46	12.4	1.056	0.7913	1.334
IMPORTAZOLE	0.332367	13.78	14.48	-0.6922	0.6875	1.007
ISONICOTINOHYDROXAMIC ACID	0.153282	13.64	14.57	-0.9277	0.6117	1.517
HLI 373	0.629039	13.88	13.5	0.3833	0.7746	0.4947
ETOPOSIDE	0.766998	13.63	13.41	0.2154	0.7119	0.3026
PRIMA-1	0.489083	13.58	13.06	0.5224	0.7338	0.7119
17-AAG	0.683544	13.75	13.24	0.5161	1.238	0.4169
BLEBBISTATIN	0.423525	13.02	12.3	0.7186	0.8697	0.8263
CYTOCHALASIN B	0.36701	14.05	13.33	0.7229	0.7735	0.9346
NSC95397	0.284007	14.18	13.04	1.134	1.015	1.118
MANUMYCIN A	0.10275	12.29	13.69	-1.403	0.7993	1.755
MITOMYCIN	0.720081	13.81	14.11	-0.2933	0.8009	0.3662
PIFITHRIN-ALPHA	0.81013	13.73	13.94	-0.2105	0.8586	0.2452
SB-431542	0.657929	12.33	13.02	-0.6854	1.513	0.4531
STAUROSPORINE	0.921885	13.53	13.62	-0.08246	0.8247	0.09998
SB-225002	0.378438	13.66	14.26	-0.6039	0.6622	0.9119
PD 153035	0.42669	14.59	14.1	0.4959	0.6044	0.8206
CERULENIN	0.00874	14.5	13.25	1.251	0.4059	3.082
PURMORPHAMINE	0.979008	12.64	12.63	0.01595	0.5945	0.02682
GSK-3 INHIBITOR IX	0.772562	12.23	12.44	-0.2131	0.722	0.2951
DASATINIB	0.6387	13.37	13.74	-0.372	0.7738	0.4807
ERLOTINIB	0.884041	13.58	13.46	0.1158	0.7788	0.1487
BRD-K94991378	0.069834	14.95	13.16	1.785	0.9035	1.975
BIX-01294	0.249294	14.71	13.56	1.153	0.9559	1.206
TACEDINALINE	0.27416	13.17	14.03	-0.8586	0.752	1.142
LBH-589	0.187595	11.77	13.73	-1.961	1.41	1.391
IC-87114	0.768389	13.75	13.9	-0.1439	0.4784	0.3007
MK-0683	0.680001	13.81	13.55	0.2669	0.6326	0.4219
AY-22989	0.452295	14.2	13.74	0.4588	0.5921	0.7748
MIRA 1	0.986082	13.99	14.01	-0.01909	1.073	0.01778
KU-55933	0.791389	13.42	13.66	-0.2438	0.9029	0.27
SITAGLIPTIN	0.237474	12.98	13.82	-0.8466	0.6837	1.238
AM-580	0.512706	12.62	12.02	0.6047	0.8985	0.673
PDMP	0.369583	14.29	13.55	0.7459	0.8025	0.9295
LLL CPD	0.03568	14.88	13.26	1.621	0.6918	2.343
PRIMA-1-MET	0.583169	13.35	12.33	1.021	1.815	0.5628
ISOEVODIAMINE	0.564553	14.19	13.75	0.4452	0.753	0.5912
UNC 0683	0.549618	12.32	13.05	-0.7239	1.178	0.6143
CUCURBITACIN I	0.048916	13.02	14.64	-1.612	0.7419	2.172
BARASERTIB	0.292903	13.53	12.65	0.8713	0.7948	1.096
ENTINOSTAT	0.913863	13.49	13.37	0.1218	1.104	0.1103
BELINOSTAT	0.828127	13.41	13.23	0.1734	0.7827	0.2215
ABT 869	0.464614	12.93	13.5	-0.569	0.7552	0.7534
ABT 888	0.737016	13.14	12.85	0.2874	0.8378	0.3431
AZ-10353926	0.866746	14.24	14.09	0.1557	0.9099	0.1711
AFATINIB	0.637035	12.94	12.46	0.4796	0.9928	0.4831
AZD 2171	0.322403	14	14.46	-0.4592	0.4464	1.029
CANERTINIB	0.988144	13.4	13.39	0.009286	0.613	0.01515
GX15-070	0.894011	13.34	13.47	-0.1268	0.9335	0.1359
AB1010	0.289802	12.3	13.51	-1.216	1.102	1.104
KIN001-167	0.490046	13.77	13.12	0.6465	0.9102	0.7103
BRIVANIB	0.027019	12.56	13.9	-1.333	0.535	2.491
GDC-0879	0.322093	12.92	13.79	-0.8648	0.8402	1.029
NVP-TAE 684	0.391267	12.76	13.63	-0.874	0.9855	0.8869
SNS-032	0.920649	12.48	12.36	0.1222	1.203	0.1016
PLX 4720	0.615714	12.58	13.11	-0.5312	1.033	0.5142
TGX 221	0.788658	13.82	14.03	-0.2142	0.7828	0.2736
KU-0063794	0.769142	13.22	12.9	0.3154	1.052	0.2997
TG-100-115	0.466658	13.47	14.14	-0.6684	0.8913	0.7499
GSK1059615	0.094309	11.79	14.16	-2.365	1.311	1.805
SU-11274	0.774422	13.14	13.49	-0.3459	1.182	0.2926
BRD-K88742110	0.376164	14.44	13.45	0.9909	1.081	0.9164
BEC	0.189211	11.33	12.61	-1.283	0.9261	1.385
LRRK2-IN-1	0.105917	12.66	14.33	-1.669	0.9604	1.737
BRD8899	0.836115	13.23	13.05	0.1749	0.8289	0.2111
EX 527	0.765709	13	13.2	-0.2072	0.681	0.3043
NPC-26	0.408848	12.79	13.62	-0.8317	0.9745	0.8535
1S.3R-RSL-3	0.762751	12.89	13.23	-0.3377	1.095	0.3083
SCH-529074	0.785864	11.86	12.24	-0.3832	1.381	0.2774
STEMREGENIN 1	0.112098	11.65	13.29	-1.639	0.9616	1.704
FQI-2	0.464193	12.83	13.4	-0.5737	0.7607	0.7542
ML210	0.729623	13.32	12.93	0.3852	1.091	0.3532
DARINAPARSIN	0.414015	13.97	12.97	0.9968	1.181	0.8438
PX-12	0.787534	13.33	13.53	-0.1984	0.7211	0.2751
GANT-61	0.217058	13.68	12.55	1.132	0.8723	1.297
TW 37	0.609429	13.46	13.03	0.4205	0.8033	0.5235
AZD-8055	0.857955	12.69	12.87	-0.1823	0.9984	0.1826
CHM-1	0.547508	12.95	12.44	0.5153	0.8344	0.6176
QS-11	0.722937	13.06	13.32	-0.2576	0.711	0.3623
ML239	0.739038	13.54	13.22	0.3191	0.9377	0.3403
APICIDIN	0.542411	12.8	13.32	-0.5262	0.8411	0.6256
SALERMIDE	0.59698	14.01	13.51	0.5027	0.9275	0.542
FUMONISIN B1	0.591241	13.57	14.03	-0.4588	0.8333	0.5506
BRD-K51490254	0.502796	12.79	13.28	-0.4853	0.7041	0.6892
BRD-K85133207	0.887956	13.56	13.48	0.08448	0.588	0.1437
MERCK60	0.583421	13.87	14.27	-0.3966	0.7052	0.5624
BRD-A94377914	0.343726	12.39	13.69	-1.308	1.331	0.9826
FGIN-1-27	0.160785	12.41	14.25	-1.836	1.234	1.487
BMS-345541	0.587927	13.09	12.45	0.648	1.166	0.5556
CAY10576	0.208147	12.09	13.72	-1.636	1.235	1.325
VINCRISTINE	0.906613	13.14	12.98	0.1605	1.342	0.1196
CYTARABINE HYDROCHLORIDE	0.272381	13.04	13.94	-0.8947	0.7806	1.146
NINTEDANIB	0.124244	12.65	14.19	-1.536	0.9347	1.643
EXEL-2880	0.232014	12.48	14.13	-1.647	1.314	1.254
REGORAFENIB	0.719511	12.9	12.6	0.2924	0.7967	0.367
WZ8040	0.398133	12.53	13.26	-0.727	0.8321	0.8737
OSI 930 OSI930	0.701398	13.42	13.11	0.3036	0.7746	0.392
MGCD-265	0.80744	12.94	13.13	-0.1981	0.7963	0.2488
LENVATINIB	0.334189	14.08	13.37	0.7117	0.7096	1.003
YK 4-279	0.731586	13.36	13.73	-0.3682	1.05	0.3505
CAY10618	0.823717	13.45	13.26	0.1971	0.867	0.2273
KU 0060648	0.314641	13.5	12.7	0.8072	0.7717	1.046
NARCICLASINE	0.571929	12.79	13.5	-0.7054	1.217	0.5798
MLN2238	0.680878	12.77	12.36	0.4123	0.9802	0.4207
ITRACONAZOLE	0.720575	13.64	13.88	-0.2418	0.6613	0.3656
BRD-K29313308	0.48595	13.65	12.98	0.6687	0.9324	0.7172
UNC0321	0.497504	14.31	13.72	0.5874	0.8417	0.6979
ERASTIN	0.540163	13.38	13.94	-0.562	0.8933	0.6291
SGX-523	0.990501	13.43	13.44	-0.01141	0.9402	0.01214
ERISMODEGIB	0.346586	13.53	12.79	0.7379	0.7556	0.9766
ALISERTIB	0.89659	13.26	13.39	-0.1352	1.02	0.1325
AK-55409	0.067291	12.91	14.22	-1.313	0.6578	1.996
RUXOLITINIB	0.188295	14.48	13.36	1.121	0.8074	1.389
BLEOMYCIN A2	0.456224	13.03	13.64	-0.6061	0.7892	0.768
GDC-0941	0.049008	12.52	13.68	-1.156	0.5325	2.171
SB-525334	0.33444	12.28	13.72	-1.443	1.439	1.002
PHA 793887	0.234687	12.21	13.26	-1.044	0.8376	1.246
AC 220	0.742686	14.17	13.94	0.2264	0.675	0.3354
FINGOLIMOD	0.350081	13.36	14.11	-0.7501	0.7739	0.9693
PAZOPANIB	0.468438	14.08	13.46	0.6182	0.8277	0.7469
WZ4002	0.802995	13.37	13.14	0.2349	0.9225	0.2546
BRD-K24690302	0.598588	14.33	13.75	0.5823	1.079	0.5396
PLX-4032	0.688104	14.45	14.18	0.2699	0.6574	0.4105
BRD-K48477130	0.765499	13.91	13.7	0.2173	0.7133	0.3046
GSK461364	0.154091	11.73	13.8	-2.068	1.366	1.513
YL54	0.433602	12.9	13.57	-0.6744	0.8346	0.808
BRD-K20514654	0.912703	14.29	14.19	0.09564	0.8556	0.1118
BRD-K28456706	0.84276	13.87	13.64	0.2389	1.18	0.2024
STF-31	0.605655	14.07	13.74	0.3232	0.6109	0.5291
ML334 DIASTEREOMER	0.994556	13.77	13.76	0.00925	1.33	0.006955
SPAUTIN-1	0.398998	13.78	12.99	0.7831	0.898	0.8721
VAF-347	0.744232	13.59	13.38	0.2089	0.6267	0.3333
BRD-A02303741	0.617717	13.36	13.81	-0.4554	0.8906	0.5113
ML320	0.315558	14.03	13.17	0.8595	0.8233	1.044
TIGECYCLINE	0.453305	14.24	13.65	0.5869	0.7592	0.7731
PF-543	0.591315	14.11	13.75	0.3548	0.6445	0.5505
PF-573228	0.26913	12.87	13.58	-0.7174	0.6215	1.154
CERANIB-2	0.024963	12.56	14.18	-1.623	0.6405	2.533
FSC231	0.625646	13.45	12.87	0.5796	1.16	0.4997
968	0.40369	13.79	13.3	0.487	0.5642	0.8632
GSK4112	0.228586	11.88	13.68	-1.796	1.421	1.264
ETOMOXIR	0.869451	13.75	13.61	0.139	0.829	0.1676
HC-067047	0.468073	13.89	12.62	1.269	1.698	0.7475
IPR-456	0.935759	12.63	12.71	-0.07918	0.9635	0.08218
KH-CB19	0.533762	13.43	12.62	0.807	1.262	0.6393
LEPTOMYCIN B	0.662638	12.42	13.21	-0.7981	1.788	0.4464
AZ-3146	0.424227	13.51	12.7	0.8124	0.9847	0.825
VU0155056	0.783733	13.12	13.45	-0.3252	1.161	0.2802
CH-55	0.339863	12.81	13.45	-0.6385	0.6444	0.9908
BRD-K99584050	0.007495	15.15	12.56	2.584	0.8172	3.162
BRD-A71883111	0.767873	13.37	13.11	0.2551	0.8465	0.3014
NECROSTATIN-7	0.307751	12.7	13.57	-0.8728	0.8222	1.062
PYR-41	0.28187	12.81	13.81	-0.993	0.8845	1.123
I-BET151	0.217547	12.73	14.06	-1.327	1.024	1.296
LOMEGUATRIB	0.710656	12.62	12.93	-0.3034	0.8002	0.3792
PF-184	0.487681	13.5	14.02	-0.5193	0.727	0.7143
JW-480	0.845167	13.99	13.84	0.1424	0.7146	0.1992
BMS-195614	0.79834	13.63	13.45	0.1749	0.6706	0.2608
SB-743921	0.69736	12.04	12.59	-0.557	1.401	0.3976
GSK525762A	0.376458	13.91	13.04	0.8742	0.9546	0.9158
SMER-3	0.172683	12.63	13.77	-1.144	0.7927	1.443
NVP ADW742	0.693652	13.24	13.62	-0.3719	0.9233	0.4028
CLOFARABINE	0.08331	12.53	13.94	-1.405	0.7491	1.876
XL765	0.907941	13.36	13.43	-0.06957	0.59	0.1179
AZD1480	0.36409	14.42	13.76	0.6542	0.6955	0.9405
ML258	0.212924	13.77	12.67	1.094	0.8355	1.31
SR1001	0.319715	13.1	13.84	-0.7389	0.7141	1.035
BARDOXOLONE METHYL	0.602834	12.84	13.44	-0.6025	1.13	0.5333
ELOCALCITOL	0.061775	13.14	14.79	-1.644	0.8042	2.044
BMS-270394	0.59278	13.97	14.42	-0.4566	0.8328	0.5483
FLUVASTATIN	0.784917	13.67	13.91	-0.2378	0.8535	0.2786
1035270-39-3	0.379027	11.9	12.78	-0.8736	0.9593	0.9107
NVP-231	0.436766	13.69	12.86	0.8319	1.037	0.8024
MK-0752	0.045836	12.6	14.15	-1.555	0.7045	2.208
SEMAGACESTAT	0.622386	12.96	13.39	-0.4318	0.8559	0.5045
BOSULIF	0.096996	14.19	12.8	1.389	0.7764	1.789
AY-22989	0.717772	12.82	12.52	0.2925	0.7918	0.3694
NELARABINE	0.823784	13.86	13.71	0.15	0.66	0.2272
RIGOSERTIB	0.089819	11.29	13.25	-1.962	1.071	1.833
AT7867	0.111841	12.11	13.36	-1.252	0.734	1.706
PD318088	0.96645	12.43	12.46	-0.03195	0.745	0.04288
KU-60019	0.546786	13.79	13.41	0.3814	0.6165	0.6187
BIRB 796	0.045591	14.5	12.73	1.773	0.8019	2.211
KW-2449	0.407667	12.3	13.21	-0.9076	1.061	0.8557
RAF265	0.539559	13.21	12.46	0.754	1.197	0.6301
SILMITASERTIB	0.034929	14	12.44	1.56	0.6626	2.355
MOMELOTINIB	0.937479	12.64	12.6	0.04629	0.5788	0.07997
CAL-101	0.549951	14.57	14.12	0.4534	0.7387	0.6138
LY-2157299	0.908281	11.88	12.06	-0.1875	1.596	0.1175
WP1130	0.251812	11.85	13.29	-1.44	1.201	1.199
A-1065-5	0.970016	13.13	13.17	-0.03655	0.9539	0.03832
NVP-BSK805	0.43122	12.54	13.56	-1.017	1.252	0.8123
PIK 93	0.043928	14	12.73	1.266	0.5676	2.231
AZD7762	0.009157	10.85	13.77	-2.928	0.9573	3.058
BIRINAPANT	0.970606	13.67	13.7	-0.03321	0.8842	0.03756
KX2-391	0.257512	11.22	12.66	-1.444	1.219	1.184
3-CL-AHPC	0.045814	11.81	14.3	-2.492	1.128	2.208
BRD-K27188169	0.480376	13.94	13.35	0.5866	0.8073	0.7266
KHS101	0.55056	13.06	12.58	0.4838	0.7895	0.6128
WAY-362450	0.505794	13.33	13.95	-0.6166	0.901	0.6843
CABOZANTINIB	0.715919	12.67	12.25	0.4272	1.149	0.372
BRD-M00053801	0.441343	13.07	13.71	-0.6407	0.8068	0.7942
KPT185	0.25338	14.29	12.94	1.349	1.129	1.195
PITSTOP2	0.235483	13.11	14.2	-1.086	0.8729	1.244
R428	0.320538	13.07	13.86	-0.7911	0.766	1.033
CRA-032765	0.10633	14.07	12.5	1.567	0.9032	1.735
SOTRASTAURIN	0.031148	13.68	12.53	1.147	0.4748	2.416
A-804598	0.105332	14.71	13.35	1.359	0.7805	1.741
COL-3	0.550693	14.33	13.77	0.5608	0.9155	0.6126
VENETOCLAX	0.321271	13.01	13.96	-0.9494	0.9207	1.031
ETP-46464	0.258336	12.77	13.67	-0.8959	0.7579	1.182
MARINOPYRROLE A	0.654501	12.43	11.97	0.4562	0.9961	0.458
METHYLSTAT	0.181782	12.31	12.99	-0.6742	0.4779	1.411
ALPELISIB	0.001757	14.89	12.72	2.167	0.5527	3.92
GSK2636771	0.199531	14.77	13.89	0.8833	0.6535	1.352
JW-74	0.163017	14.79	14.13	0.6576	0.4447	1.479
NECROSULFONAMIDE	0.085241	13.94	12.83	1.113	0.5975	1.863
HBX-41108	0.849991	14.19	14.05	0.1427	0.7396	0.1929
PALMOSTATIN B	0.003879	15.67	12.49	3.177	0.9063	3.505
JW-55	0.863809	12.89	13.1	-0.2073	1.185	0.175
BRD-K03536150	0.110841	15.25	13.85	1.396	0.8159	1.711
TIVANTINIB	0.001245	10.12	13.67	-3.556	0.8667	4.103
ASP-7487	0.228473	14.3	13.01	1.287	1.018	1.264
AT-406	0.698467	14.64	14.42	0.2147	0.542	0.3961
ML031	0.066049	14.68	13.38	1.306	0.6509	2.007
